# Supplementary material for: Circulating metabolites mediating the effect of psoriatic arthritis on Crohn disease risk: A mediation Mendelian randomization study
Source: Medicine (Baltimore). 2026 Jan 23;105(4):e47362. doi: 10.1097/MD.0000000000047362 (PMC12851653; doi:10.1097/MD.0000000000047362)
Supplement: Supplementary file 1 [file medi-105-e47362-s001.xlsx]

## Sheet: Legend
Table S1. All SNPs chosen as instrumental variables for PsA. (XLSX)
Table S2. MR estimates of the effect of PsA on CD. (XLSX)
Table S3. MR estimates of the effect of CD on PsA. (XLSX)
Table S4. MR estimates of the effect of PsA on 1400 circulating metabolites. (CSV)
Table S5. MR estimates of the effect of PsA on 176 circulating metabolites. (XLSX)
Table S6. MR estimates of the effect of circulating metabolites on CD. (CSV)

## Sheet: Table S1
rsid	trait	chr	pos	p	OR or BETA	95% CI (TEXT)	MAPPED_GENE	PUBMEDID	FIRST AUTHOR	JOURNAL	Sample	STUDY ACCESSION
rs12068123	tonsillectomy risk measurement	1	8834287	6e-09	1.05	[1.04-1.06]	RERE	28928442	Tian C	Nat Commun	60,098 European ancestry cases, 113,323 European ancestry controls	GCST005014
rs696	leukocyte count	14	35401887	4e-13			NFKBIA	30595370	Kichaev G	Am J Hum Genet	approximately 444,000 European ancestry individuals	GCST007070
rs696	cardiovascular disease	14	35401887	2e-11			NFKBIA	30595370	Kichaev G	Am J Hum Genet	approximately 459,000 European ancestry individuals	GCST007072
rs696	lymphocyte count	14	35401887	5e-38	0.025359	[0.022-0.029] SD unit increase	NFKBIA	32888493	Chen MH	Cell	524,923 European ancestry individuals	GCST90002316
rs696	lymphocyte count	14	35401887	2e-36			NFKBIA	32888493	Chen MH	Cell	643,370 African American or Afro-Caribbean, African ancestry, European ancestry, East Asian ancestry, Hispanic or Latin American and South Asian ancestry individuals	GCST90002320
rs696	lymphocyte count	14	35401887	1e-24	0.0238626	[0.019-0.028] unit increase	NFKBIA	32888494	Vuckovic D	Cell	408,112 British individuals	GCST90002388
rs35251378	lymphocyte count	19	10349293	1e-23	0.0265848	[0.021-0.032] unit increase	ICAM3 - TYK2	32888494	Vuckovic D	Cell	408,112 British individuals	GCST90002388
rs696	PR interval	14	35401887	2e-10	0.4438	[0.31-0.58] ms increase	NFKBIA	32439900	Ntalla I	Nat Commun	271,570 European ancestry individuals	GCST010320
rs12068123	tonsillectomy risk measurement	1	8834287	6e-09	1.049	[1.032-1.066]	RERE	27182965	Pickrell JK	Nat Genet	60,098 European ancestry cases, 113,323 European ancestry controls	GCST003995
rs696	lymphocyte count	14	35401887	5e-13	0.0270596	[0.02-0.034] unit increase	NFKBIA	27863252	Astle WJ	Cell	171,643 European ancestry individuals	GCST004627
rs35251378	lymphocyte count	19	10349293	2e-25	0.0413166	[0.034-0.049] unit increase	ICAM3 - TYK2	27863252	Astle WJ	Cell	171,643 European ancestry individuals	GCST004627
rs696	leukocyte count	14	35401887	4e-15	0.0180974	[0.014-0.023] unit increase	NFKBIA	32888494	Vuckovic D	Cell	408,112 British individuals	GCST90002407
rs17600945	multisite chronic pain	6	33834486	1e-09		[NR]	MLN - LINC01016	33830993	Johnston KJA	PLoS Genet	387,649 British ancestry individuals	GCST012332
rs4921482	psoriatic arthritis	5	159337470	1e-24	1.465	NR	IL12B - LINC01845	26626624	Stuart PE	Am J Hum Genet	1,946 European ancestry cases, 4,934 European ancestry controls	GCST003270
rs696	lymphocyte count	14	35401887	3e-17			NFKBIA	34469753	Kachuri L	Am J Hum Genet	234,778 European ancestry individuals	GCST90085815

## Sheet: Table S2
	id.exposure	id.outcome	outcome	exposure	method	nsnp	b	lo_ci	up_ci	se	pval	or	or_lci95	or_uci95
1	finn-b-L12_PSORI_ARTHRO	ukb-b-8210	Non-cancer illness code, self-reported: crohns disease || id:ukb-b-8210	|| id:finn-b-L12_PSORI_ARTHRO	MR Egger	10	0.000714165	0.000218074	0.00121026	0.000253107	0.0224389	1.00071	1.00022	1.00121
2	finn-b-L12_PSORI_ARTHRO	ukb-b-8210	Non-cancer illness code, self-reported: crohns disease || id:ukb-b-8210	|| id:finn-b-L12_PSORI_ARTHRO	Weighted median	10	0.000587646	0.000273803	0.00090149	0.000160124	0.00024261	1.00059	1.00027	1.0009
3	finn-b-L12_PSORI_ARTHRO	ukb-b-8210	Non-cancer illness code, self-reported: crohns disease || id:ukb-b-8210	|| id:finn-b-L12_PSORI_ARTHRO	Inverse variance weighted	10	0.000505021	0.000234087	0.000775954	0.000138231	0.000258745	1.00051	1.00023	1.00078
4	finn-b-L12_PSORI_ARTHRO	ukb-b-8210	Non-cancer illness code, self-reported: crohns disease || id:ukb-b-8210	|| id:finn-b-L12_PSORI_ARTHRO	Simple mode	10	0.000529281	-1.749e-05	0.00107605	0.000278965	0.0902764	1.00053	0.999983	1.00108
5	finn-b-L12_PSORI_ARTHRO	ukb-b-8210	Non-cancer illness code, self-reported: crohns disease || id:ukb-b-8210	|| id:finn-b-L12_PSORI_ARTHRO	Weighted mode	10	0.00059167	0.000253648	0.000929691	0.00017246	0.00749916	1.00059	1.00025	1.00093

## Sheet: Table S3
	id.exposure	id.outcome	outcome	exposure	method	nsnp	b	se	pval
1	finn-b-L12_PSORI_ARTHRO	ukb-b-8210	Non-cancer illness code, self-reported: crohns disease || id:ukb-b-8210	|| id:finn-b-L12_PSORI_ARTHRO	MR Egger	10	0.000714165	0.000253107	0.0224389
2	finn-b-L12_PSORI_ARTHRO	ukb-b-8210	Non-cancer illness code, self-reported: crohns disease || id:ukb-b-8210	|| id:finn-b-L12_PSORI_ARTHRO	Weighted median	10	0.000587646	0.000160124	0.00024261
3	finn-b-L12_PSORI_ARTHRO	ukb-b-8210	Non-cancer illness code, self-reported: crohns disease || id:ukb-b-8210	|| id:finn-b-L12_PSORI_ARTHRO	Inverse variance weighted	10	0.000505021	0.000138231	0.000258745
4	finn-b-L12_PSORI_ARTHRO	ukb-b-8210	Non-cancer illness code, self-reported: crohns disease || id:ukb-b-8210	|| id:finn-b-L12_PSORI_ARTHRO	Simple mode	10	0.000529281	0.000278965	0.0902764
5	finn-b-L12_PSORI_ARTHRO	ukb-b-8210	Non-cancer illness code, self-reported: crohns disease || id:ukb-b-8210	|| id:finn-b-L12_PSORI_ARTHRO	Weighted mode	10	0.00059167	0.00017246	0.00749916

## Sheet: Table S4
	id.exposure	id.outcome	outcome	exposure	nsnp	b_Inverse.variance.weighted	se_Inverse.variance.weighted	pval_Inverse.variance.weighted	b_Weighted.median	se_Weighted.median	pval_Weighted.median	b_MR.Egger	se_MR.Egger	pval_MR.Egger	Q_MR.Egger	Q_df_MR.Egger	Q_pval_MR.Egger	Q_Inverse.variance.weighted	Q_df_Inverse.variance.weighted	Q_pval_Inverse.variance.weighted	egger_intercept	se	pval
1	finn-b-L12_PSORI_ARTHRO	DU9A5s	GCST90199621_buildGRCh38.tsv.gz	|| id:finn-b-L12_PSORI_ARTHRO	50	0.00352404	0.00968014	0.715822	0.000918214	0.0146538	0.950037	-0.00956183	0.0171522	0.579797	50.8979	48	0.360251	51.8048	49	0.364976	0.00619661	0.0067004	0.35969
2	finn-b-L12_PSORI_ARTHRO	RZuxDs	GCST90199622_buildGRCh38.tsv.gz	|| id:finn-b-L12_PSORI_ARTHRO	50	0.0051608	0.0103986	0.619685	0.00878265	0.0155982	0.573396	0.0420472	0.0177726	0.0220751	46.1781	48	0.547767	52.5078	49	0.339716	-0.0174705	0.00694409	0.0152727
3	finn-b-L12_PSORI_ARTHRO	dtcZb2	GCST90199623_buildGRCh38.tsv.gz	|| id:finn-b-L12_PSORI_ARTHRO	50	0.00515523	0.012707	0.684963	-0.0156343	0.0197731	0.429127	0.0227543	0.0224645	0.316186	33.7038	48	0.941317	34.6063	49	0.94038	-0.0083177	0.00875543	0.346869
4	finn-b-L12_PSORI_ARTHRO	ueOTPN	GCST90199624_buildGRCh38.tsv.gz	|| id:finn-b-L12_PSORI_ARTHRO	50	-0.0166793	0.0108012	0.122538	-0.00103537	0.0153801	0.946328	-0.0217915	0.0192915	0.264261	64.4785	48	0.0562618	64.6171	49	0.0666339	0.00241988	0.00753388	0.749454
5	finn-b-L12_PSORI_ARTHRO	Fes2ao	GCST90199625_buildGRCh38.tsv.gz	|| id:finn-b-L12_PSORI_ARTHRO	50	-0.0138002	0.00950387	0.146486	-0.0132608	0.0141793	0.349677	-0.0403379	0.0168232	0.0204337	41.8392	48	0.722081	45.494	49	0.616066	0.0125542	0.00656689	0.0618889
6	finn-b-L12_PSORI_ARTHRO	ThAsR3	GCST90199626_buildGRCh38.tsv.gz	|| id:finn-b-L12_PSORI_ARTHRO	50	-0.0369568	0.00954498	0.00010801	-0.034598	0.0160949	0.0315853	-0.0448129	0.016895	0.0107997	46.3574	48	0.540343	46.675	49	0.567892	0.0037155	0.00659303	0.575685
7	finn-b-L12_PSORI_ARTHRO	0YpWMc	GCST90199627_buildGRCh38.tsv.gz	|| id:finn-b-L12_PSORI_ARTHRO	50	-0.0239937	0.0113449	0.0344353	-0.0294954	0.016381	0.0717684	-0.034546	0.0201095	0.0922612	41.2206	48	0.744903	41.6245	49	0.76356	0.0049882	0.00784878	0.528096
8	finn-b-L12_PSORI_ARTHRO	MgTjnw	GCST90199628_buildGRCh38.tsv.gz	|| id:finn-b-L12_PSORI_ARTHRO	50	-0.0157404	0.0104111	0.130565	-0.00411219	0.0141173	0.770831	-0.0100176	0.0185882	0.592432	59.6245	48	0.121185	59.7975	49	0.138785	-0.00270842	0.00725808	0.710673
9	finn-b-L12_PSORI_ARTHRO	8CRafS	GCST90199629_buildGRCh38.tsv.gz	|| id:finn-b-L12_PSORI_ARTHRO	50	-0.0127834	0.00938516	0.173172	-0.0200181	0.0142754	0.16083	-0.0195154	0.0166073	0.245745	35.3035	48	0.913408	35.5449	49	0.924958	0.00318765	0.00648751	0.625417
10	finn-b-L12_PSORI_ARTHRO	5MeKtj	GCST90199630_buildGRCh38.tsv.gz	|| id:finn-b-L12_PSORI_ARTHRO	50	-0.0061911	0.0100395	0.537447	0.000489112	0.0158807	0.97543	0.00584331	0.01778	0.743854	44.351	48	0.623146	45.0236	49	0.635035	-0.00568605	0.00693341	0.416216
11	finn-b-L12_PSORI_ARTHRO	BubI07	GCST90199631_buildGRCh38.tsv.gz	|| id:finn-b-L12_PSORI_ARTHRO	50	-0.014631	0.0108688	0.178254	-0.0161721	0.0137578	0.239803	-0.0287229	0.0192763	0.142751	67.7721	48	0.0315178	68.8806	49	0.0319839	0.00667058	0.00752823	0.379995
12	finn-b-L12_PSORI_ARTHRO	aiuVEr	GCST90199632_buildGRCh38.tsv.gz	|| id:finn-b-L12_PSORI_ARTHRO	50	-0.0181613	0.0106685	0.0886943	-0.0328447	0.0152612	0.0313839	-0.0547291	0.0181745	0.00414042	46.9947	48	0.514002	52.9387	49	0.32468	0.0172727	0.00708466	0.0185195
13	finn-b-L12_PSORI_ARTHRO	NfbNnQ	GCST90199633_buildGRCh38.tsv.gz	|| id:finn-b-L12_PSORI_ARTHRO	50	-0.00901508	0.0128977	0.484572	-0.0193876	0.0159971	0.225536	0.00653958	0.0229222	0.776646	77.0506	48	0.00491213	78.1356	49	0.00510322	-0.00735242	0.00894321	0.415072
14	finn-b-L12_PSORI_ARTHRO	Sy13JS	GCST90199634_buildGRCh38.tsv.gz	|| id:finn-b-L12_PSORI_ARTHRO	50	-0.000242169	0.00963405	0.979946	-0.0159213	0.0144235	0.269661	-0.00820406	0.0171659	0.634872	50.9723	48	0.357525	51.308	49	0.383337	0.00376772	0.00670136	0.576574
15	finn-b-L12_PSORI_ARTHRO	ete7fp	GCST90199635_buildGRCh38.tsv.gz	|| id:finn-b-L12_PSORI_ARTHRO	50	-0.0069612	0.0117323	0.552956	0.0105542	0.0141532	0.455842	-0.00975641	0.0209859	0.644103	73.084	48	0.0112999	73.1236	49	0.0143324	0.00132053	0.00818224	0.872464
16	finn-b-L12_PSORI_ARTHRO	ypSXwG	GCST90199636_buildGRCh38.tsv.gz	|| id:finn-b-L12_PSORI_ARTHRO	50	-0.012882	0.00958328	0.178878	-0.0115115	0.0132275	0.384154	-0.0232251	0.0170395	0.179237	54.0294	48	0.255022	54.6387	49	0.268983	0.0048958	0.00665436	0.465477
17	finn-b-L12_PSORI_ARTHRO	81QKnE	GCST90199637_buildGRCh38.tsv.gz	|| id:finn-b-L12_PSORI_ARTHRO	50	-0.00834256	0.0119387	0.484689	-0.0122845	0.0143174	0.390883	-0.0091118	0.0213575	0.671554	77.8446	48	0.00413105	77.8477	49	0.00542762	0.00036387	0.00833715	0.965369
18	finn-b-L12_PSORI_ARTHRO	ArxIyu	GCST90199638_buildGRCh38.tsv.gz	|| id:finn-b-L12_PSORI_ARTHRO	50	-0.0103675	0.00952765	0.27653	-0.00677244	0.0154492	0.661119	-0.000693649	0.0168579	0.96735	39.3817	48	0.807678	39.8656	49	0.820877	-0.00458061	0.00658515	0.490036
19	finn-b-L12_PSORI_ARTHRO	rOAk6r	GCST90199639_buildGRCh38.tsv.gz	|| id:finn-b-L12_PSORI_ARTHRO	50	-0.0139662	0.00930203	0.133248	-0.0142886	0.0133214	0.283447	-0.0181098	0.0164612	0.276753	31.0903	48	0.972179	31.1834	49	0.977823	0.00196134	0.00642846	0.761607
20	finn-b-L12_PSORI_ARTHRO	IOmMij	GCST90199640_buildGRCh38.tsv.gz	|| id:finn-b-L12_PSORI_ARTHRO	50	0.00158941	0.00917106	0.86241	-0.00557008	0.0131811	0.672602	-0.00835813	0.0162259	0.608841	42.8761	48	0.682281	43.4284	49	0.697639	0.00470722	0.0063341	0.46101
21	finn-b-L12_PSORI_ARTHRO	cqTupA	GCST90199641_buildGRCh38.tsv.gz	|| id:finn-b-L12_PSORI_ARTHRO	50	-0.0241123	0.0103536	0.0198649	-0.0235645	0.0151091	0.11885	-0.0406898	0.0182839	0.0307835	57.7451	48	0.158335	59.198	49	0.150898	0.00783673	0.00713118	0.277276
22	finn-b-L12_PSORI_ARTHRO	6ErNJG	GCST90199642_buildGRCh38.tsv.gz	|| id:finn-b-L12_PSORI_ARTHRO	50	0.00178787	0.00946409	0.850163	-0.00148379	0.014869	0.92051	-0.00118386	0.0167461	0.943934	42.2381	48	0.706981	42.2844	49	0.740181	0.00140678	0.00654002	0.830598
23	finn-b-L12_PSORI_ARTHRO	jHjm0X	GCST90199643_buildGRCh38.tsv.gz	|| id:finn-b-L12_PSORI_ARTHRO	50	0.0120896	0.0103711	0.243735	0.0215273	0.0151739	0.155985	0.017039	0.0183431	0.357585	33.4604	48	0.944925	33.5674	49	0.954676	-0.00234437	0.00716646	0.744992
24	finn-b-L12_PSORI_ARTHRO	ZKIwi0	GCST90199644_buildGRCh38.tsv.gz	|| id:finn-b-L12_PSORI_ARTHRO	50	0.00439876	0.010263	0.66821	0.028805	0.0159599	0.0711016	0.025252	0.0179829	0.166692	54.1289	48	0.252021	56.3568	49	0.219018	-0.00986971	0.00702191	0.166295
25	finn-b-L12_PSORI_ARTHRO	yNnOOc	GCST90199645_buildGRCh38.tsv.gz	|| id:finn-b-L12_PSORI_ARTHRO	50	0.0020372	0.0110114	0.853223	0.0229914	0.0156149	0.140912	0.0096934	0.0196517	0.624078	65.1149	48	0.0504823	65.4173	49	0.0583999	-0.00361919	0.0076659	0.638984
26	finn-b-L12_PSORI_ARTHRO	rcNvJ8	GCST90199646_buildGRCh38.tsv.gz	|| id:finn-b-L12_PSORI_ARTHRO	50	-0.0321788	0.00973966	0.000953538	-0.0320605	0.0140607	0.022599	-0.0423633	0.0173411	0.0182982	51.3167	48	0.345044	51.8579	49	0.363038	0.00481196	0.00676298	0.480209
27	finn-b-L12_PSORI_ARTHRO	o82nZR	GCST90199647_buildGRCh38.tsv.gz	|| id:finn-b-L12_PSORI_ARTHRO	50	0.00322177	0.0115952	0.781125	0.010815	0.0166519	0.516032	0.0173141	0.0205713	0.404149	67.4826	48	0.0332246	68.4525	49	0.0345475	-0.00667221	0.00803315	0.410321
28	finn-b-L12_PSORI_ARTHRO	Ox633G	GCST90199648_buildGRCh38.tsv.gz	|| id:finn-b-L12_PSORI_ARTHRO	50	0.0141381	0.00935988	0.130915	0.0309693	0.0134378	0.0211873	0.0558039	0.0165689	0.00149961	32.2179	48	0.960909	41.5055	49	0.767673	-0.0197121	0.00646817	0.00374455
29	finn-b-L12_PSORI_ARTHRO	g4zkSJ	GCST90199649_buildGRCh38.tsv.gz	|| id:finn-b-L12_PSORI_ARTHRO	50	-0.00525995	0.0106153	0.620242	-0.00839258	0.0154135	0.586102	0.00303472	0.018918	0.873228	62.8435	48	0.0737298	63.2134	49	0.0834147	-0.00392844	0.00739093	0.597509
30	finn-b-L12_PSORI_ARTHRO	k8TsJJ	GCST90199650_buildGRCh38.tsv.gz	|| id:finn-b-L12_PSORI_ARTHRO	50	-0.0200642	0.00928679	0.0307333	-0.0118747	0.0129996	0.360995	-0.0274267	0.0165565	0.104134	54.6691	48	0.236125	54.9999	49	0.257935	0.00348465	0.00646544	0.592402
31	finn-b-L12_PSORI_ARTHRO	a2WtXd	GCST90199651_buildGRCh38.tsv.gz	|| id:finn-b-L12_PSORI_ARTHRO	50	0.00334204	0.00903922	0.711586	-0.00431207	0.0133152	0.746055	0.0143968	0.0159962	0.372607	32.8893	48	0.952767	33.5909	49	0.954383	-0.00523175	0.00624578	0.406381
32	finn-b-L12_PSORI_ARTHRO	jFqOiy	GCST90199652_buildGRCh38.tsv.gz	|| id:finn-b-L12_PSORI_ARTHRO	50	0.00885459	0.00957333	0.355006	0.015412	0.0146087	0.291432	0.00693789	0.0169422	0.683992	44.8209	48	0.603889	44.8397	49	0.642398	0.000907143	0.00661564	0.891509
33	finn-b-L12_PSORI_ARTHRO	g57S7Z	GCST90199653_buildGRCh38.tsv.gz	|| id:finn-b-L12_PSORI_ARTHRO	50	-0.0100577	0.00938561	0.283895	-0.0127791	0.014922	0.391781	0.00353537	0.0166077	0.832326	47.6209	48	0.48829	48.6051	49	0.489046	-0.00643538	0.00648664	0.326125
34	finn-b-L12_PSORI_ARTHRO	5MPr9M	GCST90199654_buildGRCh38.tsv.gz	|| id:finn-b-L12_PSORI_ARTHRO	50	0.0078961	0.0102939	0.443044	0.0167446	0.0159447	0.293641	0.0295901	0.0180097	0.106916	51.5762	48	0.335783	53.8667	49	0.293534	-0.0102608	0.00702777	0.150794
35	finn-b-L12_PSORI_ARTHRO	djxAmA	GCST90199655_buildGRCh38.tsv.gz	|| id:finn-b-L12_PSORI_ARTHRO	50	-0.018473	0.0100547	0.0661732	-0.0320688	0.0140177	0.0221534	-0.033264	0.0177904	0.067621	58.7193	48	0.138138	59.9616	49	0.135601	0.00699919	0.00694553	0.318639
36	finn-b-L12_PSORI_ARTHRO	oGr6EH	GCST90199656_buildGRCh38.tsv.gz	|| id:finn-b-L12_PSORI_ARTHRO	50	-0.0341953	0.0099691	0.000603297	-0.0212583	0.0147569	0.149706	-0.0393892	0.0178055	0.0317452	55.2846	48	0.218824	55.4285	49	0.245199	0.00245745	0.00695118	0.725239
37	finn-b-L12_PSORI_ARTHRO	RiQPve	GCST90199657_buildGRCh38.tsv.gz	|| id:finn-b-L12_PSORI_ARTHRO	50	-0.0158295	0.00958326	0.0985778	-0.0283998	0.0149472	0.0574317	-0.0285219	0.0169919	0.0997387	49.6467	48	0.407454	50.4944	49	0.414224	0.00600617	0.0066342	0.369811
38	finn-b-L12_PSORI_ARTHRO	jLNryC	GCST90199658_buildGRCh38.tsv.gz	|| id:finn-b-L12_PSORI_ARTHRO	50	-0.0162833	0.00968103	0.0925728	-0.0191652	0.0132666	0.148563	-0.0253046	0.017237	0.148616	57.9776	48	0.153328	58.4636	49	0.166787	0.00427041	0.00673173	0.528851
39	finn-b-L12_PSORI_ARTHRO	tEgver	GCST90199659_buildGRCh38.tsv.gz	|| id:finn-b-L12_PSORI_ARTHRO	50	-0.00949258	0.00957929	0.321711	-0.0045477	0.0147601	0.758001	-0.00318601	0.0170917	0.852911	51.9148	48	0.323893	52.1312	49	0.35314	-0.0029852	0.0066747	0.656713
40	finn-b-L12_PSORI_ARTHRO	wreZQ0	GCST90199660_buildGRCh38.tsv.gz	|| id:finn-b-L12_PSORI_ARTHRO	50	-0.00203989	0.0150549	0.892219	0.00390467	0.0159339	0.806415	0.0118791	0.026819	0.659801	124.705	48	9.63e-09	125.733	49	1.14e-08	-0.00658518	0.0104703	0.53237
41	finn-b-L12_PSORI_ARTHRO	dAwh8w	GCST90199661_buildGRCh38.tsv.gz	|| id:finn-b-L12_PSORI_ARTHRO	50	0.00771544	0.00998831	0.43985	0.00838251	0.0148824	0.573264	0.0241371	0.0176329	0.177412	52.9155	48	0.290109	54.3198	49	0.278972	-0.00776943	0.00688396	0.264664
42	finn-b-L12_PSORI_ARTHRO	ZZx9p1	GCST90199662_buildGRCh38.tsv.gz	|| id:finn-b-L12_PSORI_ARTHRO	50	0.00542911	0.0100149	0.587748	0.00154946	0.0149657	0.917539	0.0107967	0.0178834	0.548866	53.3599	48	0.275784	53.507	49	0.3054	-0.00254033	0.00698306	0.717616
43	finn-b-L12_PSORI_ARTHRO	bz71PW	GCST90199663_buildGRCh38.tsv.gz	|| id:finn-b-L12_PSORI_ARTHRO	50	-0.0244914	0.0101976	0.0163194	-0.0276636	0.0150264	0.0656218	-0.0656565	0.0180688	0.00067896	33.8461	48	0.939131	41.4625	49	0.769154	0.0194163	0.00703546	0.00816501
44	finn-b-L12_PSORI_ARTHRO	g4TjTJ	GCST90199664_buildGRCh38.tsv.gz	|| id:finn-b-L12_PSORI_ARTHRO	50	-0.00715042	0.00994124	0.471975	-0.00633665	0.0145097	0.662316	-0.0330309	0.0171844	0.0605336	57.2371	48	0.169698	61.2114	49	0.113158	0.0122558	0.00671319	0.0741318
45	finn-b-L12_PSORI_ARTHRO	QC0dye	GCST90199665_buildGRCh38.tsv.gz	|| id:finn-b-L12_PSORI_ARTHRO	50	-0.0120094	0.0109451	0.272537	-0.00649991	0.0151758	0.668428	-0.0192281	0.0195273	0.329721	64.7517	48	0.0537155	65.0225	49	0.0623478	0.00341712	0.00762608	0.656109
46	finn-b-L12_PSORI_ARTHRO	zYktmq	GCST90199666_buildGRCh38.tsv.gz	|| id:finn-b-L12_PSORI_ARTHRO	50	-0.0070439	0.0100973	0.485425	-0.00997249	0.0146481	0.495995	0.00721019	0.0178787	0.68853	56.1418	48	0.19618	57.2341	49	0.196057	-0.00674788	0.00698252	0.33869
47	finn-b-L12_PSORI_ARTHRO	bvjisp	GCST90199667_buildGRCh38.tsv.gz	|| id:finn-b-L12_PSORI_ARTHRO	50	-0.0219393	0.00905671	0.0154168	-0.0232156	0.0138249	0.0931015	-0.0343403	0.0160405	0.0373935	50.1319	48	0.388853	51.0494	49	0.393051	0.00587225	0.00626549	0.353328
48	finn-b-L12_PSORI_ARTHRO	19FPwj	GCST90199668_buildGRCh38.tsv.gz	|| id:finn-b-L12_PSORI_ARTHRO	50	0.00613901	0.00918346	0.503824	0.00855111	0.0137107	0.532835	0.00458474	0.0162528	0.779088	34.546	48	0.927549	34.5594	49	0.941085	0.00073557	0.00634621	0.90821
49	finn-b-L12_PSORI_ARTHRO	QiiK82	GCST90199669_buildGRCh38.tsv.gz	|| id:finn-b-L12_PSORI_ARTHRO	50	-0.0146339	0.00955361	0.12558	-0.0277478	0.0142756	0.0519287	-0.00868226	0.0170465	0.612855	52.7431	48	0.295782	52.9399	49	0.324639	-0.0028181	0.00665861	0.67402
50	finn-b-L12_PSORI_ARTHRO	Rt8uKt	GCST90199670_buildGRCh38.tsv.gz	|| id:finn-b-L12_PSORI_ARTHRO	50	0.0219124	0.0112706	0.0518693	0.0160773	0.0149545	0.282337	0.0368088	0.0199819	0.0716421	68.4349	48	0.0278973	69.599	49	0.0280564	-0.00705133	0.0078036	0.37072
51	finn-b-L12_PSORI_ARTHRO	zOaxCO	GCST90199671_buildGRCh38.tsv.gz	|| id:finn-b-L12_PSORI_ARTHRO	50	0.00513809	0.00931079	0.581056	0.00829741	0.014931	0.578403	0.0153924	0.0164788	0.354941	43.2362	48	0.668076	43.805	49	0.683155	-0.00485246	0.00643391	0.454413
52	finn-b-L12_PSORI_ARTHRO	cVZcQW	GCST90199672_buildGRCh38.tsv.gz	|| id:finn-b-L12_PSORI_ARTHRO	50	-0.000702213	0.00931257	0.939893	-0.00484786	0.0144094	0.73654	-0.00464709	0.0164807	0.779177	45.3543	48	0.581887	45.4385	49	0.61831	0.00186739	0.00643662	0.772974
53	finn-b-L12_PSORI_ARTHRO	41bBXb	GCST90199673_buildGRCh38.tsv.gz	|| id:finn-b-L12_PSORI_ARTHRO	50	0.0210238	0.0082583	0.0109034	0.0194838	0.0124467	0.117494	0.0165975	0.0146136	0.2617	37.3367	48	0.866897	37.4715	49	0.885337	0.00209524	0.00570701	0.715132
54	finn-b-L12_PSORI_ARTHRO	9ZFp2k	GCST90199674_buildGRCh38.tsv.gz	|| id:finn-b-L12_PSORI_ARTHRO	50	0.00132345	0.00921191	0.885763	-0.00172456	0.0150578	0.908819	0.00887856	0.0163039	0.588572	43.0464	48	0.675583	43.3619	49	0.700174	-0.00357624	0.00636757	0.576979
55	finn-b-L12_PSORI_ARTHRO	KE0YwE	GCST90199675_buildGRCh38.tsv.gz	|| id:finn-b-L12_PSORI_ARTHRO	50	-0.00560043	0.00885109	0.526904	-0.00536786	0.0147236	0.715428	-0.00987224	0.0156636	0.531508	46.9043	48	0.51773	47.0135	49	0.554012	0.0020224	0.00611814	0.742417
56	finn-b-L12_PSORI_ARTHRO	tKWk9E	GCST90199676_buildGRCh38.tsv.gz	|| id:finn-b-L12_PSORI_ARTHRO	50	-0.0032764	0.0105927	0.757089	-0.0114995	0.0164166	0.483625	0.00957916	0.0188054	0.612817	59.7628	48	0.118744	60.6176	49	0.12343	-0.00608479	0.00734354	0.411438
57	finn-b-L12_PSORI_ARTHRO	FKv26M	GCST90199677_buildGRCh38.tsv.gz	|| id:finn-b-L12_PSORI_ARTHRO	50	-0.00910598	0.0101556	0.369906	-0.0250824	0.0145115	0.0839073	-0.0148967	0.0181303	0.41534	56.6541	48	0.183453	56.831	49	0.206392	0.00274031	0.00707863	0.700375
58	finn-b-L12_PSORI_ARTHRO	MN8We8	GCST90199678_buildGRCh38.tsv.gz	|| id:finn-b-L12_PSORI_ARTHRO	50	-0.00141349	0.00944445	0.88103	0.00613857	0.0137975	0.656388	0.00190167	0.0167181	0.909911	42.6462	48	0.691255	42.7039	49	0.724856	-0.00156893	0.00652853	0.811106
59	finn-b-L12_PSORI_ARTHRO	srpwIL	GCST90199679_buildGRCh38.tsv.gz	|| id:finn-b-L12_PSORI_ARTHRO	50	-0.0181437	0.0126135	0.15031	-0.0280873	0.0168793	0.0961107	-0.0134728	0.0225643	0.553258	68.0469	48	0.0299693	68.136	49	0.0365559	-0.00220508	0.00879332	0.803064
60	finn-b-L12_PSORI_ARTHRO	pMBtNo	GCST90199680_buildGRCh38.tsv.gz	|| id:finn-b-L12_PSORI_ARTHRO	50	0.0111175	0.011624	0.338858	0.00287211	0.0143635	0.841513	-0.00675614	0.0205429	0.743677	75.0508	48	0.00752712	76.7901	49	0.00679094	0.00846194	0.00802322	0.296851
61	finn-b-L12_PSORI_ARTHRO	ewHszY	GCST90199681_buildGRCh38.tsv.gz	|| id:finn-b-L12_PSORI_ARTHRO	50	0.000639372	0.00954701	0.946605	-0.006988	0.01395	0.616419	-0.0340172	0.0168961	0.0497072	36.1837	48	0.894814	42.3643	49	0.73729	0.0164018	0.00659749	0.0164498
62	finn-b-L12_PSORI_ARTHRO	n6g8or	GCST90199682_buildGRCh38.tsv.gz	|| id:finn-b-L12_PSORI_ARTHRO	50	-0.0294686	0.00932641	0.00157935	-0.0305369	0.0139354	0.0284286	-0.0403977	0.0165005	0.0180599	44.6982	48	0.60893	45.3429	49	0.622176	0.00517753	0.00644848	0.425986
63	finn-b-L12_PSORI_ARTHRO	yHLjzz	GCST90199683_buildGRCh38.tsv.gz	|| id:finn-b-L12_PSORI_ARTHRO	50	-0.0281116	0.00935029	0.0026428	-0.0438104	0.0143832	0.00231947	-0.0216496	0.0165432	0.196878	43.492	48	0.657881	43.7162	49	0.686587	-0.00305925	0.00646093	0.638003
64	finn-b-L12_PSORI_ARTHRO	jWsmkN	GCST90199684_buildGRCh38.tsv.gz	|| id:finn-b-L12_PSORI_ARTHRO	50	0.00306099	0.0137043	0.823255	-0.00236866	0.0154843	0.87842	0.0315792	0.0239955	0.194409	97.6133	48	3.09e-05	101.832	49	1.43e-05	-0.0134951	0.00936917	0.156253
65	finn-b-L12_PSORI_ARTHRO	6bsfnf	GCST90199685_buildGRCh38.tsv.gz	|| id:finn-b-L12_PSORI_ARTHRO	50	-0.00650049	0.0108496	0.549077	-0.00323529	0.0166839	0.846241	-0.00138671	0.019231	0.942815	43.3923	48	0.661865	43.496	49	0.695054	-0.0024127	0.00749138	0.748804
66	finn-b-L12_PSORI_ARTHRO	GLFnW8	GCST90199686_buildGRCh38.tsv.gz	|| id:finn-b-L12_PSORI_ARTHRO	50	-0.00940059	0.010749	0.381818	-0.0035269	0.0137768	0.797948	-0.00238529	0.0191879	0.901587	61.8306	48	0.0866544	62.0835	49	0.099306	-0.00331727	0.00748716	0.659712
67	finn-b-L12_PSORI_ARTHRO	4iesFj	GCST90199687_buildGRCh38.tsv.gz	|| id:finn-b-L12_PSORI_ARTHRO	50	0.00227988	0.00963738	0.812993	0.00150543	0.0150735	0.920445	0.00058965	0.0172348	0.972849	51.7558	48	0.329449	51.771	49	0.366211	0.000799815	0.00672961	0.90589
68	finn-b-L12_PSORI_ARTHRO	28XsEO	GCST90199688_buildGRCh38.tsv.gz	|| id:finn-b-L12_PSORI_ARTHRO	50	-0.0121271	0.00987062	0.219221	-0.0165118	0.0147319	0.262365	-0.0153214	0.0176338	0.389243	56.4212	48	0.189165	56.4778	49	0.215746	0.00151278	0.00688874	0.827112
69	finn-b-L12_PSORI_ARTHRO	nJJPZL	GCST90199689_buildGRCh38.tsv.gz	|| id:finn-b-L12_PSORI_ARTHRO	50	-0.00356048	0.0102568	0.728492	0.0048051	0.0152124	0.752103	0.00301008	0.01816	0.869047	42.1195	48	0.711502	42.3117	49	0.739194	-0.00310302	0.00707735	0.663032
70	finn-b-L12_PSORI_ARTHRO	FVha7U	GCST90199690_buildGRCh38.tsv.gz	|| id:finn-b-L12_PSORI_ARTHRO	50	0.0150777	0.0100034	0.131743	0.0193205	0.0146257	0.186504	0.0330354	0.0176043	0.0666663	56.2346	48	0.193829	58.0259	49	0.176823	-0.00850071	0.00687476	0.222285
71	finn-b-L12_PSORI_ARTHRO	Ey5RjQ	GCST90199691_buildGRCh38.tsv.gz	|| id:finn-b-L12_PSORI_ARTHRO	50	-0.0245036	0.0091851	0.00763594	-0.0265498	0.0137973	0.0543199	-0.0162736	0.0162569	0.321834	40.8987	48	0.756464	41.2752	49	0.775547	-0.00389577	0.00634942	0.542402
72	finn-b-L12_PSORI_ARTHRO	q4C9Px	GCST90199692_buildGRCh38.tsv.gz	|| id:finn-b-L12_PSORI_ARTHRO	50	0.0124408	0.0101769	0.221534	0.025362	0.0150596	0.0921608	0.0254675	0.0180288	0.164225	40.7599	48	0.761378	41.5261	49	0.766962	-0.00614466	0.00701975	0.385748
73	finn-b-L12_PSORI_ARTHRO	y5UiVy	GCST90199693_buildGRCh38.tsv.gz	|| id:finn-b-L12_PSORI_ARTHRO	50	0.00250173	0.00969993	0.796475	-0.0128244	0.014289	0.369452	-0.00593764	0.0172753	0.732568	53.8337	48	0.260989	54.227	49	0.281919	0.0039962	0.00674799	0.556492
74	finn-b-L12_PSORI_ARTHRO	6fFxlE	GCST90199694_buildGRCh38.tsv.gz	|| id:finn-b-L12_PSORI_ARTHRO	50	0.0117371	0.0101174	0.246015	0.0131674	0.0158323	0.405592	0.0211381	0.0178989	0.243431	41.131	48	0.748143	41.5364	49	0.766609	-0.00444509	0.00698136	0.527339
75	finn-b-L12_PSORI_ARTHRO	2bgFcp	GCST90199695_buildGRCh38.tsv.gz	|| id:finn-b-L12_PSORI_ARTHRO	50	-0.0131627	0.00984214	0.181097	-0.00601849	0.015343	0.694863	0.0117424	0.0174067	0.503171	38.7915	48	0.825996	41.8006	49	0.75741	-0.0117913	0.00679734	0.0892125
76	finn-b-L12_PSORI_ARTHRO	8r7DU8	GCST90199696_buildGRCh38.tsv.gz	|| id:finn-b-L12_PSORI_ARTHRO	50	-0.00500658	0.0105395	0.634767	0.00523709	0.0156983	0.738675	0.0013885	0.0188154	0.941479	60.3651	48	0.108556	60.5785	49	0.12413	-0.00302527	0.00734423	0.682229
77	finn-b-L12_PSORI_ARTHRO	4ZdyBP	GCST90199697_buildGRCh38.tsv.gz	|| id:finn-b-L12_PSORI_ARTHRO	50	-0.00557495	0.0102073	0.584945	0.00336282	0.0145827	0.817623	0.00280356	0.0181895	0.878153	60.5538	48	0.105511	60.9471	49	0.117644	-0.00396654	0.0071042	0.57921
78	finn-b-L12_PSORI_ARTHRO	AnCvGI	GCST90199698_buildGRCh38.tsv.gz	|| id:finn-b-L12_PSORI_ARTHRO	50	-0.00867133	0.00945613	0.359139	0.0134663	0.0144769	0.352272	-0.00518631	0.0167341	0.75796	37.7166	48	0.856818	37.7803	49	0.877963	-0.00164993	0.00653633	0.801791
79	finn-b-L12_PSORI_ARTHRO	Ybx8Z2	GCST90199699_buildGRCh38.tsv.gz	|| id:finn-b-L12_PSORI_ARTHRO	50	-0.00369808	0.0095653	0.699042	0.00255204	0.0152117	0.866766	0.0287233	0.0169331	0.0963104	43.5247	48	0.656572	48.9087	49	0.476797	-0.0153415	0.00661173	0.0246194
80	finn-b-L12_PSORI_ARTHRO	gG8Oel	GCST90199700_buildGRCh38.tsv.gz	|| id:finn-b-L12_PSORI_ARTHRO	50	0.00429912	0.00923654	0.641611	-0.0077536	0.0145026	0.592902	0.0146537	0.0163435	0.374405	42.2671	48	0.705874	42.8569	49	0.719186	-0.00490233	0.00638357	0.446273
81	finn-b-L12_PSORI_ARTHRO	41UkYL	GCST90199701_buildGRCh38.tsv.gz	|| id:finn-b-L12_PSORI_ARTHRO	50	-0.0105176	0.00991664	0.28887	-0.0180393	0.0148864	0.225592	0.000463004	0.0176313	0.979159	53.9326	48	0.257962	54.5727	49	0.271032	-0.0051993	0.00688858	0.454074
82	finn-b-L12_PSORI_ARTHRO	FYkagh	GCST90199702_buildGRCh38.tsv.gz	|| id:finn-b-L12_PSORI_ARTHRO	50	-0.0208415	0.0101748	0.0405268	-0.0243378	0.0148373	0.100942	-0.0182925	0.018002	0.314661	45.6814	48	0.56835	45.7109	49	0.607265	-0.00120588	0.00702553	0.864441
83	finn-b-L12_PSORI_ARTHRO	dTBjPh	GCST90199703_buildGRCh38.tsv.gz	|| id:finn-b-L12_PSORI_ARTHRO	50	-0.012542	0.0100642	0.212689	-0.00424529	0.0142198	0.765286	0.00193482	0.0178168	0.913977	57.2256	48	0.169962	58.3819	49	0.16863	-0.0068538	0.00695943	0.32965
84	finn-b-L12_PSORI_ARTHRO	YYdtZk	GCST90199704_buildGRCh38.tsv.gz	|| id:finn-b-L12_PSORI_ARTHRO	50	-0.00905891	0.0135181	0.502774	-0.0293044	0.0145443	0.0439215	-0.00595163	0.0242007	0.806787	94.0904	48	7.95e-05	94.1378	49	0.000112679	-0.00146777	0.00943814	0.877067
85	finn-b-L12_PSORI_ARTHRO	DHqloA	GCST90199705_buildGRCh38.tsv.gz	|| id:finn-b-L12_PSORI_ARTHRO	50	-0.0115668	0.0100705	0.250728	-0.0175286	0.01584	0.268467	-0.0212946	0.0178343	0.238336	42.6669	48	0.69045	43.1037	49	0.709949	0.00460036	0.00696073	0.511835
86	finn-b-L12_PSORI_ARTHRO	fu1qRa	GCST90199706_buildGRCh38.tsv.gz	|| id:finn-b-L12_PSORI_ARTHRO	50	-0.0144315	0.0110356	0.190966	-0.029833	0.0165819	0.0719983	-0.0213702	0.0195121	0.278882	44.3261	48	0.624162	44.5121	49	0.655438	0.00328557	0.00761957	0.668253
87	finn-b-L12_PSORI_ARTHRO	cMWdi2	GCST90199707_buildGRCh38.tsv.gz	|| id:finn-b-L12_PSORI_ARTHRO	50	-0.0189434	0.00941772	0.0442762	-0.0244068	0.0135186	0.0710074	-0.0139223	0.0166687	0.407721	42.5187	48	0.696196	42.652	49	0.72677	-0.00237606	0.00650824	0.716652
88	finn-b-L12_PSORI_ARTHRO	r406MO	GCST90199708_buildGRCh38.tsv.gz	|| id:finn-b-L12_PSORI_ARTHRO	50	-0.00118224	0.00912488	0.896913	-0.00149635	0.0145761	0.918235	-0.00165113	0.0161519	0.919004	43.2629	48	0.667015	43.2641	49	0.703888	0.000221836	0.00630523	0.97208
89	finn-b-L12_PSORI_ARTHRO	Vw5Kus	GCST90199709_buildGRCh38.tsv.gz	|| id:finn-b-L12_PSORI_ARTHRO	50	-0.00380942	0.00936212	0.684083	-0.00606201	0.0146516	0.679061	0.0263267	0.0165688	0.118641	38.8128	48	0.82535	43.6727	49	0.688268	-0.0142628	0.00646986	0.0323155
90	finn-b-L12_PSORI_ARTHRO	MN5qbp	GCST90199710_buildGRCh38.tsv.gz	|| id:finn-b-L12_PSORI_ARTHRO	50	0.0148166	0.01062	0.162966	0.00319144	0.0166364	0.847872	0.0190129	0.0187841	0.316528	45.616	48	0.57106	45.6893	49	0.608141	-0.00198942	0.00734555	0.787681
91	finn-b-L12_PSORI_ARTHRO	dZpFWq	GCST90199711_buildGRCh38.tsv.gz	|| id:finn-b-L12_PSORI_ARTHRO	50	0.00351397	0.00989484	0.722491	-0.0103333	0.0136774	0.449947	0.0194082	0.0174691	0.272102	52.971	48	0.288299	54.3133	49	0.279178	-0.00752747	0.00682526	0.275577
92	finn-b-L12_PSORI_ARTHRO	eECGOS	GCST90199712_buildGRCh38.tsv.gz	|| id:finn-b-L12_PSORI_ARTHRO	50	-0.00569931	0.00921653	0.536325	-0.00805268	0.0140077	0.565374	-0.00612972	0.0163105	0.70871	33.2868	48	0.947401	33.2878	49	0.958054	0.000203764	0.00637077	0.974617
93	finn-b-L12_PSORI_ARTHRO	nbMxgi	GCST90199713_buildGRCh38.tsv.gz	|| id:finn-b-L12_PSORI_ARTHRO	50	-0.0029895	0.00907313	0.741786	-0.0146091	0.0143707	0.30935	0.0193494	0.0160547	0.234027	40.046	48	0.785952	42.8906	49	0.717931	-0.0105748	0.00626996	0.0981727
94	finn-b-L12_PSORI_ARTHRO	H0bTGe	GCST90199714_buildGRCh38.tsv.gz	|| id:finn-b-L12_PSORI_ARTHRO	50	-0.0251223	0.00932595	0.0070642	-0.0298275	0.0147131	0.0426348	-0.00996989	0.0165032	0.548609	46.8533	48	0.519835	48.0918	49	0.509895	-0.00717193	0.00644451	0.271304
95	finn-b-L12_PSORI_ARTHRO	H3xuej	GCST90199715_buildGRCh38.tsv.gz	|| id:finn-b-L12_PSORI_ARTHRO	50	-0.00689986	0.008693	0.427355	-0.00934048	0.0131216	0.476564	0.0160716	0.0153818	0.301327	43.8888	48	0.641925	47.1657	49	0.547771	-0.0108769	0.00600858	0.0765222
96	finn-b-L12_PSORI_ARTHRO	JJb89u	GCST90199716_buildGRCh38.tsv.gz	|| id:finn-b-L12_PSORI_ARTHRO	50	0.0114451	0.00946226	0.226451	0.00331065	0.0147077	0.821905	0.0172921	0.0167464	0.306971	41.3835	48	0.738968	41.5626	49	0.765705	-0.00276799	0.00654092	0.674053
97	finn-b-L12_PSORI_ARTHRO	fo4baF	GCST90199717_buildGRCh38.tsv.gz	|| id:finn-b-L12_PSORI_ARTHRO	50	-0.0192362	0.00923743	0.0373046	-0.0136688	0.0149286	0.359869	-0.0349204	0.0162829	0.0370754	49.4903	48	0.413522	50.896	49	0.398857	0.00742381	0.00635798	0.248721
98	finn-b-L12_PSORI_ARTHRO	eV9WX6	GCST90199718_buildGRCh38.tsv.gz	|| id:finn-b-L12_PSORI_ARTHRO	50	-0.011453	0.0115859	0.322892	-0.0091235	0.0147072	0.535031	0.00722402	0.0204674	0.725669	72.47	48	0.0127917	74.316	49	0.0113002	-0.00882635	0.00798206	0.274336
99	finn-b-L12_PSORI_ARTHRO	kjPObq	GCST90199719_buildGRCh38.tsv.gz	|| id:finn-b-L12_PSORI_ARTHRO	50	0.00383186	0.0127266	0.763344	-0.0108489	0.0196955	0.58175	-0.0151726	0.0225211	0.503729	44.9283	48	0.599471	45.9744	49	0.596537	0.00898797	0.00878744	0.311521
100	finn-b-L12_PSORI_ARTHRO	LfIbqq	GCST90199720_buildGRCh38.tsv.gz	|| id:finn-b-L12_PSORI_ARTHRO	50	-0.00535226	0.00921826	0.5615	0.000429455	0.0138532	0.975269	-0.0123514	0.0163129	0.452657	40.71	48	0.763135	40.9805	49	0.785436	0.00331342	0.00637133	0.605418
101	finn-b-L12_PSORI_ARTHRO	zNyPLQ	GCST90199721_buildGRCh38.tsv.gz	|| id:finn-b-L12_PSORI_ARTHRO	50	0.00932006	0.00893548	0.29693	0.00205836	0.0139769	0.882921	0.0209162	0.0158111	0.192143	29.942	48	0.980918	30.7323	49	0.980909	-0.00548934	0.00617476	0.378438
102	finn-b-L12_PSORI_ARTHRO	HimrSk	GCST90199722_buildGRCh38.tsv.gz	|| id:finn-b-L12_PSORI_ARTHRO	50	-0.000213413	0.00924872	0.981591	0.00470663	0.0136542	0.730319	-0.0109602	0.0163666	0.506275	33.4602	48	0.944929	34.0936	49	0.947786	0.00508884	0.00639385	0.430011
103	finn-b-L12_PSORI_ARTHRO	y8I53e	GCST90199723_buildGRCh38.tsv.gz	|| id:finn-b-L12_PSORI_ARTHRO	50	-0.00388491	0.00876799	0.657709	-0.00665974	0.0139276	0.632529	0.00902256	0.0155171	0.563651	32.0698	48	0.962557	33.0862	49	0.960373	-0.00610898	0.00605927	0.318412
104	finn-b-L12_PSORI_ARTHRO	xJb1HP	GCST90199724_buildGRCh38.tsv.gz	|| id:finn-b-L12_PSORI_ARTHRO	50	-0.0294854	0.010068	0.00340456	-0.0345498	0.0162143	0.0331033	-0.0669914	0.0178248	0.000463782	39.3077	48	0.810028	45.8093	49	0.603263	0.0177101	0.0069456	0.0140255
105	finn-b-L12_PSORI_ARTHRO	7mf3lW	GCST90199725_buildGRCh38.tsv.gz	|| id:finn-b-L12_PSORI_ARTHRO	50	-0.00380701	0.0121448	0.753926	-0.0165425	0.0185609	0.372793	0.0137796	0.0214783	0.524212	50.4879	48	0.37544	51.5247	49	0.37528	-0.00834246	0.00840277	0.325775
106	finn-b-L12_PSORI_ARTHRO	rYt4Sh	GCST90199726_buildGRCh38.tsv.gz	|| id:finn-b-L12_PSORI_ARTHRO	50	-0.0106236	0.00890464	0.232855	-0.00429542	0.0132928	0.746589	-0.0155172	0.0157567	0.329659	43.5302	48	0.656353	43.6719	49	0.688296	0.00231647	0.00615333	0.708235
107	finn-b-L12_PSORI_ARTHRO	y840x4	GCST90199727_buildGRCh38.tsv.gz	|| id:finn-b-L12_PSORI_ARTHRO	50	-0.00711858	0.00939138	0.448457	-0.0133711	0.0142918	0.349489	-0.0119022	0.0166214	0.477415	46.5934	48	0.530573	46.7151	49	0.566247	0.00226401	0.00649064	0.728756
108	finn-b-L12_PSORI_ARTHRO	C4vUMl	GCST90199728_buildGRCh38.tsv.gz	|| id:finn-b-L12_PSORI_ARTHRO	50	-0.00230017	0.00944217	0.807536	-0.00953218	0.0150954	0.527738	0.025153	0.0162212	0.127561	47.7678	48	0.482294	51.9764	49	0.35873	-0.0129995	0.00633661	0.0456968
109	finn-b-L12_PSORI_ARTHRO	Z1c6DI	GCST90199729_buildGRCh38.tsv.gz	|| id:finn-b-L12_PSORI_ARTHRO	50	0.00328608	0.00952385	0.730066	0.010598	0.0147134	0.471343	0.0092337	0.0168484	0.586199	28.2378	48	0.98976	28.4209	49	0.991845	-0.00281657	0.00658172	0.67061
110	finn-b-L12_PSORI_ARTHRO	Yxicb9	GCST90199730_buildGRCh38.tsv.gz	|| id:finn-b-L12_PSORI_ARTHRO	50	-0.019845	0.00912014	0.0295585	-0.0201351	0.0133097	0.130328	-0.0131859	0.0161387	0.417947	43.1337	48	0.672136	43.3838	49	0.699337	-0.00315197	0.00630223	0.619264
111	finn-b-L12_PSORI_ARTHRO	brdPVG	GCST90199731_buildGRCh38.tsv.gz	|| id:finn-b-L12_PSORI_ARTHRO	50	-0.00523328	0.00904959	0.563069	-0.0108595	0.0140017	0.437995	0.0210717	0.0160133	0.194462	39.9417	48	0.789439	43.9063	49	0.679223	-0.0124526	0.00625403	0.0521738
112	finn-b-L12_PSORI_ARTHRO	gAl7NM	GCST90199732_buildGRCh38.tsv.gz	|| id:finn-b-L12_PSORI_ARTHRO	50	-0.0039751	0.00990139	0.688075	0.000734191	0.0147139	0.960204	0.00383863	0.0176503	0.828755	54.7641	48	0.233397	55.0926	49	0.255146	-0.00369987	0.00689521	0.594033
113	finn-b-L12_PSORI_ARTHRO	GuC717	GCST90199733_buildGRCh38.tsv.gz	|| id:finn-b-L12_PSORI_ARTHRO	50	-0.0240936	0.010168	0.0178101	-0.0239087	0.0141412	0.0908918	-0.0210497	0.0181711	0.252424	56.9017	48	0.177518	56.9505	49	0.203289	-0.00144123	0.00709813	0.839959
114	finn-b-L12_PSORI_ARTHRO	jmX9eO	GCST90199734_buildGRCh38.tsv.gz	|| id:finn-b-L12_PSORI_ARTHRO	50	-0.0270649	0.0114167	0.0177574	-0.0343182	0.0176689	0.0521008	-0.0654697	0.0201686	0.00213561	42.1869	48	0.708934	47.5226	49	0.53315	0.0182055	0.00788153	0.0252391
115	finn-b-L12_PSORI_ARTHRO	S78lel	GCST90199735_buildGRCh38.tsv.gz	|| id:finn-b-L12_PSORI_ARTHRO	50	-0.002814	0.00981771	0.7744	-0.0049894	0.0150607	0.740427	0.0021722	0.0173683	0.900993	43.7507	48	0.647496	43.8719	49	0.680561	-0.00235419	0.00676451	0.729346
116	finn-b-L12_PSORI_ARTHRO	CQU9bs	GCST90199736_buildGRCh38.tsv.gz	|| id:finn-b-L12_PSORI_ARTHRO	50	0.00421704	0.00972073	0.66442	-0.0149855	0.0134958	0.266832	-0.00563445	0.0172954	0.746008	55.8722	48	0.203119	56.427	49	0.217116	0.00466346	0.00675481	0.493273
117	finn-b-L12_PSORI_ARTHRO	0GIqmW	GCST90199737_buildGRCh38.tsv.gz	|| id:finn-b-L12_PSORI_ARTHRO	50	-0.0184068	0.0106961	0.0852713	-0.0415207	0.0156877	0.00812796	-0.0275881	0.0190517	0.1541	53.491	48	0.27164	53.8713	49	0.293384	0.00434407	0.00743605	0.561828
118	finn-b-L12_PSORI_ARTHRO	FDECQp	GCST90199738_buildGRCh38.tsv.gz	|| id:finn-b-L12_PSORI_ARTHRO	50	0.00119246	0.00944325	0.899513	0.0129994	0.0158702	0.412726	-0.00253646	0.0167108	0.879992	45.997	48	0.555276	46.0701	49	0.592635	0.00176507	0.00652594	0.787958
119	finn-b-L12_PSORI_ARTHRO	3d5bQ5	GCST90199739_buildGRCh38.tsv.gz	|| id:finn-b-L12_PSORI_ARTHRO	50	0.00851825	0.0124671	0.494445	0.0157541	0.0186664	0.39868	0.0325964	0.0218954	0.143099	54.5419	48	0.239808	56.5602	49	0.213541	-0.0113793	0.00853826	0.188909
120	finn-b-L12_PSORI_ARTHRO	MEwhBD	GCST90199740_buildGRCh38.tsv.gz	|| id:finn-b-L12_PSORI_ARTHRO	50	-0.027542	0.00904488	0.0023265	-0.0189302	0.0131625	0.150381	-0.00845673	0.0160082	0.599743	32.4893	48	0.957754	34.5772	49	0.940819	-0.00903109	0.00625001	0.154963
121	finn-b-L12_PSORI_ARTHRO	q3OQgi	GCST90199741_buildGRCh38.tsv.gz	|| id:finn-b-L12_PSORI_ARTHRO	50	0.00675679	0.00921717	0.463518	0.00312935	0.0137585	0.820075	-0.00279065	0.0163133	0.864891	40.395	48	0.774091	40.8981	49	0.788161	0.00451727	0.00636837	0.481552
122	finn-b-L12_PSORI_ARTHRO	3PLIOj	GCST90199742_buildGRCh38.tsv.gz	|| id:finn-b-L12_PSORI_ARTHRO	50	0.00125814	0.0100977	0.900843	-0.0166864	0.0143284	0.244193	-0.00465919	0.0180241	0.797128	56.832	48	0.179175	57.0195	49	0.201515	0.00280132	0.00703969	0.692445
123	finn-b-L12_PSORI_ARTHRO	4JM4Yh	GCST90199743_buildGRCh38.tsv.gz	|| id:finn-b-L12_PSORI_ARTHRO	50	0.00909115	0.0105776	0.390083	0.0113143	0.0137961	0.412156	0.0219521	0.0187763	0.248121	61.3473	48	0.0934426	62.2283	49	0.0971426	-0.00608853	0.00733329	0.410503
124	finn-b-L12_PSORI_ARTHRO	tFssVj	GCST90199744_buildGRCh38.tsv.gz	|| id:finn-b-L12_PSORI_ARTHRO	50	0.00480439	0.00931872	0.60616	-0.0100574	0.0139368	0.470514	0.023364	0.0164908	0.163003	46.7824	48	0.522761	48.6433	49	0.487505	-0.00878598	0.00644074	0.17889
125	finn-b-L12_PSORI_ARTHRO	JcgFVm	GCST90199745_buildGRCh38.tsv.gz	|| id:finn-b-L12_PSORI_ARTHRO	50	-0.00867379	0.00998825	0.385176	-0.0225497	0.0137376	0.100701	-0.0108852	0.0178541	0.544953	61.5375	48	0.0907214	61.5664	49	0.107346	0.00104672	0.00697214	0.881292
126	finn-b-L12_PSORI_ARTHRO	CMJwPZ	GCST90199746_buildGRCh38.tsv.gz	|| id:finn-b-L12_PSORI_ARTHRO	50	-0.0129314	0.00910201	0.155398	-0.0108445	0.0133431	0.416365	-0.0191817	0.0162371	0.243283	54.8921	48	0.229757	55.141	49	0.253698	0.00295906	0.00634199	0.64291
127	finn-b-L12_PSORI_ARTHRO	ouZ9Nt	GCST90199747_buildGRCh38.tsv.gz	|| id:finn-b-L12_PSORI_ARTHRO	50	0.0106236	0.00911894	0.244018	-0.00619073	0.01464	0.672394	0.00816544	0.0161386	0.615202	47.2772	48	0.502373	47.3113	49	0.541805	0.00116316	0.00630062	0.854312
128	finn-b-L12_PSORI_ARTHRO	bQ2dGF	GCST90199748_buildGRCh38.tsv.gz	|| id:finn-b-L12_PSORI_ARTHRO	50	0.00752521	0.00903568	0.404939	0.0060816	0.0146175	0.677374	0.0240271	0.0159886	0.13945	38.4978	48	0.834746	40.0629	49	0.81484	-0.00781228	0.00624464	0.216984
129	finn-b-L12_PSORI_ARTHRO	qmalPU	GCST90199749_buildGRCh38.tsv.gz	|| id:finn-b-L12_PSORI_ARTHRO	50	-0.0204702	0.0103312	0.0475472	-0.029357	0.0146622	0.0452613	-0.0193781	0.0184756	0.299499	57.21	48	0.170321	57.2161	49	0.196512	-0.000516701	0.00721274	0.943188
130	finn-b-L12_PSORI_ARTHRO	GuDYFh	GCST90199750_buildGRCh38.tsv.gz	|| id:finn-b-L12_PSORI_ARTHRO	50	-0.0140898	0.00917413	0.124584	-0.015984	0.0129583	0.217393	-0.0301788	0.016234	0.069165	39.0548	48	0.817943	40.4979	49	0.801171	0.00761587	0.00633977	0.235535
131	finn-b-L12_PSORI_ARTHRO	WZMbpe	GCST90199751_buildGRCh38.tsv.gz	|| id:finn-b-L12_PSORI_ARTHRO	50	0.00115653	0.00942985	0.902388	0.0022699	0.0145032	0.875631	-0.0135971	0.0166892	0.419254	43.6093	48	0.653182	44.7573	49	0.645688	0.00698045	0.00651497	0.289325
132	finn-b-L12_PSORI_ARTHRO	0CzQVu	GCST90199752_buildGRCh38.tsv.gz	|| id:finn-b-L12_PSORI_ARTHRO	50	0.00692102	0.00913449	0.448642	0.0167085	0.0139906	0.232374	0.0120053	0.0163022	0.465058	51.6806	48	0.332093	51.8345	49	0.363892	-0.00240847	0.00637027	0.707038
133	finn-b-L12_PSORI_ARTHRO	8Eu8Lc	GCST90199753_buildGRCh38.tsv.gz	|| id:finn-b-L12_PSORI_ARTHRO	50	-0.0150994	0.0100386	0.132546	-0.016265	0.0139805	0.244666	-0.00919968	0.0179162	0.609968	52.7329	48	0.29612	52.9079	49	0.325742	-0.00279077	0.00699154	0.691543
134	finn-b-L12_PSORI_ARTHRO	VhtaL2	GCST90199754_buildGRCh38.tsv.gz	|| id:finn-b-L12_PSORI_ARTHRO	50	0.00831837	0.00967663	0.389991	0.0133262	0.0149234	0.37187	0.0267914	0.0171321	0.124432	38.8011	48	0.825703	40.5085	49	0.800831	-0.00873486	0.0066849	0.197555
135	finn-b-L12_PSORI_ARTHRO	Y1Y41k	GCST90199755_buildGRCh38.tsv.gz	|| id:finn-b-L12_PSORI_ARTHRO	50	-0.00491681	0.0121192	0.684959	0.0103312	0.0163195	0.526697	0.00753583	0.0215398	0.727977	65.6324	48	0.0461638	66.3043	49	0.0502932	-0.00589897	0.00841488	0.486677
136	finn-b-L12_PSORI_ARTHRO	KzYvkD	GCST90199756_buildGRCh38.tsv.gz	|| id:finn-b-L12_PSORI_ARTHRO	50	-0.00442424	0.0101579	0.663166	0.00882003	0.0146798	0.547954	0.0258891	0.0173574	0.142367	49.233	48	0.423578	53.8318	49	0.294674	-0.014352	0.00677797	0.0394283
137	finn-b-L12_PSORI_ARTHRO	TYbD9d	GCST90199757_buildGRCh38.tsv.gz	|| id:finn-b-L12_PSORI_ARTHRO	50	0.000226254	0.0100856	0.982102	0.00417453	0.0157278	0.790683	0.0285917	0.0178438	0.115644	33.6897	48	0.941531	37.4029	49	0.886935	-0.0134115	0.00695985	0.0599128
138	finn-b-L12_PSORI_ARTHRO	MMCjVI	GCST90199758_buildGRCh38.tsv.gz	|| id:finn-b-L12_PSORI_ARTHRO	50	-0.0206061	0.0096756	0.0331969	-0.0217895	0.0146157	0.136008	-0.0273055	0.0171366	0.117634	45.0268	48	0.595412	45.2512	49	0.625879	0.00316895	0.00669027	0.637885
139	finn-b-L12_PSORI_ARTHRO	adogrG	GCST90199759_buildGRCh38.tsv.gz	|| id:finn-b-L12_PSORI_ARTHRO	50	-0.0171231	0.0128519	0.18275	-0.011311	0.0199158	0.570075	-0.0424629	0.0227229	0.0677694	45.5087	48	0.5755	47.3373	49	0.54074	0.011969	0.00885126	0.182636
140	finn-b-L12_PSORI_ARTHRO	oK0mkF	GCST90199760_buildGRCh38.tsv.gz	|| id:finn-b-L12_PSORI_ARTHRO	50	-0.0098297	0.00970715	0.31124	-0.000647982	0.0146843	0.964803	0.011561	0.017169	0.503945	34.91	48	0.920965	37.1916	49	0.891774	-0.010128	0.0067051	0.137474
141	finn-b-L12_PSORI_ARTHRO	sLpy7b	GCST90199761_buildGRCh38.tsv.gz	|| id:finn-b-L12_PSORI_ARTHRO	50	-0.0197856	0.00933286	0.0340064	-0.00635593	0.01303	0.625697	-0.0358533	0.0164493	0.0342225	51.8946	48	0.324597	53.41	49	0.308645	0.00760246	0.00642137	0.24227
142	finn-b-L12_PSORI_ARTHRO	stC1Xn	GCST90199762_buildGRCh38.tsv.gz	|| id:finn-b-L12_PSORI_ARTHRO	50	-0.0260512	0.00984931	0.00816971	-0.0216975	0.0129488	0.0938094	-0.0418933	0.0173938	0.0199054	60.5734	48	0.105198	62.1112	49	0.0988893	0.00749743	0.00679195	0.275152
143	finn-b-L12_PSORI_ARTHRO	4VfLmt	GCST90199763_buildGRCh38.tsv.gz	|| id:finn-b-L12_PSORI_ARTHRO	50	-0.00112682	0.00970632	0.90758	0.0137498	0.0149067	0.356323	0.0183414	0.0171716	0.290807	41.8004	48	0.723535	43.6893	49	0.687627	-0.00920999	0.00670121	0.175708
144	finn-b-L12_PSORI_ARTHRO	wFVWdh	GCST90199764_buildGRCh38.tsv.gz	|| id:finn-b-L12_PSORI_ARTHRO	50	-0.0163673	0.008713	0.0603135	-0.00862347	0.0131667	0.512502	-0.00986324	0.0154242	0.525561	30.3779	48	0.977897	30.639	49	0.981504	-0.00307746	0.00602213	0.611676
145	finn-b-L12_PSORI_ARTHRO	l1YsTQ	GCST90199765_buildGRCh38.tsv.gz	|| id:finn-b-L12_PSORI_ARTHRO	50	-0.00291254	0.0101176	0.773446	-0.00187091	0.0134077	0.889024	-0.00974051	0.0180513	0.591967	59.118	48	0.130461	59.3769	49	0.147203	0.00323218	0.00705007	0.648691
146	finn-b-L12_PSORI_ARTHRO	ieH7PS	GCST90199766_buildGRCh38.tsv.gz	|| id:finn-b-L12_PSORI_ARTHRO	50	-0.0203637	0.00899853	0.0236352	-0.0130621	0.0139535	0.349214	-0.0440158	0.015924	0.00807206	44.9679	48	0.597838	48.2091	49	0.505119	0.0111925	0.00621699	0.0780963
147	finn-b-L12_PSORI_ARTHRO	Q9UhSw	GCST90199767_buildGRCh38.tsv.gz	|| id:finn-b-L12_PSORI_ARTHRO	50	-0.0111869	0.00953125	0.240512	-0.00523075	0.0135703	0.6999	-0.00963403	0.0170436	0.574531	55.4511	48	0.214291	55.4652	49	0.244127	-0.000734467	0.00665143	0.912535
148	finn-b-L12_PSORI_ARTHRO	9NUSLC	GCST90199768_buildGRCh38.tsv.gz	|| id:finn-b-L12_PSORI_ARTHRO	50	-0.0292629	0.00893114	0.001051	-0.0183341	0.0152018	0.227797	-0.0186113	0.0158043	0.244759	43.8222	48	0.644614	44.4896	49	0.656329	-0.00504228	0.00617236	0.418014
149	finn-b-L12_PSORI_ARTHRO	HFqkrS	GCST90199769_buildGRCh38.tsv.gz	|| id:finn-b-L12_PSORI_ARTHRO	50	-0.00652115	0.0117135	0.577717	-0.0183019	0.0162422	0.259823	0.00664996	0.0208533	0.751192	66.8963	48	0.0369306	67.7118	49	0.0394078	-0.0062118	0.00812072	0.448056
150	finn-b-L12_PSORI_ARTHRO	njLznt	GCST90199770_buildGRCh38.tsv.gz	|| id:finn-b-L12_PSORI_ARTHRO	50	-0.00502534	0.00942416	0.593868	-0.0178118	0.0142962	0.212799	-0.00654206	0.0166722	0.696504	47.0337	48	0.512395	47.0458	49	0.552688	0.000719535	0.00652448	0.912645
151	finn-b-L12_PSORI_ARTHRO	p5KEqr	GCST90199771_buildGRCh38.tsv.gz	|| id:finn-b-L12_PSORI_ARTHRO	50	-0.00772394	0.00961159	0.421624	-0.00403013	0.0147351	0.784465	-0.0166015	0.0171165	0.336951	53.09	48	0.284434	53.5271	49	0.304732	0.00420119	0.00668312	0.532574
152	finn-b-L12_PSORI_ARTHRO	TdV0RJ	GCST90199772_buildGRCh38.tsv.gz	|| id:finn-b-L12_PSORI_ARTHRO	50	-0.00857547	0.0108172	0.427916	-0.00723432	0.0142678	0.612128	0.00820655	0.019115	0.669607	65.2742	48	0.0491179	66.8142	49	0.046084	-0.00794535	0.00746612	0.292568
153	finn-b-L12_PSORI_ARTHRO	FcXgtI	GCST90199773_buildGRCh38.tsv.gz	|| id:finn-b-L12_PSORI_ARTHRO	50	-0.0113711	0.010781	0.291547	-0.00562617	0.0148229	0.704272	-0.0264215	0.0190946	0.172847	61.0331	48	0.0980805	62.1937	49	0.0976556	0.00712224	0.00745488	0.344173
154	finn-b-L12_PSORI_ARTHRO	BIMoR8	GCST90199774_buildGRCh38.tsv.gz	|| id:finn-b-L12_PSORI_ARTHRO	50	0.00571392	0.00927258	0.537751	-0.00427766	0.0141122	0.761801	0.0177391	0.016406	0.284988	42.9887	48	0.677856	43.7782	49	0.684194	-0.00569314	0.00640763	0.378706
155	finn-b-L12_PSORI_ARTHRO	Nxz1WV	GCST90199775_buildGRCh38.tsv.gz	|| id:finn-b-L12_PSORI_ARTHRO	50	-0.0187022	0.0104558	0.0736662	-0.0378191	0.0141512	0.00752877	-0.0247123	0.018662	0.191707	64.3648	48	0.0573521	64.5691	49	0.0671571	0.00284555	0.00728911	0.69798
156	finn-b-L12_PSORI_ARTHRO	PHne69	GCST90199776_buildGRCh38.tsv.gz	|| id:finn-b-L12_PSORI_ARTHRO	50	-0.011294	0.0120276	0.347726	-0.010623	0.0176805	0.547953	-0.0191379	0.0214645	0.377051	59.2797	48	0.127443	59.5219	49	0.144258	0.00371182	0.00838063	0.659824
157	finn-b-L12_PSORI_ARTHRO	nE5rmF	GCST90199777_buildGRCh38.tsv.gz	|| id:finn-b-L12_PSORI_ARTHRO	50	-0.0157461	0.0100074	0.115616	-0.0206479	0.0146248	0.157996	-0.0126431	0.0178856	0.483054	56.5707	48	0.185484	56.6228	49	0.211872	-0.0014689	0.00698546	0.834339
158	finn-b-L12_PSORI_ARTHRO	X1Qr9F	GCST90199778_buildGRCh38.tsv.gz	|| id:finn-b-L12_PSORI_ARTHRO	50	-0.0184674	0.00952046	0.052409	-0.00482199	0.0154545	0.755031	-0.0160956	0.0170215	0.349085	49.86	48	0.399233	49.8897	49	0.437765	-0.00112223	0.00664537	0.866606
159	finn-b-L12_PSORI_ARTHRO	Zhee0F	GCST90199779_buildGRCh38.tsv.gz	|| id:finn-b-L12_PSORI_ARTHRO	50	0.00734777	0.0105511	0.486179	-0.00549416	0.0151015	0.715996	-0.00110182	0.0187889	0.95348	56.6789	48	0.182853	57.03	49	0.201244	0.00400482	0.00734382	0.588051
160	finn-b-L12_PSORI_ARTHRO	ITa094	GCST90199780_buildGRCh38.tsv.gz	|| id:finn-b-L12_PSORI_ARTHRO	50	0.00344678	0.0104468	0.741447	0.0162337	0.0151802	0.284889	0.00467103	0.0184804	0.801536	44.4902	48	0.617459	44.4966	49	0.656051	-0.000580918	0.00723358	0.936326
161	finn-b-L12_PSORI_ARTHRO	x33uPG	GCST90199781_buildGRCh38.tsv.gz	|| id:finn-b-L12_PSORI_ARTHRO	50	-0.0231538	0.0109789	0.034951	-0.0509693	0.015942	0.00138787	-0.0385826	0.0194338	0.0528363	39.6749	48	0.798229	40.6007	49	0.797867	0.00729749	0.00758439	0.340786
162	finn-b-L12_PSORI_ARTHRO	ZyLLcl	GCST90199782_buildGRCh38.tsv.gz	|| id:finn-b-L12_PSORI_ARTHRO	50	-0.00927437	0.00803591	0.248453	-0.0126406	0.0120288	0.293319	-0.00720421	0.0143633	0.618263	50.6555	48	0.369195	50.6877	49	0.4068	-0.000979878	0.00560907	0.862054
163	finn-b-L12_PSORI_ARTHRO	1HlA24	GCST90199783_buildGRCh38.tsv.gz	|| id:finn-b-L12_PSORI_ARTHRO	50	-0.0127089	0.0102272	0.213994	-0.00317066	0.0140748	0.821767	-0.0149733	0.0182817	0.416814	57.6705	48	0.15997	57.6975	49	0.184629	0.00107166	0.00713815	0.88129
164	finn-b-L12_PSORI_ARTHRO	KpD9P8	GCST90199784_buildGRCh38.tsv.gz	|| id:finn-b-L12_PSORI_ARTHRO	50	-0.0119651	0.0100825	0.235339	-0.0167207	0.0150132	0.265391	-0.00847022	0.0180175	0.640404	52.3435	48	0.309168	52.4038	49	0.343398	-0.00165449	0.00703733	0.815129
165	finn-b-L12_PSORI_ARTHRO	hG2OUj	GCST90199785_buildGRCh38.tsv.gz	|| id:finn-b-L12_PSORI_ARTHRO	50	-0.00440364	0.0103151	0.669444	-0.0107713	0.0147343	0.464758	-0.0423061	0.0182617	0.0248362	41.9632	48	0.71742	48.2894	49	0.501853	0.0179034	0.00711809	0.0152987
166	finn-b-L12_PSORI_ARTHRO	E2VarH	GCST90199786_buildGRCh38.tsv.gz	|| id:finn-b-L12_PSORI_ARTHRO	50	-0.0151508	0.0105083	0.14936	-0.0321697	0.0143759	0.0252367	-0.0484977	0.0178606	0.00917388	62.1137	48	0.0828686	68.7406	49	0.0328033	0.015782	0.00697396	0.0281975
167	finn-b-L12_PSORI_ARTHRO	8k1BQA	GCST90199787_buildGRCh38.tsv.gz	|| id:finn-b-L12_PSORI_ARTHRO	50	-0.0133898	0.00921803	0.146344	-0.0160947	0.0148024	0.276901	-0.0355702	0.0163099	0.0341232	45.0729	48	0.593509	47.7904	49	0.522195	0.0105061	0.00637326	0.105788
168	finn-b-L12_PSORI_ARTHRO	Kdt4Sm	GCST90199788_buildGRCh38.tsv.gz	|| id:finn-b-L12_PSORI_ARTHRO	50	-0.00901919	0.00941651	0.338161	-0.0150836	0.0136271	0.268345	-0.00711197	0.0166671	0.6715	36.0543	48	0.897697	36.0735	49	0.915172	-0.000902475	0.00650734	0.890279
169	finn-b-L12_PSORI_ARTHRO	BppXFw	GCST90199789_buildGRCh38.tsv.gz	|| id:finn-b-L12_PSORI_ARTHRO	50	-0.0199621	0.0102018	0.0503796	-0.0172299	0.0145477	0.236266	0.00307577	0.017788	0.863447	53.6255	48	0.267428	56.3788	49	0.21842	-0.0109056	0.00694682	0.123016
170	finn-b-L12_PSORI_ARTHRO	ZmhvkE	GCST90199790_buildGRCh38.tsv.gz	|| id:finn-b-L12_PSORI_ARTHRO	50	-0.0326267	0.011364	0.00409095	-0.0353286	0.0153542	0.021397	0.000683241	0.0194834	0.972171	53.6075	48	0.267989	58.3996	49	0.16823	-0.0157113	0.00758479	0.043718
171	finn-b-L12_PSORI_ARTHRO	WO25hw	GCST90199791_buildGRCh38.tsv.gz	|| id:finn-b-L12_PSORI_ARTHRO	50	-0.000685059	0.00962836	0.943278	-0.00530139	0.0131832	0.687586	0.0112935	0.0170934	0.511968	50.0714	48	0.391155	50.8237	49	0.401608	-0.00566687	0.00667283	0.399961
172	finn-b-L12_PSORI_ARTHRO	OPrtg7	GCST90199792_buildGRCh38.tsv.gz	|| id:finn-b-L12_PSORI_ARTHRO	50	-0.0177909	0.00935526	0.05721	-0.0249083	0.0138216	0.0715248	-0.0115093	0.0165543	0.490254	46.7944	48	0.522267	47.0059	49	0.554324	-0.00297406	0.00646608	0.64763
173	finn-b-L12_PSORI_ARTHRO	djg5RO	GCST90199793_buildGRCh38.tsv.gz	|| id:finn-b-L12_PSORI_ARTHRO	50	-0.000300276	0.010962	0.978147	-0.0087528	0.0151347	0.563043	-0.00141005	0.0195985	0.942943	65.8831	48	0.0441886	65.8896	49	0.0539558	0.000525381	0.00765472	0.945565
174	finn-b-L12_PSORI_ARTHRO	WBQv8S	GCST90199794_buildGRCh38.tsv.gz	|| id:finn-b-L12_PSORI_ARTHRO	50	0.00636521	0.00953326	0.504335	0.00255241	0.0150073	0.864948	0.00130131	0.0170229	0.939383	49.901	48	0.397664	50.0361	49	0.432024	0.00239671	0.00664724	0.720012
175	finn-b-L12_PSORI_ARTHRO	dmSDyD	GCST90199795_buildGRCh38.tsv.gz	|| id:finn-b-L12_PSORI_ARTHRO	50	-0.0136716	0.00982165	0.163926	-0.0134239	0.0146664	0.360044	0.000722282	0.0173772	0.967018	53.4745	48	0.272161	54.5975	49	0.27026	-0.00681446	0.00678703	0.320394
176	finn-b-L12_PSORI_ARTHRO	u28mK0	GCST90199796_buildGRCh38.tsv.gz	|| id:finn-b-L12_PSORI_ARTHRO	50	-0.00414682	0.0103643	0.68908	-0.016328	0.0151822	0.282163	0.0160725	0.0181929	0.381397	53.1525	48	0.282417	55.1617	49	0.253081	-0.00955456	0.00709321	0.184305
177	finn-b-L12_PSORI_ARTHRO	g386if	GCST90199797_buildGRCh38.tsv.gz	|| id:finn-b-L12_PSORI_ARTHRO	50	-0.0303521	0.00915043	0.000909859	-0.0441597	0.014444	0.00223338	-0.0354971	0.0163433	0.0348299	50.9818	48	0.357177	51.1364	49	0.389769	0.00243436	0.0063812	0.704524
178	finn-b-L12_PSORI_ARTHRO	nWWHoa	GCST90199798_buildGRCh38.tsv.gz	|| id:finn-b-L12_PSORI_ARTHRO	50	0.0070669	0.0113652	0.534074	0.00353178	0.015479	0.819517	0.00667647	0.0203154	0.743856	63.4111	48	0.0672144	63.4118	49	0.0808514	0.000184693	0.00792772	0.98151
179	finn-b-L12_PSORI_ARTHRO	FXmdJw	GCST90199799_buildGRCh38.tsv.gz	|| id:finn-b-L12_PSORI_ARTHRO	50	-0.0406172	0.00926335	1.16e-05	-0.0321127	0.0149498	0.0317107	-0.0552776	0.0163955	0.00148427	40.4007	48	0.773894	41.5752	49	0.765269	0.00693797	0.006402	0.283903
180	finn-b-L12_PSORI_ARTHRO	ywIPed	GCST90199800_buildGRCh38.tsv.gz	|| id:finn-b-L12_PSORI_ARTHRO	50	-0.0251879	0.00943514	0.00759465	-0.0233862	0.0140615	0.0962843	-0.0272951	0.0167004	0.108717	30.9356	48	0.973507	30.959	49	0.979403	0.000997119	0.00652034	0.879099
181	finn-b-L12_PSORI_ARTHRO	pNfZjV	GCST90199801_buildGRCh38.tsv.gz	|| id:finn-b-L12_PSORI_ARTHRO	50	-0.010428	0.00982621	0.288578	-0.00211919	0.0141784	0.881186	-0.0288511	0.0173935	0.103693	40.7651	48	0.761197	42.4128	49	0.735525	0.00870947	0.0067849	0.205425
182	finn-b-L12_PSORI_ARTHRO	F9gC5W	GCST90199802_buildGRCh38.tsv.gz	|| id:finn-b-L12_PSORI_ARTHRO	50	-0.00352675	0.00931847	0.705082	0.00117693	0.0141742	0.933825	-0.00199393	0.0164885	0.904253	38.8576	48	0.82399	38.8703	49	0.849683	-0.000725687	0.00644	0.910751
183	finn-b-L12_PSORI_ARTHRO	KSHgeC	GCST90199803_buildGRCh38.tsv.gz	|| id:finn-b-L12_PSORI_ARTHRO	50	-0.0156206	0.00990264	0.1147	-0.00750465	0.0149883	0.616582	-0.0285113	0.0175601	0.111003	52.0795	48	0.318194	52.9385	49	0.324687	0.0061017	0.00685736	0.378009
184	finn-b-L12_PSORI_ARTHRO	ic74Tr	GCST90199804_buildGRCh38.tsv.gz	|| id:finn-b-L12_PSORI_ARTHRO	50	0.0192143	0.00995621	0.0536218	0.00600014	0.0164479	0.715263	0.0104996	0.017739	0.556698	54.0207	48	0.255287	54.4196	49	0.275821	0.00412339	0.00692525	0.554364
185	finn-b-L12_PSORI_ARTHRO	EkJ8iP	GCST90199805_buildGRCh38.tsv.gz	|| id:finn-b-L12_PSORI_ARTHRO	50	-0.00819806	0.00972448	0.39921	-0.0109548	0.0136466	0.422121	0.0122388	0.0170171	0.475502	50.5183	48	0.374301	52.7483	49	0.331282	-0.00966843	0.00664226	0.152015
186	finn-b-L12_PSORI_ARTHRO	oHCSiB	GCST90199806_buildGRCh38.tsv.gz	|| id:finn-b-L12_PSORI_ARTHRO	50	-0.0110857	0.00929291	0.232901	-0.00220879	0.0132212	0.86732	0.00564775	0.0163546	0.731355	48.659	48	0.446311	50.2182	49	0.42492	-0.00792164	0.00638748	0.220937
187	finn-b-L12_PSORI_ARTHRO	RNjxAm	GCST90199807_buildGRCh38.tsv.gz	|| id:finn-b-L12_PSORI_ARTHRO	50	-0.0118542	0.00920865	0.197992	-0.00321766	0.0133299	0.809256	-0.00323125	0.0163931	0.844573	49.1024	48	0.428716	49.5183	49	0.45243	-0.0040819	0.00640182	0.526754
188	finn-b-L12_PSORI_ARTHRO	AIZzEm	GCST90199808_buildGRCh38.tsv.gz	|| id:finn-b-L12_PSORI_ARTHRO	50	-0.00162817	0.00960673	0.865417	-0.0016932	0.0150643	0.910507	-0.0147914	0.0170194	0.389122	49.784	48	0.402155	50.6956	49	0.406499	0.00623399	0.00664954	0.353192
189	finn-b-L12_PSORI_ARTHRO	5QvkTx	GCST90199809_buildGRCh38.tsv.gz	|| id:finn-b-L12_PSORI_ARTHRO	50	0.0055878	0.00954643	0.558327	0.0213471	0.0139163	0.125037	0.0129783	0.016896	0.446174	38.5793	48	0.832343	38.8604	49	0.849957	-0.00349633	0.00659509	0.598458
190	finn-b-L12_PSORI_ARTHRO	AveNAW	GCST90199810_buildGRCh38.tsv.gz	|| id:finn-b-L12_PSORI_ARTHRO	50	-0.0104481	0.00934369	0.263481	-0.00572252	0.0153685	0.709629	-0.0026264	0.0166516	0.875334	49.4459	48	0.415251	49.7798	49	0.442088	-0.00370081	0.00650033	0.57179
191	finn-b-L12_PSORI_ARTHRO	XDE5Wn	GCST90199811_buildGRCh38.tsv.gz	|| id:finn-b-L12_PSORI_ARTHRO	50	0.000341255	0.00950105	0.971348	0.00827777	0.0143114	0.562991	0.0215733	0.0168171	0.205715	37.1754	48	0.871044	39.5167	49	0.83129	-0.0100443	0.00656436	0.132551
192	finn-b-L12_PSORI_ARTHRO	Jt98Mo	GCST90199812_buildGRCh38.tsv.gz	|| id:finn-b-L12_PSORI_ARTHRO	50	-0.000526721	0.0121349	0.965378	0.0126993	0.0172527	0.461684	0.0101945	0.0216198	0.639394	69.7144	48	0.0219344	70.239	49	0.0249229	-0.00507325	0.00844115	0.550658
193	finn-b-L12_PSORI_ARTHRO	WRAKqt	GCST90199813_buildGRCh38.tsv.gz	|| id:finn-b-L12_PSORI_ARTHRO	50	-0.000481507	0.00853203	0.954995	-0.00658636	0.0124445	0.596627	-0.022013	0.0150982	0.151355	33.2793	48	0.947506	36.2672	49	0.911384	0.0101921	0.00589627	0.0903158
194	finn-b-L12_PSORI_ARTHRO	TyedTH	GCST90199814_buildGRCh38.tsv.gz	|| id:finn-b-L12_PSORI_ARTHRO	50	-0.00113779	0.0133282	0.931969	-0.0208495	0.0186875	0.264554	-0.0204392	0.0235349	0.389463	58.5501	48	0.141499	59.758	49	0.13956	0.00917456	0.00921967	0.324675
195	finn-b-L12_PSORI_ARTHRO	6i9bqU	GCST90199815_buildGRCh38.tsv.gz	|| id:finn-b-L12_PSORI_ARTHRO	50	-0.0320703	0.00876791	0.000254498	-0.0296919	0.0143222	0.038159	-0.046962	0.0155115	0.00395825	45.4619	48	0.57744	46.8163	49	0.562098	0.00704712	0.00605525	0.250256
196	finn-b-L12_PSORI_ARTHRO	1f1l5W	GCST90199816_buildGRCh38.tsv.gz	|| id:finn-b-L12_PSORI_ARTHRO	50	-0.0180991	0.0118205	0.12573	-0.0184385	0.0141746	0.193323	-0.0304261	0.0210265	0.154388	84.2732	48	0.000945224	85.1596	49	0.00104618	0.00583391	0.00821032	0.480796
197	finn-b-L12_PSORI_ARTHRO	IHqPX9	GCST90199817_buildGRCh38.tsv.gz	|| id:finn-b-L12_PSORI_ARTHRO	50	-0.0188621	0.0106865	0.0775577	-0.0259481	0.0160805	0.106606	0.00254593	0.0189115	0.893473	28.7157	48	0.987709	30.5983	49	0.981758	-0.0100941	0.00735681	0.176417
198	finn-b-L12_PSORI_ARTHRO	A8bog9	GCST90199818_buildGRCh38.tsv.gz	|| id:finn-b-L12_PSORI_ARTHRO	50	-0.00915677	0.00942406	0.331231	-0.000292414	0.014444	0.983848	-0.00876021	0.016681	0.60189	43.2093	48	0.66914	43.2102	49	0.705931	-0.000187536	0.00650906	0.977134
199	finn-b-L12_PSORI_ARTHRO	pRW5v9	GCST90199819_buildGRCh38.tsv.gz	|| id:finn-b-L12_PSORI_ARTHRO	50	-0.0111231	0.00947221	0.240278	-0.023255	0.0149061	0.118735	-0.0451761	0.0167742	0.00971898	39.8344	48	0.792997	45.885	49	0.600184	0.0161001	0.0065453	0.0175546
200	finn-b-L12_PSORI_ARTHRO	L87Q81	GCST90199820_buildGRCh38.tsv.gz	|| id:finn-b-L12_PSORI_ARTHRO	50	-0.00607334	0.00973506	0.532718	-0.00866021	0.0144487	0.548921	0.0173723	0.0169151	0.309555	51.5712	48	0.335959	54.6038	49	0.270064	-0.0111001	0.00660696	0.099443
201	finn-b-L12_PSORI_ARTHRO	yxeKgN	GCST90199821_buildGRCh38.tsv.gz	|| id:finn-b-L12_PSORI_ARTHRO	50	-0.00686139	0.00929151	0.460237	-0.0103126	0.0131272	0.432106	-0.00720827	0.0164434	0.663087	31.0851	48	0.972224	31.0858	49	0.978521	0.000164162	0.00642043	0.979707
202	finn-b-L12_PSORI_ARTHRO	uENFOo	GCST90199822_buildGRCh38.tsv.gz	|| id:finn-b-L12_PSORI_ARTHRO	50	-0.0123932	0.00942366	0.188472	-0.0128193	0.0140333	0.360985	-0.00202193	0.016675	0.903995	33.3302	48	0.94679	33.8985	49	0.950423	-0.0049087	0.0065111	0.454593
203	finn-b-L12_PSORI_ARTHRO	kK5i54	GCST90199823_buildGRCh38.tsv.gz	|| id:finn-b-L12_PSORI_ARTHRO	50	0.00662448	0.0100673	0.510525	0.0166174	0.0147985	0.261474	0.0399496	0.0178292	0.0297096	32.8543	48	0.953219	37.9833	49	0.872962	-0.0157363	0.00694849	0.0280837
204	finn-b-L12_PSORI_ARTHRO	s6WpmW	GCST90199824_buildGRCh38.tsv.gz	|| id:finn-b-L12_PSORI_ARTHRO	50	-0.0165965	0.00945879	0.0793251	-0.0280686	0.0145803	0.0542159	-0.0500031	0.0167375	0.00442136	35.6017	48	0.907372	41.4546	49	0.769424	0.0158144	0.00653683	0.01939
205	finn-b-L12_PSORI_ARTHRO	lpZmod	GCST90199825_buildGRCh38.tsv.gz	|| id:finn-b-L12_PSORI_ARTHRO	50	0.000410192	0.00968742	0.966225	-0.00897651	0.0144589	0.534712	-0.0181548	0.0171501	0.295087	45.1998	48	0.588273	46.9207	49	0.557818	0.00877842	0.00669175	0.195818
206	finn-b-L12_PSORI_ARTHRO	jnsRrJ	GCST90199826_buildGRCh38.tsv.gz	|| id:finn-b-L12_PSORI_ARTHRO	50	-0.0270058	0.0101863	0.00802076	-0.0240804	0.0139141	0.0835153	-0.030009	0.0182054	0.10581	58.5694	48	0.141112	58.6182	49	0.163346	0.00142153	0.00710967	0.842369
207	finn-b-L12_PSORI_ARTHRO	K2TKeD	GCST90199827_buildGRCh38.tsv.gz	|| id:finn-b-L12_PSORI_ARTHRO	50	-0.0203748	0.0106079	0.0547666	-0.0246571	0.0157349	0.117107	-0.0225154	0.0189608	0.240884	60.3968	48	0.108041	60.4203	49	0.126997	0.00101427	0.00741183	0.891726
208	finn-b-L12_PSORI_ARTHRO	mmflyx	GCST90199828_buildGRCh38.tsv.gz	|| id:finn-b-L12_PSORI_ARTHRO	50	-0.00922835	0.0088746	0.298405	-0.00331881	0.0131851	0.801267	-0.0125699	0.0157051	0.427441	44.3858	48	0.621726	44.4523	49	0.657805	0.00158157	0.00613279	0.797596
209	finn-b-L12_PSORI_ARTHRO	PxM1iZ	GCST90199829_buildGRCh38.tsv.gz	|| id:finn-b-L12_PSORI_ARTHRO	50	-0.0111626	0.00995225	0.262025	-0.0139335	0.0161574	0.388489	-0.0175083	0.0176244	0.325489	46.5095	48	0.534045	46.6998	49	0.566872	0.00299839	0.00687283	0.664599
210	finn-b-L12_PSORI_ARTHRO	pnqTzm	GCST90199830_buildGRCh38.tsv.gz	|| id:finn-b-L12_PSORI_ARTHRO	50	-0.0134981	0.00995999	0.175342	-0.00425095	0.0144776	0.769047	-0.0273341	0.017633	0.127671	53.3	48	0.277689	54.305	49	0.279441	0.00655578	0.0068913	0.346211
211	finn-b-L12_PSORI_ARTHRO	AU7hpo	GCST90199831_buildGRCh38.tsv.gz	|| id:finn-b-L12_PSORI_ARTHRO	50	0.00515535	0.0100934	0.609517	0.00765174	0.0151879	0.614399	0.0158429	0.0179485	0.381807	55.286	48	0.218786	55.886	49	0.232056	-0.00505696	0.00700646	0.473946
212	finn-b-L12_PSORI_ARTHRO	a8Qq0c	GCST90199832_buildGRCh38.tsv.gz	|| id:finn-b-L12_PSORI_ARTHRO	50	-0.0203094	0.00908633	0.0254066	-0.0293596	0.0139498	0.0353203	-0.0278795	0.0160785	0.0893436	43.1048	48	0.673278	43.4305	49	0.697558	0.00358381	0.00627982	0.570874
213	finn-b-L12_PSORI_ARTHRO	DRA7RG	GCST90199833_buildGRCh38.tsv.gz	|| id:finn-b-L12_PSORI_ARTHRO	50	-0.0206288	0.0111317	0.0638585	-0.0230739	0.0152516	0.13031	-0.0195306	0.0199051	0.331421	69.7723	48	0.0216935	69.7788	49	0.0271426	-0.000519679	0.00777139	0.946962
214	finn-b-L12_PSORI_ARTHRO	GJID22	GCST90199834_buildGRCh38.tsv.gz	|| id:finn-b-L12_PSORI_ARTHRO	50	0.00291943	0.0111987	0.794328	-0.00194681	0.0156465	0.900979	-0.0137392	0.0198051	0.4912	60.5868	48	0.104986	61.899	49	0.102117	0.00789795	0.00774596	0.31302
215	finn-b-L12_PSORI_ARTHRO	FHn8nL	GCST90199835_buildGRCh38.tsv.gz	|| id:finn-b-L12_PSORI_ARTHRO	50	0.00422399	0.00805491	0.600001	0.000224055	0.0127307	0.985958	0.00576135	0.0142527	0.68784	38.0575	48	0.847407	38.0746	49	0.870672	-0.000727846	0.00556686	0.896522
216	finn-b-L12_PSORI_ARTHRO	aiN59p	GCST90199836_buildGRCh38.tsv.gz	|| id:finn-b-L12_PSORI_ARTHRO	50	0.0115462	0.00949398	0.223923	0.0245767	0.0153874	0.110223	0.00950058	0.0168009	0.574382	45.4418	48	0.578269	45.4636	49	0.617295	0.00096828	0.00656111	0.883293
217	finn-b-L12_PSORI_ARTHRO	ON4It1	GCST90199837_buildGRCh38.tsv.gz	|| id:finn-b-L12_PSORI_ARTHRO	50	-0.000260954	0.0107498	0.980633	-0.00734886	0.0141468	0.603433	-0.0294724	0.0185433	0.11854	59.9498	48	0.115503	64.5002	49	0.0679149	0.0138133	0.00723681	0.0622832
218	finn-b-L12_PSORI_ARTHRO	A5lyqr	GCST90199838_buildGRCh38.tsv.gz	|| id:finn-b-L12_PSORI_ARTHRO	50	0.0170319	0.00944684	0.0714005	0.0213066	0.0142291	0.134289	0.0169854	0.0167248	0.31492	44.2488	48	0.627314	44.2488	49	0.66583	2.2e-05	0.0065255	0.997324
219	finn-b-L12_PSORI_ARTHRO	XbcwvM	GCST90199839_buildGRCh38.tsv.gz	|| id:finn-b-L12_PSORI_ARTHRO	50	0.00429464	0.00947421	0.650334	-0.00262911	0.0142922	0.85405	-0.0252207	0.0167674	0.139093	39.0871	48	0.816941	43.639	49	0.689565	0.0139646	0.00654535	0.0380211
220	finn-b-L12_PSORI_ARTHRO	QRzebf	GCST90199840_buildGRCh38.tsv.gz	|| id:finn-b-L12_PSORI_ARTHRO	50	0.013651	0.00843929	0.105759	0.000930991	0.0128404	0.9422	0.00239121	0.014959	0.873669	48.8798	48	0.43752	49.7275	49	0.44415	0.00532844	0.00584023	0.366134
221	finn-b-L12_PSORI_ARTHRO	nGuigI	GCST90199841_buildGRCh38.tsv.gz	|| id:finn-b-L12_PSORI_ARTHRO	50	-0.00482361	0.00938911	0.60743	-0.0129951	0.0141627	0.35885	-0.0248501	0.0166185	0.141374	31.7507	48	0.965928	33.8838	49	0.950618	0.0094734	0.00648635	0.150664
222	finn-b-L12_PSORI_ARTHRO	IzlWN7	GCST90199842_buildGRCh38.tsv.gz	|| id:finn-b-L12_PSORI_ARTHRO	50	0.00487768	0.00858814	0.570065	-2.69e-05	0.01302	0.998351	-0.00857421	0.0151954	0.575201	40.9147	48	0.755895	42.0662	49	0.748012	0.00636999	0.00593613	0.288597
223	finn-b-L12_PSORI_ARTHRO	iWqnWG	GCST90199843_buildGRCh38.tsv.gz	|| id:finn-b-L12_PSORI_ARTHRO	50	-0.000712396	0.0129717	0.956203	0.000778665	0.0210188	0.970448	0.00481324	0.0230457	0.835445	39.6554	48	0.798866	39.7395	49	0.824678	-0.00259968	0.00896184	0.773002
224	finn-b-L12_PSORI_ARTHRO	jVjGOa	GCST90199844_buildGRCh38.tsv.gz	|| id:finn-b-L12_PSORI_ARTHRO	50	0.00203668	0.0100078	0.838738	0.00584973	0.0143971	0.684513	0.0134127	0.0177847	0.45443	54.6072	48	0.237912	55.291	49	0.249242	-0.00538361	0.00694419	0.441984
225	finn-b-L12_PSORI_ARTHRO	7C4AOy	GCST90199845_buildGRCh38.tsv.gz	|| id:finn-b-L12_PSORI_ARTHRO	50	-0.00488905	0.00952254	0.607659	-0.011172	0.0154008	0.468195	-0.013638	0.0168514	0.422331	43.0287	48	0.676281	43.4247	49	0.697779	0.00414038	0.00657945	0.532144
226	finn-b-L12_PSORI_ARTHRO	Y7QuCy	GCST90199846_buildGRCh38.tsv.gz	|| id:finn-b-L12_PSORI_ARTHRO	50	-0.00510605	0.0112595	0.650199	-0.0184769	0.0135388	0.172335	0.00673978	0.0200232	0.737887	73.1841	48	0.0110724	73.9681	49	0.0121182	-0.00560696	0.00781898	0.47679
227	finn-b-L12_PSORI_ARTHRO	PBvV9e	GCST90199847_buildGRCh38.tsv.gz	|| id:finn-b-L12_PSORI_ARTHRO	50	-0.0194458	0.00959941	0.0427922	-0.0225824	0.0156192	0.148232	-0.052275	0.0166897	0.00295422	45.078	48	0.5933	50.7625	49	0.403941	0.0155406	0.00651809	0.0211162
228	finn-b-L12_PSORI_ARTHRO	WdreNC	GCST90199848_buildGRCh38.tsv.gz	|| id:finn-b-L12_PSORI_ARTHRO	50	-0.0127219	0.00992246	0.199797	-0.00195563	0.0146109	0.893523	-0.0184314	0.0177137	0.303311	56.4381	48	0.188745	56.6176	49	0.212011	0.00270251	0.00691754	0.697766
229	finn-b-L12_PSORI_ARTHRO	98S4d2	GCST90199849_buildGRCh38.tsv.gz	|| id:finn-b-L12_PSORI_ARTHRO	50	0.022351	0.00896131	0.0126254	0.0178802	0.0139067	0.19854	0.0209289	0.0159041	0.194445	48.2615	48	0.46227	48.2733	49	0.502506	0.000673027	0.00621032	0.914152
230	finn-b-L12_PSORI_ARTHRO	VsAUb4	GCST90199850_buildGRCh38.tsv.gz	|| id:finn-b-L12_PSORI_ARTHRO	50	-0.00261382	0.0109842	0.81191	0.00314813	0.0164791	0.848496	0.00787798	0.019458	0.687371	42.5321	48	0.695678	42.9588	49	0.715383	-0.00494928	0.00757651	0.516719
231	finn-b-L12_PSORI_ARTHRO	I8wxz8	GCST90199851_buildGRCh38.tsv.gz	|| id:finn-b-L12_PSORI_ARTHRO	50	0.0165409	0.00843281	0.0498222	0.00464055	0.0122299	0.704359	0.00877278	0.0149277	0.559499	46.2953	48	0.542914	46.693	49	0.567151	0.00367396	0.0058257	0.531263
232	finn-b-L12_PSORI_ARTHRO	ZlhMbg	GCST90199852_buildGRCh38.tsv.gz	|| id:finn-b-L12_PSORI_ARTHRO	50	-0.0045208	0.00987824	0.647203	-0.00462697	0.0152196	0.761117	0.0139769	0.0174895	0.428135	45.7608	48	0.565063	47.4034	49	0.538031	-0.00875405	0.00683029	0.206122
233	finn-b-L12_PSORI_ARTHRO	mOYRzd	GCST90199853_buildGRCh38.tsv.gz	|| id:finn-b-L12_PSORI_ARTHRO	50	0.0256487	0.0109476	0.0191365	0.0269943	0.0136891	0.0486138	0.0312044	0.0195583	0.117174	63.4799	48	0.0664582	63.6366	49	0.0780251	-0.00262988	0.0076398	0.732174
234	finn-b-L12_PSORI_ARTHRO	U0mP1g	GCST90199854_buildGRCh38.tsv.gz	|| id:finn-b-L12_PSORI_ARTHRO	50	0.0183799	0.0120326	0.126634	0.0215448	0.0144932	0.137135	0.0339277	0.0213482	0.118568	77.0039	48	0.00496205	78.2537	49	0.00497536	-0.00735369	0.00833164	0.381839
235	finn-b-L12_PSORI_ARTHRO	cemrLW	GCST90199855_buildGRCh38.tsv.gz	|| id:finn-b-L12_PSORI_ARTHRO	50	-0.01237	0.00952222	0.19392	-0.0177921	0.0142513	0.211864	-0.0128653	0.0168565	0.449064	37.325	48	0.867201	37.3262	49	0.888707	0.000234701	0.00659097	0.971741
236	finn-b-L12_PSORI_ARTHRO	ex3JaJ	GCST90199856_buildGRCh38.tsv.gz	|| id:finn-b-L12_PSORI_ARTHRO	50	0.0214905	0.00885774	0.0152587	0.021033	0.0133178	0.114263	0.027431	0.0158025	0.089005	55.3038	48	0.218296	55.543	49	0.241864	-0.00281246	0.00617239	0.650695
237	finn-b-L12_PSORI_ARTHRO	DRr7nV	GCST90199857_buildGRCh38.tsv.gz	|| id:finn-b-L12_PSORI_ARTHRO	50	0.0297294	0.0132437	0.0247816	0.0414175	0.0197722	0.0361945	0.0489075	0.023492	0.0427086	48.5783	48	0.449537	49.5673	49	0.450489	-0.00906181	0.00916707	0.327856
238	finn-b-L12_PSORI_ARTHRO	YNwAWl	GCST90199858_buildGRCh38.tsv.gz	|| id:finn-b-L12_PSORI_ARTHRO	50	-0.00757906	0.00942393	0.421261	-0.00549457	0.0139126	0.692891	-0.00135858	0.0166814	0.935429	35.3412	48	0.91266	35.5454	49	0.924949	-0.00294757	0.00652227	0.653359
239	finn-b-L12_PSORI_ARTHRO	N4QBJH	GCST90199859_buildGRCh38.tsv.gz	|| id:finn-b-L12_PSORI_ARTHRO	50	-0.0155439	0.00996272	0.118712	-0.0256261	0.0148534	0.0844786	-0.0426364	0.017571	0.0190502	35.7112	48	0.905088	39.215	49	0.840022	0.0128896	0.00688602	0.067327
240	finn-b-L12_PSORI_ARTHRO	QnNezq	GCST90199860_buildGRCh38.tsv.gz	|| id:finn-b-L12_PSORI_ARTHRO	50	0.00117657	0.0118887	0.921166	-0.0171312	0.0145145	0.237888	-0.0155826	0.0210423	0.462583	72.4255	48	0.0129065	73.8323	49	0.0124519	0.00794793	0.00823118	0.33909
241	finn-b-L12_PSORI_ARTHRO	xYRdYB	GCST90199861_buildGRCh38.tsv.gz	|| id:finn-b-L12_PSORI_ARTHRO	50	0.0220252	0.00982667	0.0250021	0.0144573	0.0128122	0.25915	0.0320656	0.0174792	0.0727816	71.8225	48	0.0145568	72.5479	49	0.0160455	-0.00475387	0.00682745	0.489607
242	finn-b-L12_PSORI_ARTHRO	eQWQzL	GCST90199862_buildGRCh38.tsv.gz	|| id:finn-b-L12_PSORI_ARTHRO	50	0.0145334	0.0107775	0.177497	0.00578831	0.0169691	0.733022	0.00405325	0.0192205	0.833873	52.5658	48	0.30168	53.0433	49	0.321085	0.00493999	0.00748153	0.512223
243	finn-b-L12_PSORI_ARTHRO	kpgAka	GCST90199863_buildGRCh38.tsv.gz	|| id:finn-b-L12_PSORI_ARTHRO	50	0.00679681	0.00906898	0.453582	0.000653413	0.0136164	0.961727	-0.00712452	0.0160515	0.659144	42.7375	48	0.687699	43.8424	49	0.681705	0.00658593	0.00626554	0.29846
244	finn-b-L12_PSORI_ARTHRO	LBdlhs	GCST90199864_buildGRCh38.tsv.gz	|| id:finn-b-L12_PSORI_ARTHRO	50	0.0112097	0.00950163	0.238091	0.0218992	0.0137836	0.112109	0.0112632	0.0168162	0.506206	43.07	48	0.674654	43.07	49	0.711216	-2.53e-05	0.00656655	0.996943
245	finn-b-L12_PSORI_ARTHRO	ii0y6N	GCST90199865_buildGRCh38.tsv.gz	|| id:finn-b-L12_PSORI_ARTHRO	50	-0.0179723	0.00980129	0.0667036	-0.0373901	0.0156171	0.0166577	-0.0165466	0.0173452	0.344885	45.429	48	0.5788	45.4389	49	0.618294	-0.000674763	0.00677309	0.921058
246	finn-b-L12_PSORI_ARTHRO	WPJnBC	GCST90199866_buildGRCh38.tsv.gz	|| id:finn-b-L12_PSORI_ARTHRO	50	-0.0206601	0.00974859	0.0340655	-0.0259498	0.0144241	0.0720082	-0.026273	0.0174022	0.137661	55.896	48	0.202499	56.074	49	0.226789	0.00265719	0.00679683	0.697568
247	finn-b-L12_PSORI_ARTHRO	JXh3d4	GCST90199867_buildGRCh38.tsv.gz	|| id:finn-b-L12_PSORI_ARTHRO	50	-0.0154101	0.0105708	0.144896	-0.0131357	0.0141777	0.354182	0.0112394	0.0183219	0.54248	59.5244	48	0.122976	63.3777	49	0.0812867	-0.01261	0.0071536	0.0843091
248	finn-b-L12_PSORI_ARTHRO	JkOSIK	GCST90199868_buildGRCh38.tsv.gz	|| id:finn-b-L12_PSORI_ARTHRO	50	-0.0247179	0.0112051	0.0273874	-0.0176287	0.0164286	0.28325	-0.0362393	0.0199206	0.0751236	57.5188	48	0.163325	58.1081	49	0.174906	0.00544973	0.00777176	0.48655
249	finn-b-L12_PSORI_ARTHRO	p2S2Hb	GCST90199869_buildGRCh38.tsv.gz	|| id:finn-b-L12_PSORI_ARTHRO	50	-0.0130755	0.0115283	0.256709	0.00447014	0.0151343	0.767715	-0.00628907	0.0205771	0.761205	71.5954	48	0.0152265	71.8337	49	0.0184266	-0.00321212	0.00803522	0.69111
250	finn-b-L12_PSORI_ARTHRO	yvlQ9f	GCST90199870_buildGRCh38.tsv.gz	|| id:finn-b-L12_PSORI_ARTHRO	50	0.0123285	0.0111358	0.268246	-0.000743231	0.0165469	0.964174	0.0246006	0.0197742	0.219512	56.4234	48	0.18911	57.0892	49	0.199731	-0.00581901	0.00773205	0.455376
251	finn-b-L12_PSORI_ARTHRO	weZMn4	GCST90199871_buildGRCh38.tsv.gz	|| id:finn-b-L12_PSORI_ARTHRO	50	0.000426728	0.00923005	0.963125	-0.0186077	0.0145445	0.200768	-0.0134282	0.01634	0.415254	44.6277	48	0.611823	45.6836	49	0.608373	0.00655303	0.00637728	0.309308
252	finn-b-L12_PSORI_ARTHRO	DpYjf9	GCST90199872_buildGRCh38.tsv.gz	|| id:finn-b-L12_PSORI_ARTHRO	50	0.0107976	0.00831527	0.194105	-0.00442558	0.0120857	0.714228	0.00744328	0.0147133	0.615251	34.3249	48	0.93136	34.4012	49	0.943426	0.00158823	0.00574724	0.783469
253	finn-b-L12_PSORI_ARTHRO	wtpSYw	GCST90199873_buildGRCh38.tsv.gz	|| id:finn-b-L12_PSORI_ARTHRO	50	0.0192857	0.0107756	0.0734928	0.0243677	0.0145447	0.0938623	0.0491943	0.0185615	0.0108581	64.7875	48	0.0533894	69.9315	49	0.0263877	-0.0141364	0.00724123	0.0567604
254	finn-b-L12_PSORI_ARTHRO	Qn5cvs	GCST90199874_buildGRCh38.tsv.gz	|| id:finn-b-L12_PSORI_ARTHRO	50	-0.017583	0.010581	0.0965647	-0.0253972	0.0159053	0.110315	-0.0320922	0.0187413	0.0932807	38.9892	48	0.819966	39.869	49	0.820773	0.0068622	0.00731592	0.35295
255	finn-b-L12_PSORI_ARTHRO	uTixgP	GCST90199875_buildGRCh38.tsv.gz	|| id:finn-b-L12_PSORI_ARTHRO	50	-0.0152049	0.0104256	0.144724	-0.0429371	0.0150361	0.00429548	-0.0267086	0.0185277	0.155923	61.417	48	0.0924376	62.1418	49	0.09843	0.00544828	0.00723892	0.455343
256	finn-b-L12_PSORI_ARTHRO	K1u92B	GCST90199876_buildGRCh38.tsv.gz	|| id:finn-b-L12_PSORI_ARTHRO	50	-0.00868361	0.0113826	0.445533	-0.0129815	0.0140861	0.356749	-0.00520877	0.0203387	0.798967	74.8984	48	0.00777176	74.9653	49	0.00990713	-0.0016455	0.00794542	0.836807
257	finn-b-L12_PSORI_ARTHRO	GMH6L3	GCST90199877_buildGRCh38.tsv.gz	|| id:finn-b-L12_PSORI_ARTHRO	50	-0.00917636	0.0121869	0.451468	-0.0122255	0.0173658	0.481435	-0.0245663	0.0216163	0.261401	48.9482	48	0.434811	49.7078	49	0.444929	0.00724294	0.00839204	0.39239
258	finn-b-L12_PSORI_ARTHRO	7nKQVG	GCST90199878_buildGRCh38.tsv.gz	|| id:finn-b-L12_PSORI_ARTHRO	50	-0.0027604	0.00874657	0.752308	0.00711914	0.0133026	0.592532	0.00910577	0.0154795	0.559123	40.3642	48	0.775149	41.2275	49	0.777161	-0.00561439	0.00604273	0.357479
259	finn-b-L12_PSORI_ARTHRO	KWbbOi	GCST90199879_buildGRCh38.tsv.gz	|| id:finn-b-L12_PSORI_ARTHRO	50	0.0277878	0.0104028	0.00755812	0.0159957	0.0140854	0.256115	0.00428456	0.0181387	0.814274	56.5883	48	0.185054	59.4964	49	0.144772	0.0111243	0.00708285	0.122847
260	finn-b-L12_PSORI_ARTHRO	izC2Qr	GCST90199880_buildGRCh38.tsv.gz	|| id:finn-b-L12_PSORI_ARTHRO	50	0.000272037	0.00921456	0.976448	-0.009984	0.0135833	0.462327	-0.0165257	0.0163057	0.315907	42.4127	48	0.700285	43.9719	49	0.67667	0.00795218	0.00636848	0.217839
261	finn-b-L12_PSORI_ARTHRO	djol1q	GCST90199881_buildGRCh38.tsv.gz	|| id:finn-b-L12_PSORI_ARTHRO	50	-0.0195474	0.0106543	0.0665512	-0.0314031	0.0148129	0.0340078	-0.0150887	0.0190411	0.432012	54.9195	48	0.228979	55.0117	49	0.25758	-0.00211184	0.00744196	0.777803
262	finn-b-L12_PSORI_ARTHRO	LOMrwg	GCST90199882_buildGRCh38.tsv.gz	|| id:finn-b-L12_PSORI_ARTHRO	50	-0.026669	0.00976153	0.00629415	-0.042853	0.0136888	0.00174505	-0.0529804	0.0168357	0.00283383	59.6212	48	0.121244	64.0782	49	0.0727106	0.0124565	0.0065759	0.064224
263	finn-b-L12_PSORI_ARTHRO	m16Mej	GCST90199883_buildGRCh38.tsv.gz	|| id:finn-b-L12_PSORI_ARTHRO	50	-0.0156823	0.00989032	0.112824	-0.00386571	0.0156858	0.805337	-0.0243392	0.0176165	0.173488	54.4797	48	0.241623	54.8824	49	0.261499	0.00409918	0.00688178	0.554203
264	finn-b-L12_PSORI_ARTHRO	9gyts3	GCST90199884_buildGRCh38.tsv.gz	|| id:finn-b-L12_PSORI_ARTHRO	50	-0.0129468	0.00935384	0.166322	-0.0236673	0.0136686	0.08336	-0.027754	0.0165506	0.100061	31.7956	48	0.965468	32.9717	49	0.961648	0.00701002	0.00646405	0.283577
265	finn-b-L12_PSORI_ARTHRO	g83uNZ	GCST90199885_buildGRCh38.tsv.gz	|| id:finn-b-L12_PSORI_ARTHRO	50	-0.0067787	0.00909147	0.455902	-0.00865638	0.013325	0.515928	-0.015296	0.0160863	0.346431	36.5949	48	0.885323	37.0068	49	0.895897	0.00403268	0.00628326	0.524048
266	finn-b-L12_PSORI_ARTHRO	sGnAvy	GCST90199886_buildGRCh38.tsv.gz	|| id:finn-b-L12_PSORI_ARTHRO	50	-0.0222285	0.00907459	0.014304	-0.0325045	0.0133821	0.0151421	-0.0295687	0.0160578	0.0717474	37.994	48	0.849186	38.301	49	0.864889	0.00347334	0.0062688	0.582105
267	finn-b-L12_PSORI_ARTHRO	MRzIfm	GCST90199887_buildGRCh38.tsv.gz	|| id:finn-b-L12_PSORI_ARTHRO	50	-0.00852551	0.00981646	0.385125	-0.0178824	0.0155998	0.251663	0.0194804	0.0168548	0.253492	50.0706	48	0.391185	54.3015	49	0.27955	-0.0132552	0.00658175	0.0496392
268	finn-b-L12_PSORI_ARTHRO	lF8PJt	GCST90199888_buildGRCh38.tsv.gz	|| id:finn-b-L12_PSORI_ARTHRO	50	-0.0166248	0.0110295	0.131735	-0.018115	0.0151856	0.232906	-0.0172305	0.0197229	0.386671	66.8832	48	0.0370179	66.8851	49	0.0455235	0.000286607	0.00770048	0.970465
269	finn-b-L12_PSORI_ARTHRO	MXoJVE	GCST90199889_buildGRCh38.tsv.gz	|| id:finn-b-L12_PSORI_ARTHRO	50	-0.0235107	0.0099527	0.0181647	-0.0137728	0.0139416	0.323205	-0.0284751	0.0177749	0.115721	55.0706	48	0.224741	55.202	49	0.251879	0.0023508	0.00694442	0.73645
270	finn-b-L12_PSORI_ARTHRO	baSOgn	GCST90199890_buildGRCh38.tsv.gz	|| id:finn-b-L12_PSORI_ARTHRO	50	0.00145694	0.00990583	0.88307	-0.00274957	0.0141624	0.846062	-0.00235381	0.0175433	0.893828	46.7645	48	0.523502	46.8337	49	0.561383	0.0017991	0.00683571	0.79353
271	finn-b-L12_PSORI_ARTHRO	AedOpv	GCST90199891_buildGRCh38.tsv.gz	|| id:finn-b-L12_PSORI_ARTHRO	50	-0.00521852	0.00943235	0.580087	-0.0273453	0.0140314	0.0513111	-0.0302188	0.0166924	0.0765056	34.8004	48	0.92299	38.0957	49	0.870139	0.0118317	0.00651773	0.0757266
272	finn-b-L12_PSORI_ARTHRO	fYnc02	GCST90199892_buildGRCh38.tsv.gz	|| id:finn-b-L12_PSORI_ARTHRO	50	-0.00126772	0.0107653	0.906258	0.00446884	0.0150965	0.767215	0.00274404	0.0192355	0.88716	62.6	48	0.0766811	62.6834	49	0.0905899	-0.00189836	0.00750964	0.80151
273	finn-b-L12_PSORI_ARTHRO	GBvi8I	GCST90199893_buildGRCh38.tsv.gz	|| id:finn-b-L12_PSORI_ARTHRO	50	0.00509327	0.00931768	0.584637	0.000121913	0.0148491	0.993449	-0.00474072	0.0164864	0.774927	42.4098	48	0.700398	42.9326	49	0.716364	0.00465531	0.0064385	0.473162
274	finn-b-L12_PSORI_ARTHRO	EBNrFo	GCST90199894_buildGRCh38.tsv.gz	|| id:finn-b-L12_PSORI_ARTHRO	50	-0.00768365	0.0114041	0.500462	-0.00209518	0.0149183	0.888309	0.0137178	0.0200687	0.49755	63.3853	48	0.067499	65.5891	49	0.0567482	-0.0101143	0.00782929	0.202595
275	finn-b-L12_PSORI_ARTHRO	SvlSnK	GCST90199895_buildGRCh38.tsv.gz	|| id:finn-b-L12_PSORI_ARTHRO	50	-0.00115767	0.0107694	0.914395	-0.0260093	0.0146229	0.0752937	-0.0365555	0.0182312	0.0506077	56.5283	48	0.186522	63.0511	49	0.0855608	0.0167593	0.00712117	0.022744
276	finn-b-L12_PSORI_ARTHRO	C9I3ae	GCST90199896_buildGRCh38.tsv.gz	|| id:finn-b-L12_PSORI_ARTHRO	50	-0.0297731	0.0102486	0.00367158	-0.0195675	0.0144381	0.175334	-0.0200968	0.018245	0.276175	58.9527	48	0.133602	59.4603	49	0.145504	-0.00458061	0.00712554	0.523385
277	finn-b-L12_PSORI_ARTHRO	L2vkZQ	GCST90199897_buildGRCh38.tsv.gz	|| id:finn-b-L12_PSORI_ARTHRO	50	0.0312699	0.00976283	0.00136026	0.0412769	0.0140291	0.00325849	0.0294191	0.0172828	0.0951846	37.9574	48	0.850205	37.9743	49	0.873186	0.00087553	0.0067463	0.897283
278	finn-b-L12_PSORI_ARTHRO	EZ230Y	GCST90199898_buildGRCh38.tsv.gz	|| id:finn-b-L12_PSORI_ARTHRO	50	-0.000295347	0.0094674	0.975113	-0.0125362	0.0148581	0.398823	-0.0303931	0.0167535	0.0759097	37.3206	48	0.867313	42.0622	49	0.748154	0.0142444	0.00654154	0.0343882
279	finn-b-L12_PSORI_ARTHRO	AOKhRP	GCST90199899_buildGRCh38.tsv.gz	|| id:finn-b-L12_PSORI_ARTHRO	50	-0.016395	0.00951272	0.0848022	-0.0286103	0.0142924	0.0453079	-0.0100709	0.0168337	0.552481	46.3623	48	0.54014	46.5696	49	0.572207	-0.00299307	0.00657297	0.650903
280	finn-b-L12_PSORI_ARTHRO	pG7ysh	GCST90199900_buildGRCh38.tsv.gz	|| id:finn-b-L12_PSORI_ARTHRO	50	-0.013716	0.010196	0.178552	-0.00369332	0.01499	0.805383	-0.0220593	0.018171	0.230694	60.1165	48	0.112675	60.5044	49	0.125468	0.00394967	0.00709683	0.580428
281	finn-b-L12_PSORI_ARTHRO	ILGiWD	GCST90199901_buildGRCh38.tsv.gz	|| id:finn-b-L12_PSORI_ARTHRO	50	-0.0240475	0.0105631	0.0228123	-0.0295	0.0145042	0.0419625	-0.0147452	0.0188222	0.437245	63.3667	48	0.0677052	63.8403	49	0.0755345	-0.00439926	0.00734503	0.552027
282	finn-b-L12_PSORI_ARTHRO	tB1UWY	GCST90199902_buildGRCh38.tsv.gz	|| id:finn-b-L12_PSORI_ARTHRO	50	-0.00359202	0.00945094	0.703893	0.000593372	0.0143619	0.967044	-0.00890098	0.0167325	0.59721	41.1324	48	0.748093	41.2802	49	0.775376	0.0025101	0.00652841	0.702315
283	finn-b-L12_PSORI_ARTHRO	RJDhCS	GCST90199903_buildGRCh38.tsv.gz	|| id:finn-b-L12_PSORI_ARTHRO	50	-0.0209341	0.00975462	0.0318675	-0.0115305	0.0142398	0.418092	-0.0217512	0.0174351	0.218248	53.5357	48	0.270237	53.5393	49	0.304326	0.000386908	0.00681042	0.954931
284	finn-b-L12_PSORI_ARTHRO	0UYdKH	GCST90199904_buildGRCh38.tsv.gz	|| id:finn-b-L12_PSORI_ARTHRO	50	-0.0104917	0.0100586	0.29692	-0.0145709	0.0140669	0.300282	-0.0200075	0.0179172	0.269697	53.3802	48	0.275141	53.8408	49	0.294381	0.00449917	0.00699104	0.522922
285	finn-b-L12_PSORI_ARTHRO	OiBJKh	GCST90199905_buildGRCh38.tsv.gz	|| id:finn-b-L12_PSORI_ARTHRO	50	-0.0133877	0.00905352	0.139212	-0.0109971	0.0136221	0.419494	-0.0147152	0.0161876	0.36787	49.8328	48	0.400278	49.8431	49	0.439596	0.000628017	0.00631847	0.92124
286	finn-b-L12_PSORI_ARTHRO	Vdaypm	GCST90199906_buildGRCh38.tsv.gz	|| id:finn-b-L12_PSORI_ARTHRO	50	-0.0136325	0.00952158	0.152215	-0.0175499	0.0139571	0.208602	-0.00543936	0.0168513	0.748259	47.8004	48	0.480965	48.1477	49	0.507619	-0.00387647	0.0065782	0.55843
287	finn-b-L12_PSORI_ARTHRO	45NxVL	GCST90199907_buildGRCh38.tsv.gz	|| id:finn-b-L12_PSORI_ARTHRO	50	-0.0103627	0.00934205	0.267321	-0.0269213	0.0140562	0.05546	-0.0237572	0.0165299	0.157141	38.0738	48	0.846947	39.0386	49	0.845009	0.00634038	0.00645509	0.330912
288	finn-b-L12_PSORI_ARTHRO	vdWffZ	GCST90199908_buildGRCh38.tsv.gz	|| id:finn-b-L12_PSORI_ARTHRO	50	-0.0101723	0.00893708	0.255029	-0.00441091	0.0134996	0.743862	-0.00667131	0.0158152	0.675033	33.9884	48	0.936889	34.0604	49	0.948242	-0.00165702	0.00617554	0.789603
289	finn-b-L12_PSORI_ARTHRO	eHv0vC	GCST90199909_buildGRCh38.tsv.gz	|| id:finn-b-L12_PSORI_ARTHRO	50	0.00535943	0.0092938	0.564165	0.00778906	0.0138256	0.573176	0.00601697	0.0164461	0.716077	44.4508	48	0.619068	44.4532	49	0.65777	-0.000311299	0.00642361	0.961549
290	finn-b-L12_PSORI_ARTHRO	xPesEJ	GCST90199910_buildGRCh38.tsv.gz	|| id:finn-b-L12_PSORI_ARTHRO	50	-0.00953216	0.00950461	0.31591	-0.00533468	0.0141426	0.706021	0.0030768	0.0168185	0.855614	45.5709	48	0.572927	46.3967	49	0.579287	-0.00597001	0.00656957	0.368029
291	finn-b-L12_PSORI_ARTHRO	mV3zJ5	GCST90199911_buildGRCh38.tsv.gz	|| id:finn-b-L12_PSORI_ARTHRO	50	0.0140082	0.010356	0.176161	0.008761	0.0152902	0.566656	0.0106763	0.0185031	0.566636	59.6776	48	0.120243	59.7369	49	0.139975	0.00157775	0.00722796	0.828133
292	finn-b-L12_PSORI_ARTHRO	3QH2Iw	GCST90199912_buildGRCh38.tsv.gz	|| id:finn-b-L12_PSORI_ARTHRO	50	0.00252088	0.00981506	0.797304	0.00381151	0.0143532	0.790585	0.0168151	0.0173653	0.33774	31.8236	48	0.965179	32.8193	49	0.963295	-0.0067645	0.00677926	0.323369
293	finn-b-L12_PSORI_ARTHRO	NtN0vy	GCST90199913_buildGRCh38.tsv.gz	|| id:finn-b-L12_PSORI_ARTHRO	50	-0.00639292	0.0103444	0.536569	-0.0171656	0.0159651	0.282287	-0.0265804	0.0181554	0.149701	56.1081	48	0.197038	58.2313	49	0.172062	0.00955503	0.00708975	0.184074
294	finn-b-L12_PSORI_ARTHRO	VTusKD	GCST90199914_buildGRCh38.tsv.gz	|| id:finn-b-L12_PSORI_ARTHRO	50	0.00249023	0.0107785	0.817287	-0.00680899	0.0152762	0.655795	0.0145743	0.0191628	0.450645	61.2159	48	0.0953607	61.9607	49	0.10117	-0.00571332	0.00747622	0.448489
295	finn-b-L12_PSORI_ARTHRO	RrdpfT	GCST90199915_buildGRCh38.tsv.gz	|| id:finn-b-L12_PSORI_ARTHRO	50	-0.00507146	0.0111855	0.650263	0.0135338	0.0151636	0.372114	0.0086832	0.0198694	0.664062	68.2807	48	0.0287049	69.2815	49	0.0297364	-0.00649763	0.00774666	0.405759
296	finn-b-L12_PSORI_ARTHRO	4TZJvE	GCST90199916_buildGRCh38.tsv.gz	|| id:finn-b-L12_PSORI_ARTHRO	50	-0.00069437	0.00928729	0.940401	-0.010178	0.0146377	0.486847	-0.00776571	0.0164352	0.638708	46.936	48	0.516422	47.2079	49	0.546041	0.00334658	0.0064172	0.604415
297	finn-b-L12_PSORI_ARTHRO	aIZOyk	GCST90199917_buildGRCh38.tsv.gz	|| id:finn-b-L12_PSORI_ARTHRO	50	0.0203866	0.010244	0.0465803	0.0295547	0.0149468	0.0480052	0.0363765	0.0181103	0.0502216	53.3399	48	0.276419	54.612	49	0.26981	-0.00755756	0.00706364	0.290004
298	finn-b-L12_PSORI_ARTHRO	v6NzMW	GCST90199918_buildGRCh38.tsv.gz	|| id:finn-b-L12_PSORI_ARTHRO	50	-0.0153213	0.00941428	0.103641	-0.0203602	0.013566	0.133401	-0.0223161	0.0166623	0.186774	35.2984	48	0.913509	35.5573	49	0.924739	0.00330846	0.00650256	0.613227
299	finn-b-L12_PSORI_ARTHRO	6ki0aC	GCST90199919_buildGRCh38.tsv.gz	|| id:finn-b-L12_PSORI_ARTHRO	50	-0.0234814	0.0118645	0.0478004	-0.0376415	0.0179223	0.0357061	-0.0518481	0.0206172	0.0153141	58.4188	48	0.144149	61.8046	49	0.10358	0.0134546	0.00806667	0.101843
300	finn-b-L12_PSORI_ARTHRO	qUYAVq	GCST90199920_buildGRCh38.tsv.gz	|| id:finn-b-L12_PSORI_ARTHRO	50	-0.023517	0.00910609	0.00980713	-0.0245287	0.0137381	0.0741892	-0.0376821	0.016115	0.0235842	26.6911	48	0.994587	27.8261	49	0.993605	0.00670423	0.0062927	0.292026
301	finn-b-L12_PSORI_ARTHRO	v5BbJX	GCST90199921_buildGRCh38.tsv.gz	|| id:finn-b-L12_PSORI_ARTHRO	50	0.0180889	0.0119887	0.131344	0.0197405	0.0172729	0.253096	0.0232846	0.0214545	0.283208	59.8891	48	0.116548	59.9964	49	0.134933	-0.00244985	0.00835296	0.770564
302	finn-b-L12_PSORI_ARTHRO	8A7Ppb	GCST90199922_buildGRCh38.tsv.gz	|| id:finn-b-L12_PSORI_ARTHRO	50	-0.011554	0.00985753	0.241157	-0.0256787	0.0140512	0.0676228	-0.0138705	0.0176139	0.434877	50.5735	48	0.372244	50.6003	49	0.410151	0.0010947	0.00686631	0.873999
303	finn-b-L12_PSORI_ARTHRO	5uPZVb	GCST90199923_buildGRCh38.tsv.gz	|| id:finn-b-L12_PSORI_ARTHRO	50	-0.014223	0.0092278	0.123239	-0.0179867	0.0142474	0.206785	0.00415336	0.0163282	0.800299	42.0715	48	0.713324	43.9324	49	0.678207	-0.00869703	0.00637531	0.178876
304	finn-b-L12_PSORI_ARTHRO	8ldMrE	GCST90199924_buildGRCh38.tsv.gz	|| id:finn-b-L12_PSORI_ARTHRO	50	-0.0088278	0.0116858	0.449993	-0.0289182	0.0171934	0.0925807	-0.024913	0.0206898	0.234447	41.1226	48	0.748445	42.0102	49	0.750008	0.00760308	0.00807029	0.350855
305	finn-b-L12_PSORI_ARTHRO	ya1NzF	GCST90199925_buildGRCh38.tsv.gz	|| id:finn-b-L12_PSORI_ARTHRO	50	0.000205386	0.0111827	0.985347	-0.00687453	0.0169645	0.685309	-0.000633019	0.0198366	0.974675	48.3739	48	0.457743	48.3765	49	0.498313	0.00039799	0.00776335	0.959327
306	finn-b-L12_PSORI_ARTHRO	tIUCsJ	GCST90199926_buildGRCh38.tsv.gz	|| id:finn-b-L12_PSORI_ARTHRO	50	-0.00855139	0.00742591	0.249502	-0.0133741	0.0113248	0.23762	-0.00595329	0.0131419	0.652589	41.6249	48	0.730072	41.6823	49	0.761549	-0.00122922	0.00512992	0.811648
307	finn-b-L12_PSORI_ARTHRO	18li4S	GCST90199927_buildGRCh38.tsv.gz	|| id:finn-b-L12_PSORI_ARTHRO	50	0.0111254	0.0111813	0.319734	6.06e-05	0.015987	0.996978	-0.00264594	0.0198483	0.894507	60.202	48	0.111245	61.0889	49	0.11522	0.00651794	0.00775082	0.404554
308	finn-b-L12_PSORI_ARTHRO	sbmDYL	GCST90199928_buildGRCh38.tsv.gz	|| id:finn-b-L12_PSORI_ARTHRO	50	-0.0121844	0.0103039	0.237005	-0.0117418	0.0145568	0.419887	0.0184244	0.0176377	0.301438	51.7455	48	0.329808	56.5131	49	0.2148	-0.0144866	0.00688865	0.040737
309	finn-b-L12_PSORI_ARTHRO	axlqOY	GCST90199929_buildGRCh38.tsv.gz	|| id:finn-b-L12_PSORI_ARTHRO	50	0.000272276	0.0122148	0.982216	0.000954697	0.0146316	0.947976	0.0340094	0.0210339	0.112457	75.8264	48	0.00638913	81.7953	49	0.00227736	-0.0159481	0.00820447	0.0577902
310	finn-b-L12_PSORI_ARTHRO	sfQO4w	GCST90199930_buildGRCh38.tsv.gz	|| id:finn-b-L12_PSORI_ARTHRO	50	-0.00253003	0.0107346	0.813674	-0.0119516	0.0142162	0.400512	0.000300574	0.0191903	0.987568	60.9697	48	0.0990398	61.0102	49	0.11656	-0.00133905	0.00749038	0.858872
311	finn-b-L12_PSORI_ARTHRO	9KJXDh	GCST90199931_buildGRCh38.tsv.gz	|| id:finn-b-L12_PSORI_ARTHRO	50	-0.0213864	0.00966988	0.0269908	-0.0317974	0.0144104	0.0273454	-0.0226284	0.0171215	0.192552	47.0176	48	0.513057	47.0253	49	0.553529	0.00058742	0.00668254	0.930319
312	finn-b-L12_PSORI_ARTHRO	NqNDrT	GCST90199932_buildGRCh38.tsv.gz	|| id:finn-b-L12_PSORI_ARTHRO	50	-0.00554005	0.0101498	0.585183	0.00626646	0.0138587	0.651149	-0.00539621	0.0181502	0.767513	62.5818	48	0.076906	62.5819	49	0.0920189	-6.81e-05	0.00708997	0.992377
313	finn-b-L12_PSORI_ARTHRO	5DXirL	GCST90199933_buildGRCh38.tsv.gz	|| id:finn-b-L12_PSORI_ARTHRO	50	0.0115096	0.0111275	0.300975	0.016451	0.0162828	0.312337	0.012378	0.0198727	0.536321	55.9925	48	0.200002	55.9958	49	0.228971	-0.000411583	0.00776684	0.957958
314	finn-b-L12_PSORI_ARTHRO	zPJjIz	GCST90199934_buildGRCh38.tsv.gz	|| id:finn-b-L12_PSORI_ARTHRO	50	-0.00794324	0.00941968	0.399083	-0.0198002	0.0142944	0.165999	-0.0467324	0.0166697	0.00727433	38.6514	48	0.830201	46.606	49	0.570719	0.0183573	0.00650879	0.00695334
315	finn-b-L12_PSORI_ARTHRO	UdTTK4	GCST90199935_buildGRCh38.tsv.gz	|| id:finn-b-L12_PSORI_ARTHRO	50	-0.00598982	0.0103028	0.560985	-0.022877	0.0157105	0.145349	-0.0419191	0.0178656	0.0231339	45.1432	48	0.590609	51.0823	49	0.391807	0.0169876	0.00697064	0.0185657
316	finn-b-L12_PSORI_ARTHRO	n03fRP	GCST90199936_buildGRCh38.tsv.gz	|| id:finn-b-L12_PSORI_ARTHRO	50	-0.00241892	0.0107586	0.822108	-0.0113787	0.017193	0.508086	-0.000249817	0.0190561	0.989595	45.8699	48	0.560541	45.8889	49	0.600022	-0.00102361	0.00742237	0.89089
317	finn-b-L12_PSORI_ARTHRO	OzQBtu	GCST90199937_buildGRCh38.tsv.gz	|| id:finn-b-L12_PSORI_ARTHRO	50	0.00324403	0.00950752	0.732948	0.00112584	0.0145901	0.938492	-0.00792925	0.0168257	0.63959	42.6562	48	0.690865	43.3041	49	0.702372	0.00528833	0.00657036	0.42486
318	finn-b-L12_PSORI_ARTHRO	xLI45t	GCST90199938_buildGRCh38.tsv.gz	|| id:finn-b-L12_PSORI_ARTHRO	50	0.00128645	0.0107817	0.905024	0.0184542	0.0148788	0.214866	0.00692588	0.0192537	0.720637	63.4712	48	0.0665527	63.6379	49	0.078009	-0.00266857	0.00751701	0.724142
319	finn-b-L12_PSORI_ARTHRO	Amaazw	GCST90199939_buildGRCh38.tsv.gz	|| id:finn-b-L12_PSORI_ARTHRO	50	-0.0389019	0.00987838	8.21e-05	-0.0403656	0.0143838	0.00501099	-0.041581	0.0176551	0.0226492	55.7857	48	0.205381	55.825	49	0.23378	0.00126853	0.00689662	0.854839
320	finn-b-L12_PSORI_ARTHRO	Tb0VTr	GCST90199940_buildGRCh38.tsv.gz	|| id:finn-b-L12_PSORI_ARTHRO	50	-0.0131696	0.00940594	0.161471	-0.00703073	0.0145225	0.628296	-0.0209382	0.0166452	0.214509	44.0546	48	0.635211	44.3746	49	0.660876	0.00367701	0.0065	0.574237
321	finn-b-L12_PSORI_ARTHRO	WKUifK	GCST90199941_buildGRCh38.tsv.gz	|| id:finn-b-L12_PSORI_ARTHRO	50	-0.000649065	0.0107527	0.951867	0.00772923	0.0158536	0.625878	-0.0175142	0.0190044	0.361354	46.1768	48	0.547822	47.3352	49	0.540826	0.00798007	0.00741453	0.287184
322	finn-b-L12_PSORI_ARTHRO	Z2pTed	GCST90199942_buildGRCh38.tsv.gz	|| id:finn-b-L12_PSORI_ARTHRO	50	-0.00248785	0.00958616	0.79523	0.00471945	0.0141022	0.73788	-0.0133107	0.0169604	0.436424	36.0456	48	0.897887	36.644	49	0.903697	0.00512305	0.00662296	0.443003
323	finn-b-L12_PSORI_ARTHRO	GEoXoj	GCST90199943_buildGRCh38.tsv.gz	|| id:finn-b-L12_PSORI_ARTHRO	50	-0.0215658	0.00988067	0.0290632	-0.0246934	0.0153255	0.107123	-0.030272	0.0175978	0.091835	54.4866	48	0.24142	54.8948	49	0.26112	0.00412202	0.00687351	0.551529
324	finn-b-L12_PSORI_ARTHRO	EmAV8k	GCST90199944_buildGRCh38.tsv.gz	|| id:finn-b-L12_PSORI_ARTHRO	50	-0.0381585	0.0104069	0.000245754	-0.0302199	0.0159307	0.0578324	-0.0421071	0.0185707	0.0279073	52.0582	48	0.318927	52.1303	49	0.353171	0.00187327	0.00726425	0.797606
325	finn-b-L12_PSORI_ARTHRO	6098Bu	GCST90199945_buildGRCh38.tsv.gz	|| id:finn-b-L12_PSORI_ARTHRO	50	-0.0270527	0.00997437	0.00668337	-0.0218169	0.0127368	0.08673	-0.0170134	0.0177468	0.342528	58.9578	48	0.133505	59.5353	49	0.143988	-0.00475358	0.00693268	0.496216
326	finn-b-L12_PSORI_ARTHRO	lWNDI4	GCST90199946_buildGRCh38.tsv.gz	|| id:finn-b-L12_PSORI_ARTHRO	50	-0.0133015	0.0103735	0.199751	-0.0148051	0.0160227	0.355483	-0.00732497	0.0183723	0.691885	39.8335	48	0.793025	39.9889	49	0.817119	-0.00282413	0.00716534	0.695225
327	finn-b-L12_PSORI_ARTHRO	P7R4A3	GCST90199947_buildGRCh38.tsv.gz	|| id:finn-b-L12_PSORI_ARTHRO	50	-0.0143645	0.00983115	0.143983	-0.00559639	0.0139366	0.688008	-0.0185954	0.0175627	0.29499	62.3233	48	0.0801538	62.434	49	0.0941356	0.00200283	0.00685928	0.771554
328	finn-b-L12_PSORI_ARTHRO	vZxCwd	GCST90199948_buildGRCh38.tsv.gz	|| id:finn-b-L12_PSORI_ARTHRO	50	-0.00878333	0.0113704	0.439836	-0.0163684	0.016553	0.322738	-0.0165655	0.020257	0.417533	59.8112	48	0.117899	60.0817	49	0.133307	0.00369177	0.00792332	0.643368
329	finn-b-L12_PSORI_ARTHRO	VXLmJb	GCST90199949_buildGRCh38.tsv.gz	|| id:finn-b-L12_PSORI_ARTHRO	50	-0.0132266	0.00994326	0.183451	-0.0171293	0.0147666	0.246047	-0.0115222	0.0177748	0.519922	52.6918	48	0.29748	52.7067	49	0.332733	-0.000806061	0.00693541	0.90796
330	finn-b-L12_PSORI_ARTHRO	zPyO6B	GCST90199950_buildGRCh38.tsv.gz	|| id:finn-b-L12_PSORI_ARTHRO	50	-0.00430602	0.00959629	0.653636	0.00856068	0.0142721	0.548628	-0.0132932	0.0170865	0.44039	50.9192	48	0.359469	51.3504	49	0.381755	0.00425264	0.00667062	0.526817
331	finn-b-L12_PSORI_ARTHRO	2QBTc2	GCST90199951_buildGRCh38.tsv.gz	|| id:finn-b-L12_PSORI_ARTHRO	50	-0.020873	0.0154834	0.177628	-0.00437783	0.0199722	0.826497	-0.0245644	0.0276769	0.379213	86.8876	48	0.000501176	86.9349	49	0.000684893	0.00174873	0.0108174	0.872253
332	finn-b-L12_PSORI_ARTHRO	qsd3c6	GCST90199952_buildGRCh38.tsv.gz	|| id:finn-b-L12_PSORI_ARTHRO	50	-0.00811408	0.00943932	0.390007	-0.00684244	0.0150388	0.649119	-0.0170926	0.0168041	0.314175	49.5167	48	0.412496	49.9494	49	0.435421	0.00425046	0.00656329	0.520322
333	finn-b-L12_PSORI_ARTHRO	VQZYtY	GCST90199953_buildGRCh38.tsv.gz	|| id:finn-b-L12_PSORI_ARTHRO	50	0.00172513	0.0116137	0.881914	-0.00907014	0.0176985	0.608314	-0.0148096	0.0205677	0.474992	45.6977	48	0.567677	46.6465	49	0.569059	0.0077988	0.0080065	0.334911
334	finn-b-L12_PSORI_ARTHRO	DAPW7L	GCST90199954_buildGRCh38.tsv.gz	|| id:finn-b-L12_PSORI_ARTHRO	50	-0.0204161	0.00978481	0.0369324	-0.0306821	0.014584	0.0353934	-0.0358002	0.0173035	0.0439578	50.2329	48	0.385028	51.4471	49	0.378154	0.00726795	0.00674736	0.286795
335	finn-b-L12_PSORI_ARTHRO	CANxpZ	GCST90199955_buildGRCh38.tsv.gz	|| id:finn-b-L12_PSORI_ARTHRO	50	0.00501201	0.0114752	0.662278	-0.00590075	0.0158986	0.710527	-0.027354	0.0197406	0.172252	59.2263	48	0.128432	64.0951	49	0.0725124	0.0152635	0.0076839	0.052711
336	finn-b-L12_PSORI_ARTHRO	FViYwz	GCST90199956_buildGRCh38.tsv.gz	|| id:finn-b-L12_PSORI_ARTHRO	50	-0.0147513	0.0110314	0.181156	-0.00627231	0.0165094	0.704002	0.00520303	0.0195204	0.790962	31.2265	48	0.970967	32.7618	49	0.963903	-0.0094157	0.00759909	0.221349
337	finn-b-L12_PSORI_ARTHRO	iSKi7s	GCST90199957_buildGRCh38.tsv.gz	|| id:finn-b-L12_PSORI_ARTHRO	50	-0.0132307	0.0114022	0.245899	-0.0180347	0.0177867	0.310609	-0.00841454	0.0202184	0.679132	45.0437	48	0.594713	45.127	49	0.630881	-0.00227163	0.0078752	0.774242
338	finn-b-L12_PSORI_ARTHRO	h8cYXn	GCST90199958_buildGRCh38.tsv.gz	|| id:finn-b-L12_PSORI_ARTHRO	50	0.00540723	0.00951046	0.569657	0.00487514	0.0140385	0.72839	0.00707827	0.0170015	0.679023	50.0085	48	0.393553	50.0232	49	0.432527	-0.00079103	0.00663984	0.905666
339	finn-b-L12_PSORI_ARTHRO	YhgOG8	GCST90199959_buildGRCh38.tsv.gz	|| id:finn-b-L12_PSORI_ARTHRO	50	-0.00546981	0.00944794	0.562629	-0.00514745	0.0132053	0.696684	0.00818938	0.0167242	0.626597	50.6519	48	0.369329	51.6859	49	0.369332	-0.0064645	0.00653046	0.327187
340	finn-b-L12_PSORI_ARTHRO	lZ4Eem	GCST90199960_buildGRCh38.tsv.gz	|| id:finn-b-L12_PSORI_ARTHRO	50	-0.0308818	0.00993645	0.00188403	-0.00651856	0.0155043	0.674167	-0.0119445	0.0174512	0.496982	48.0851	48	0.469399	49.8185	49	0.440565	-0.00896279	0.00681374	0.194624
341	finn-b-L12_PSORI_ARTHRO	7K54l5	GCST90199961_buildGRCh38.tsv.gz	|| id:finn-b-L12_PSORI_ARTHRO	50	-0.0144811	0.00890957	0.104089	-0.0207539	0.0134414	0.122582	-0.0322157	0.0157696	0.0465741	31.2784	48	0.970495	33.1362	49	0.959808	0.0083934	0.00615807	0.179245
342	finn-b-L12_PSORI_ARTHRO	WL1olu	GCST90199962_buildGRCh38.tsv.gz	|| id:finn-b-L12_PSORI_ARTHRO	50	-0.00112714	0.00968571	0.907358	0.000669447	0.0143258	0.962728	-0.00234657	0.0171483	0.89173	41.3392	48	0.740585	41.3467	49	0.773116	0.00057687	0.00669439	0.931688
343	finn-b-L12_PSORI_ARTHRO	noECb7	GCST90199963_buildGRCh38.tsv.gz	|| id:finn-b-L12_PSORI_ARTHRO	50	-0.00882653	0.0123258	0.473928	-0.0189323	0.0167141	0.257336	0.00489318	0.0219269	0.824359	80.0372	48	0.0025339	80.9955	49	0.00272634	-0.00648349	0.00855251	0.452108
344	finn-b-L12_PSORI_ARTHRO	sgoUA6	GCST90199964_buildGRCh38.tsv.gz	|| id:finn-b-L12_PSORI_ARTHRO	50	-0.00615509	0.0103717	0.552878	-0.016307	0.0164028	0.320147	-0.0167191	0.0184547	0.369485	58.7315	48	0.137899	59.3204	49	0.148361	0.00500024	0.00720722	0.491163
345	finn-b-L12_PSORI_ARTHRO	LfBGdL	GCST90199965_buildGRCh38.tsv.gz	|| id:finn-b-L12_PSORI_ARTHRO	50	-0.00491562	0.00958807	0.608175	-0.00166428	0.0137648	0.903764	-0.00915885	0.0171269	0.595281	49.8675	48	0.398948	49.9612	49	0.434959	0.00200813	0.00668713	0.765247
346	finn-b-L12_PSORI_ARTHRO	wnh26G	GCST90199966_buildGRCh38.tsv.gz	|| id:finn-b-L12_PSORI_ARTHRO	50	-0.0181774	0.00944339	0.0542441	-0.0134198	0.0138039	0.330966	-0.0213058	0.0167067	0.208346	32.3287	48	0.959643	32.3802	49	0.967748	0.00148097	0.00652415	0.82139
347	finn-b-L12_PSORI_ARTHRO	H7236p	GCST90199967_buildGRCh38.tsv.gz	|| id:finn-b-L12_PSORI_ARTHRO	50	-0.0149451	0.00882147	0.090233	-0.0217569	0.0130886	0.0964574	-0.000722655	0.0156158	0.963281	47.7474	48	0.483126	48.9657	49	0.474508	-0.00673151	0.00609872	0.275201
348	finn-b-L12_PSORI_ARTHRO	9w6nFQ	GCST90199968_buildGRCh38.tsv.gz	|| id:finn-b-L12_PSORI_ARTHRO	50	-0.0178577	0.00978701	0.0680565	-0.0184928	0.0151907	0.223462	-0.0184329	0.0173223	0.292602	46.285	48	0.54334	46.2866	49	0.583789	0.00027196	0.00675759	0.968065
349	finn-b-L12_PSORI_ARTHRO	UPP8cQ	GCST90199969_buildGRCh38.tsv.gz	|| id:finn-b-L12_PSORI_ARTHRO	50	-0.0190361	0.0110199	0.0840902	-0.0146344	0.0158713	0.356496	-0.0251415	0.0196705	0.20735	56.1298	48	0.196486	56.2953	49	0.220692	0.00289037	0.00768225	0.708396
350	finn-b-L12_PSORI_ARTHRO	jxuXYK	GCST90199970_buildGRCh38.tsv.gz	|| id:finn-b-L12_PSORI_ARTHRO	50	-0.00459191	0.00918641	0.617175	-0.00138773	0.0134695	0.917941	-0.0118312	0.0162576	0.470311	41.6408	48	0.729482	41.9321	49	0.752778	0.0034263	0.00634844	0.591894
351	finn-b-L12_PSORI_ARTHRO	xMYW1D	GCST90199971_buildGRCh38.tsv.gz	|| id:finn-b-L12_PSORI_ARTHRO	50	-0.0126827	0.00894015	0.15601	-0.0274162	0.0137111	0.0455482	-0.0173278	0.0158211	0.278878	45.2227	48	0.587329	45.3493	49	0.621917	0.00219823	0.0061771	0.723499
352	finn-b-L12_PSORI_ARTHRO	mcuK9b	GCST90199972_buildGRCh38.tsv.gz	|| id:finn-b-L12_PSORI_ARTHRO	50	0.00665932	0.0116514	0.567628	0.000821082	0.0144507	0.954689	0.00889005	0.0208289	0.671424	77.9085	48	0.00407351	77.9359	49	0.00532628	-0.00105601	0.0081351	0.897259
353	finn-b-L12_PSORI_ARTHRO	WdMqt6	GCST90199973_buildGRCh38.tsv.gz	|| id:finn-b-L12_PSORI_ARTHRO	50	-0.00535747	0.010183	0.598805	-0.0155529	0.0149644	0.298654	-0.025873	0.0178594	0.153922	52.6817	48	0.297817	54.8083	49	0.263759	0.00970061	0.0069688	0.170337
354	finn-b-L12_PSORI_ARTHRO	xyuioQ	GCST90199974_buildGRCh38.tsv.gz	|| id:finn-b-L12_PSORI_ARTHRO	50	-0.00977938	0.00929025	0.292501	-0.00559602	0.0141525	0.692542	0.00323019	0.0164299	0.844967	41.9767	48	0.716908	42.8984	49	0.717639	-0.0061679	0.00642467	0.341849
355	finn-b-L12_PSORI_ARTHRO	Un4Dyh	GCST90199975_buildGRCh38.tsv.gz	|| id:finn-b-L12_PSORI_ARTHRO	50	-0.0191987	0.00858849	0.0253911	-0.00964891	0.0122397	0.430505	-0.0197916	0.0153575	0.203669	60.5289	48	0.10591	60.5316	49	0.124975	0.000280601	0.00599697	0.962874
356	finn-b-L12_PSORI_ARTHRO	SodxV8	GCST90199976_buildGRCh38.tsv.gz	|| id:finn-b-L12_PSORI_ARTHRO	50	-0.0147233	0.0104332	0.158188	-0.00613292	0.0165826	0.711501	-0.022815	0.0184944	0.223353	47.03	48	0.512547	47.3108	49	0.541827	0.00382568	0.00721977	0.598631
357	finn-b-L12_PSORI_ARTHRO	QGWMD8	GCST90199977_buildGRCh38.tsv.gz	|| id:finn-b-L12_PSORI_ARTHRO	50	0.00106673	0.00937647	0.909423	-0.000329882	0.0136489	0.980718	0.0174408	0.0165909	0.298418	47.5065	48	0.49297	48.9376	49	0.475635	-0.00775115	0.00647924	0.237453
358	finn-b-L12_PSORI_ARTHRO	ERC3SJ	GCST90199978_buildGRCh38.tsv.gz	|| id:finn-b-L12_PSORI_ARTHRO	50	-0.0147739	0.00901783	0.10136	-0.00306718	0.0135974	0.821535	-0.0157667	0.0159587	0.328122	41.8415	48	0.721995	41.8472	49	0.755774	0.000469713	0.00622938	0.940208
359	finn-b-L12_PSORI_ARTHRO	xT7yNG	GCST90199979_buildGRCh38.tsv.gz	|| id:finn-b-L12_PSORI_ARTHRO	50	-0.00215922	0.00914236	0.813295	-0.0160338	0.0132427	0.225987	-0.0113924	0.0161782	0.484724	34.264	48	0.932384	34.7425	49	0.938293	0.00437011	0.0063174	0.492422
360	finn-b-L12_PSORI_ARTHRO	v9114L	GCST90199980_buildGRCh38.tsv.gz	|| id:finn-b-L12_PSORI_ARTHRO	50	0.0105237	0.0101889	0.30167	-0.00899278	0.0148689	0.545309	0.00619693	0.0180356	0.732652	38.1148	48	0.84579	38.1993	49	0.867504	0.00204337	0.00702808	0.7725
361	finn-b-L12_PSORI_ARTHRO	6sSzNC	GCST90199981_buildGRCh38.tsv.gz	|| id:finn-b-L12_PSORI_ARTHRO	50	0.00162247	0.0102998	0.874832	0.00268278	0.0147618	0.855789	-0.00119539	0.0182647	0.948089	45.2044	48	0.588082	45.2393	49	0.626355	0.00132908	0.00711437	0.852592
362	finn-b-L12_PSORI_ARTHRO	MebwFp	GCST90199982_buildGRCh38.tsv.gz	|| id:finn-b-L12_PSORI_ARTHRO	50	0.00620328	0.0099047	0.53112	0.010511	0.0149253	0.48128	-0.000106194	0.0176939	0.995236	49.0306	48	0.431551	49.2212	49	0.464265	0.00297829	0.00689423	0.667678
363	finn-b-L12_PSORI_ARTHRO	kJqJgB	GCST90199983_buildGRCh38.tsv.gz	|| id:finn-b-L12_PSORI_ARTHRO	50	0.000366675	0.0079566	0.963243	0.00489138	0.0114324	0.668758	0.00426259	0.0140942	0.763626	41.1211	48	0.7485	41.2332	49	0.776966	-0.00184563	0.00551118	0.739169
364	finn-b-L12_PSORI_ARTHRO	2mjbub	GCST90199984_buildGRCh38.tsv.gz	|| id:finn-b-L12_PSORI_ARTHRO	50	-0.000442277	0.0121067	0.970859	0.0117278	0.0180661	0.516234	0.00120372	0.0215084	0.955602	35.2715	48	0.91404	35.2801	49	0.92956	-0.000771208	0.00832934	0.926615
365	finn-b-L12_PSORI_ARTHRO	MdRnmZ	GCST90199985_buildGRCh38.tsv.gz	|| id:finn-b-L12_PSORI_ARTHRO	50	-0.011019	0.00913805	0.227882	-0.0186647	0.0139202	0.179973	-0.0137472	0.0161752	0.399603	43.3008	48	0.665507	43.3426	49	0.700907	0.00129074	0.0063143	0.838893
366	finn-b-L12_PSORI_ARTHRO	WH2x2c	GCST90199986_buildGRCh38.tsv.gz	|| id:finn-b-L12_PSORI_ARTHRO	50	-0.00848992	0.0102957	0.409594	-0.0237041	0.0153148	0.121673	-0.0337537	0.0181421	0.0689452	46.6632	48	0.527685	49.5097	49	0.452771	0.0119208	0.00706562	0.0980635
367	finn-b-L12_PSORI_ARTHRO	0JFUl1	GCST90199987_buildGRCh38.tsv.gz	|| id:finn-b-L12_PSORI_ARTHRO	50	-0.0136897	0.0111678	0.220267	-0.0128571	0.0171572	0.453635	-0.0135328	0.0197929	0.497438	41.2461	48	0.743975	41.2462	49	0.776527	-7.39e-05	0.00770063	0.992382
368	finn-b-L12_PSORI_ARTHRO	xazurH	GCST90199988_buildGRCh38.tsv.gz	|| id:finn-b-L12_PSORI_ARTHRO	50	-0.00231052	0.0101682	0.820245	-0.0101986	0.0154075	0.508022	0.000355174	0.0180118	0.984349	46.4395	48	0.536944	46.4716	49	0.576221	-0.00125841	0.00701848	0.858457
369	finn-b-L12_PSORI_ARTHRO	LY4Wtt	GCST90199989_buildGRCh38.tsv.gz	|| id:finn-b-L12_PSORI_ARTHRO	50	-0.00842684	0.0109333	0.440856	-0.00377928	0.0159635	0.812855	0.00501542	0.0194246	0.797357	56.8445	48	0.178876	57.677	49	0.185126	-0.0063404	0.00756225	0.405947
370	finn-b-L12_PSORI_ARTHRO	6k5iIG	GCST90199990_buildGRCh38.tsv.gz	|| id:finn-b-L12_PSORI_ARTHRO	50	0.0027743	0.00949199	0.770074	0.0122398	0.0144186	0.395941	0.00319278	0.0169748	0.8516	50.322	48	0.381666	50.3229	49	0.420854	-0.000198035	0.006628	0.976288
371	finn-b-L12_PSORI_ARTHRO	a4RWrk	GCST90199991_buildGRCh38.tsv.gz	|| id:finn-b-L12_PSORI_ARTHRO	50	-0.00725643	0.00886122	0.412845	-0.0161115	0.0127022	0.204655	-0.0178678	0.0156803	0.260145	41.9603	48	0.717526	42.6332	49	0.727463	0.00502282	0.00612333	0.416114
372	finn-b-L12_PSORI_ARTHRO	AOdOe9	GCST90199992_buildGRCh38.tsv.gz	|| id:finn-b-L12_PSORI_ARTHRO	50	-0.00343567	0.00925407	0.710444	0.0132891	0.0139547	0.340943	0.0152437	0.0163825	0.356776	45.0377	48	0.594961	46.947	49	0.556739	-0.00883273	0.00639235	0.173441
373	finn-b-L12_PSORI_ARTHRO	ElQC5Z	GCST90199993_buildGRCh38.tsv.gz	|| id:finn-b-L12_PSORI_ARTHRO	50	-0.0197353	0.00929047	0.0336487	-0.0231841	0.0154141	0.132559	-0.0214442	0.0164322	0.198112	44.3314	48	0.623947	44.3473	49	0.661952	0.000809525	0.00642085	0.900197
374	finn-b-L12_PSORI_ARTHRO	LbUZ93	GCST90199994_buildGRCh38.tsv.gz	|| id:finn-b-L12_PSORI_ARTHRO	50	-0.0113717	0.0103441	0.271621	-0.0150607	0.0152299	0.322717	-0.00678	0.0183177	0.712911	34.9268	48	0.920652	35.0191	49	0.9339	-0.00217038	0.00714566	0.762643
375	finn-b-L12_PSORI_ARTHRO	Bn5Pks	GCST90199995_buildGRCh38.tsv.gz	|| id:finn-b-L12_PSORI_ARTHRO	50	0.0041288	0.00867934	0.634285	0.0116837	0.0133072	0.379945	0.0107684	0.0153594	0.486628	47.6174	48	0.488431	47.892	49	0.518046	-0.00314306	0.00599868	0.602718
376	finn-b-L12_PSORI_ARTHRO	nKJLnE	GCST90199996_buildGRCh38.tsv.gz	|| id:finn-b-L12_PSORI_ARTHRO	50	0.00652756	0.00890579	0.463585	0.00575077	0.0135173	0.670517	0.0139896	0.0158734	0.382535	51.288	48	0.346074	51.6349	49	0.371211	-0.00353169	0.00619887	0.571517
377	finn-b-L12_PSORI_ARTHRO	YZN3qW	GCST90199997_buildGRCh38.tsv.gz	|| id:finn-b-L12_PSORI_ARTHRO	50	0.00115951	0.00916853	0.899363	0.0017085	0.0141046	0.903587	-0.000164693	0.0162232	0.991942	47.1719	48	0.506703	47.1817	49	0.547117	0.000627045	0.00633763	0.921598
378	finn-b-L12_PSORI_ARTHRO	QyNY46	GCST90199998_buildGRCh38.tsv.gz	|| id:finn-b-L12_PSORI_ARTHRO	50	-0.00278926	0.00948311	0.768659	-0.0018976	0.0149228	0.898813	-0.00826833	0.0167881	0.624602	38.3363	48	0.839455	38.4927	49	0.859873	0.0025931	0.00655633	0.694218
379	finn-b-L12_PSORI_ARTHRO	rzm6x8	GCST90199999_buildGRCh38.tsv.gz	|| id:finn-b-L12_PSORI_ARTHRO	50	0.00471635	0.00982655	0.631255	0.00874261	0.0147727	0.553979	-0.00276903	0.0173926	0.874174	47.4947	48	0.493451	47.7668	49	0.523159	0.00354313	0.00679273	0.604343
380	finn-b-L12_PSORI_ARTHRO	sAozAp	GCST90200000_buildGRCh38.tsv.gz	|| id:finn-b-L12_PSORI_ARTHRO	50	0.0154498	0.0116143	0.183438	0.0138619	0.0188658	0.462485	0.0158816	0.0205869	0.444226	27.8018	48	0.991381	27.8024	49	0.993668	-0.000203682	0.00801795	0.979839
381	finn-b-L12_PSORI_ARTHRO	wwWdoN	GCST90200001_buildGRCh38.tsv.gz	|| id:finn-b-L12_PSORI_ARTHRO	50	-0.0017023	0.00980266	0.862135	-0.0100787	0.0135676	0.457572	0.00292846	0.0175115	0.867891	54.8409	48	0.231207	54.9583	49	0.259195	-0.00219107	0.00683655	0.749985
382	finn-b-L12_PSORI_ARTHRO	aQHELn	GCST90200002_buildGRCh38.tsv.gz	|| id:finn-b-L12_PSORI_ARTHRO	50	-0.0278038	0.00996961	0.00528946	-0.0175619	0.0143109	0.219761	-0.0317309	0.0178166	0.0812457	55.4028	48	0.2156	55.4852	49	0.243546	0.00185771	0.00695431	0.790513
383	finn-b-L12_PSORI_ARTHRO	xmFt6X	GCST90200003_buildGRCh38.tsv.gz	|| id:finn-b-L12_PSORI_ARTHRO	50	-0.0226043	0.00923651	0.0143941	-0.020722	0.0136023	0.127654	-0.00167031	0.0163378	0.918996	38.1358	48	0.845195	40.5488	49	0.799537	-0.00991434	0.0063824	0.1269
384	finn-b-L12_PSORI_ARTHRO	YJI3nI	GCST90200004_buildGRCh38.tsv.gz	|| id:finn-b-L12_PSORI_ARTHRO	50	-0.0269892	0.0105871	0.0107958	-0.0203923	0.0158729	0.198888	-0.0193908	0.018923	0.31063	56.2846	48	0.192572	56.5618	49	0.213497	-0.00358377	0.00737072	0.629026
385	finn-b-L12_PSORI_ARTHRO	4Od8sY	GCST90200005_buildGRCh38.tsv.gz	|| id:finn-b-L12_PSORI_ARTHRO	50	0.000966781	0.00956812	0.919517	0.00424006	0.015761	0.787912	0.0083785	0.0170578	0.625536	49.7489	48	0.403509	50.0363	49	0.432015	-0.00350825	0.00666129	0.600854
386	finn-b-L12_PSORI_ARTHRO	wa52xC	GCST90200006_buildGRCh38.tsv.gz	|| id:finn-b-L12_PSORI_ARTHRO	50	-0.00148283	0.00990737	0.881025	-0.0145654	0.0154901	0.347061	0.00789709	0.0175282	0.654353	42.2428	48	0.706801	42.6636	49	0.726342	-0.00443812	0.00684163	0.519628
387	finn-b-L12_PSORI_ARTHRO	SIjtWB	GCST90200007_buildGRCh38.tsv.gz	|| id:finn-b-L12_PSORI_ARTHRO	50	-0.0200097	0.010022	0.0458715	-0.0235452	0.0152608	0.122867	-0.0287322	0.0177436	0.111936	45.2341	48	0.586857	45.5889	49	0.612216	0.00412178	0.00691913	0.554169
388	finn-b-L12_PSORI_ARTHRO	dHS23X	GCST90200008_buildGRCh38.tsv.gz	|| id:finn-b-L12_PSORI_ARTHRO	50	-0.0204619	0.00844479	0.0153922	-0.0174003	0.0133703	0.193117	-0.0245348	0.0149461	0.107219	47.0354	48	0.512325	47.1444	49	0.548644	0.00192715	0.00583493	0.742627
389	finn-b-L12_PSORI_ARTHRO	21U6rs	GCST90200009_buildGRCh38.tsv.gz	|| id:finn-b-L12_PSORI_ARTHRO	50	-0.00339929	0.00949706	0.720395	-0.0136917	0.0147203	0.352309	-0.0092189	0.0168072	0.585884	39.6823	48	0.797988	39.8585	49	0.821093	0.002754	0.00656212	0.67659
390	finn-b-L12_PSORI_ARTHRO	br8hjq	GCST90200010_buildGRCh38.tsv.gz	|| id:finn-b-L12_PSORI_ARTHRO	50	-0.0162326	0.00959849	0.0908048	-0.0172069	0.0133823	0.198516	-0.015999	0.0171613	0.355863	59.483	48	0.123724	59.4833	49	0.145038	-0.000110648	0.0067038	0.9869
391	finn-b-L12_PSORI_ARTHRO	9nqjui	GCST90200011_buildGRCh38.tsv.gz	|| id:finn-b-L12_PSORI_ARTHRO	50	-0.0262081	0.00882219	0.00297121	-0.0330965	0.0123246	0.00724413	-0.0444876	0.0156098	0.00642432	41.8674	48	0.721023	43.8823	49	0.680156	0.00865605	0.00609809	0.162224
392	finn-b-L12_PSORI_ARTHRO	s3DxIe	GCST90200012_buildGRCh38.tsv.gz	|| id:finn-b-L12_PSORI_ARTHRO	50	-0.00141052	0.0107991	0.89608	0.000913367	0.0153688	0.95261	-0.00450004	0.0193032	0.816657	66.9456	48	0.0366058	66.9981	49	0.0446421	0.00146156	0.00753443	0.847007
393	finn-b-L12_PSORI_ARTHRO	BtRxCv	GCST90200013_buildGRCh38.tsv.gz	|| id:finn-b-L12_PSORI_ARTHRO	50	-0.0107809	0.00921477	0.242019	-0.0023553	0.0129776	0.855984	-0.000780853	0.0163824	0.962182	56.0533	48	0.198439	56.6925	49	0.210026	-0.00473352	0.00639774	0.46298
394	finn-b-L12_PSORI_ARTHRO	3LktQV	GCST90200014_buildGRCh38.tsv.gz	|| id:finn-b-L12_PSORI_ARTHRO	50	0.00361563	0.0097367	0.710384	0.00574943	0.0137483	0.675808	0.0212909	0.0171305	0.219955	49.7304	48	0.404222	51.3509	49	0.381734	-0.00836824	0.00669099	0.217116
395	finn-b-L12_PSORI_ARTHRO	K64jkp	GCST90200015_buildGRCh38.tsv.gz	|| id:finn-b-L12_PSORI_ARTHRO	50	-0.00292666	0.010716	0.784767	-0.00772244	0.0176197	0.66118	0.00801329	0.0189836	0.674825	47.1707	48	0.50675	47.6582	49	0.527601	-0.00516214	0.00739403	0.488452
396	finn-b-L12_PSORI_ARTHRO	col1vM	GCST90200016_buildGRCh38.tsv.gz	|| id:finn-b-L12_PSORI_ARTHRO	50	-0.0156116	0.0103794	0.132555	-0.00973193	0.0160224	0.543588	-0.020644	0.0183926	0.267274	35.5814	48	0.907792	35.6912	49	0.922331	0.00237177	0.00715637	0.741769
397	finn-b-L12_PSORI_ARTHRO	67xCSB	GCST90200017_buildGRCh38.tsv.gz	|| id:finn-b-L12_PSORI_ARTHRO	50	-0.0217202	0.0109879	0.0480719	-0.0279152	0.0140765	0.0473566	-0.00394171	0.0193964	0.839823	69.5537	48	0.0226147	71.3424	49	0.0202444	-0.00841769	0.00757654	0.272094
398	finn-b-L12_PSORI_ARTHRO	oCe1a0	GCST90200018_buildGRCh38.tsv.gz	|| id:finn-b-L12_PSORI_ARTHRO	50	-0.012286	0.00985404	0.212473	-0.0150868	0.0144017	0.294835	-0.0257163	0.0174669	0.147471	55.9967	48	0.199894	57.0096	49	0.201767	0.00635195	0.00681663	0.356087
399	finn-b-L12_PSORI_ARTHRO	JPBMbX	GCST90200019_buildGRCh38.tsv.gz	|| id:finn-b-L12_PSORI_ARTHRO	50	-0.0127413	0.00941924	0.176156	-0.00134423	0.0142667	0.924933	-0.0372531	0.016668	0.0301063	41.5402	48	0.733206	44.7175	49	0.647275	0.0116027	0.00650927	0.080994
400	finn-b-L12_PSORI_ARTHRO	nf8srH	GCST90200020_buildGRCh38.tsv.gz	|| id:finn-b-L12_PSORI_ARTHRO	50	0.00326059	0.01133	0.773513	-0.0186529	0.01505	0.215198	-0.00437771	0.0202185	0.829501	74.5226	48	0.00840614	74.8481	49	0.0101464	0.00361473	0.00789494	0.649123
401	finn-b-L12_PSORI_ARTHRO	BYZPB9	GCST90200021_buildGRCh38.tsv.gz	|| id:finn-b-L12_PSORI_ARTHRO	50	-0.0153499	0.00915654	0.0936615	-0.0301508	0.0140153	0.0314541	-0.0322593	0.016206	0.0522371	43.0785	48	0.674319	44.6777	49	0.648861	0.00800341	0.00632879	0.21212
402	finn-b-L12_PSORI_ARTHRO	aTwlje	GCST90200022_buildGRCh38.tsv.gz	|| id:finn-b-L12_PSORI_ARTHRO	50	0.00187192	0.00992656	0.850425	-0.0106663	0.0148224	0.471766	-0.0229864	0.0172181	0.188169	51.2194	48	0.348546	54.4853	49	0.273761	0.011757	0.00672039	0.0866052
403	finn-b-L12_PSORI_ARTHRO	auyUen	GCST90200023_buildGRCh38.tsv.gz	|| id:finn-b-L12_PSORI_ARTHRO	50	0.0212851	0.0101796	0.0365321	0.0163826	0.0154612	0.289327	0.0436598	0.0180172	0.019204	43.4335	48	0.660219	45.6989	49	0.607754	-0.010598	0.0070414	0.138851
404	finn-b-L12_PSORI_ARTHRO	n5dXZN	GCST90200024_buildGRCh38.tsv.gz	|| id:finn-b-L12_PSORI_ARTHRO	50	0.00382171	0.0101124	0.705486	0.00879184	0.0151249	0.56105	-0.0105573	0.017892	0.557918	29.5037	48	0.983619	30.4527	49	0.982647	0.00680962	0.00699011	0.334852
405	finn-b-L12_PSORI_ARTHRO	ZWgky0	GCST90200025_buildGRCh38.tsv.gz	|| id:finn-b-L12_PSORI_ARTHRO	50	-0.00809571	0.0128992	0.530256	0.0187125	0.0194155	0.33515	-0.0228164	0.0228134	0.322264	41.5907	48	0.731339	42.2028	49	0.743123	0.00696866	0.00890766	0.437868
406	finn-b-L12_PSORI_ARTHRO	p0qHgk	GCST90200026_buildGRCh38.tsv.gz	|| id:finn-b-L12_PSORI_ARTHRO	50	0.00916908	0.00960018	0.33953	0.0180489	0.0144646	0.212104	0.0162072	0.0169878	0.344837	44.728	48	0.60771	44.9801	49	0.636777	-0.00333256	0.00663608	0.617832
407	finn-b-L12_PSORI_ARTHRO	xHpRmu	GCST90200027_buildGRCh38.tsv.gz	|| id:finn-b-L12_PSORI_ARTHRO	50	-0.0394175	0.00970227	4.85e-05	-0.0505923	0.0155497	0.00113954	-0.0638779	0.0171368	0.000509844	46.1166	48	0.550317	49.1119	49	0.468638	0.0116009	0.00670304	0.0899303
408	finn-b-L12_PSORI_ARTHRO	Yc9JSy	GCST90200028_buildGRCh38.tsv.gz	|| id:finn-b-L12_PSORI_ARTHRO	50	-0.00675033	0.0118617	0.569299	-0.00808359	0.0145703	0.579032	0.00224382	0.0211498	0.915952	77.9044	48	0.00407719	78.3356	49	0.00488843	-0.00425669	0.00825822	0.608605
409	finn-b-L12_PSORI_ARTHRO	NRCYfc	GCST90200029_buildGRCh38.tsv.gz	|| id:finn-b-L12_PSORI_ARTHRO	50	-0.0086207	0.010328	0.403892	-0.0181907	0.0150703	0.227411	0.00780567	0.0182316	0.670464	51.097	48	0.352981	52.3672	49	0.344698	-0.00777862	0.00712115	0.280142
410	finn-b-L12_PSORI_ARTHRO	rpdmyx	GCST90200030_buildGRCh38.tsv.gz	|| id:finn-b-L12_PSORI_ARTHRO	50	0.00757994	0.0107279	0.479838	0.0107258	0.0145717	0.461688	0.0111582	0.0191677	0.5632	65.4933	48	0.0472925	65.5631	49	0.0569955	-0.00169444	0.00748791	0.821937
411	finn-b-L12_PSORI_ARTHRO	6S65cX	GCST90200031_buildGRCh38.tsv.gz	|| id:finn-b-L12_PSORI_ARTHRO	50	-0.00544092	0.00963751	0.572376	-0.00112326	0.0137643	0.934959	0.00939517	0.0170592	0.584368	45.9028	48	0.559176	47.0137	49	0.554003	-0.0070213	0.00666161	0.297163
412	finn-b-L12_PSORI_ARTHRO	EUUMkQ	GCST90200032_buildGRCh38.tsv.gz	|| id:finn-b-L12_PSORI_ARTHRO	50	-0.00877693	0.00953901	0.357516	-0.0216338	0.0147444	0.142307	0.00309186	0.0168852	0.855483	40.7792	48	0.760698	41.5049	49	0.767695	-0.00561626	0.00659285	0.398516
413	finn-b-L12_PSORI_ARTHRO	hq9QRz	GCST90200033_buildGRCh38.tsv.gz	|| id:finn-b-L12_PSORI_ARTHRO	50	-0.0073438	0.00913596	0.421493	0.00101793	0.0128988	0.937099	0.0107283	0.0160238	0.50637	55.8819	48	0.202867	58.0577	49	0.176079	-0.00855779	0.00625983	0.177964
414	finn-b-L12_PSORI_ARTHRO	oND9gC	GCST90200034_buildGRCh38.tsv.gz	|| id:finn-b-L12_PSORI_ARTHRO	50	-0.0013012	0.00970911	0.893388	-0.00847826	0.0137021	0.536076	0.00360407	0.0173363	0.836193	60.6925	48	0.103317	60.8412	49	0.11948	-0.00232265	0.00677205	0.733114
415	finn-b-L12_PSORI_ARTHRO	OFsOm0	GCST90200035_buildGRCh38.tsv.gz	|| id:finn-b-L12_PSORI_ARTHRO	50	0.0147375	0.0093395	0.114571	0.0120784	0.0141107	0.392012	0.0226637	0.0166415	0.179595	50.4346	48	0.377435	50.7848	49	0.403092	-0.00375105	0.00649767	0.566441
416	finn-b-L12_PSORI_ARTHRO	UALMnQ	GCST90200036_buildGRCh38.tsv.gz	|| id:finn-b-L12_PSORI_ARTHRO	50	-0.00366106	0.0138305	0.791234	-0.00354197	0.017555	0.840101	0.0190675	0.0244413	0.439142	78.0798	48	0.00392298	80.1437	49	0.00329494	-0.0107179	0.00951496	0.265586
417	finn-b-L12_PSORI_ARTHRO	gqgKve	GCST90200037_buildGRCh38.tsv.gz	|| id:finn-b-L12_PSORI_ARTHRO	50	0.0123211	0.0101449	0.224552	0.011207	0.0140054	0.423599	0.0166484	0.0181221	0.362855	60.3237	48	0.109234	60.429	49	0.126839	-0.00204855	0.00707776	0.773495
418	finn-b-L12_PSORI_ARTHRO	fz5qDN	GCST90200038_buildGRCh38.tsv.gz	|| id:finn-b-L12_PSORI_ARTHRO	50	-0.0157627	0.0097922	0.10746	-0.0307097	0.014694	0.0366232	-0.0118742	0.017497	0.500623	53.402	48	0.27445	53.4827	49	0.306212	-0.00184055	0.00683324	0.788813
419	finn-b-L12_PSORI_ARTHRO	YrILnq	GCST90200039_buildGRCh38.tsv.gz	|| id:finn-b-L12_PSORI_ARTHRO	50	0.007006	0.0102724	0.495223	0.013643	0.015325	0.373335	0.0223892	0.0181672	0.223803	56.7531	48	0.181062	57.9987	49	0.177461	-0.00728084	0.0070938	0.309863
420	finn-b-L12_PSORI_ARTHRO	byeQCv	GCST90200040_buildGRCh38.tsv.gz	|| id:finn-b-L12_PSORI_ARTHRO	50	-0.00484491	0.009467	0.608813	-0.0140537	0.0137832	0.307903	0.00131616	0.0168918	0.938218	58.9242	48	0.134151	59.1641	49	0.151605	-0.00291677	0.00659758	0.660405
421	finn-b-L12_PSORI_ARTHRO	lhRfZB	GCST90200041_buildGRCh38.tsv.gz	|| id:finn-b-L12_PSORI_ARTHRO	50	-0.00539553	0.0111894	0.629665	-0.00528318	0.014766	0.720499	0.00685935	0.0198878	0.731675	67.7569	48	0.0316056	68.5444	49	0.0339822	-0.00580272	0.00776865	0.458742
422	finn-b-L12_PSORI_ARTHRO	pB3Au7	GCST90200042_buildGRCh38.tsv.gz	|| id:finn-b-L12_PSORI_ARTHRO	50	0.0101558	0.00919164	0.269204	0.00139424	0.0127067	0.912627	0.0272606	0.0162612	0.100157	40.5826	48	0.767595	42.2086	49	0.742914	-0.00810079	0.00635291	0.2084
423	finn-b-L12_PSORI_ARTHRO	c3ftvO	GCST90200043_buildGRCh38.tsv.gz	|| id:finn-b-L12_PSORI_ARTHRO	50	-0.00329724	0.00920837	0.720291	-0.00737509	0.0150365	0.623794	-0.00282963	0.016297	0.862887	47.209	48	0.505175	47.2102	49	0.545947	-0.000221259	0.00636226	0.972402
424	finn-b-L12_PSORI_ARTHRO	OImKcf	GCST90200044_buildGRCh38.tsv.gz	|| id:finn-b-L12_PSORI_ARTHRO	50	0.00193166	0.011406	0.865518	-0.00873362	0.0144123	0.544527	0.0182503	0.0201951	0.370668	69.5161	48	0.0227766	70.9052	49	0.0219948	-0.00772051	0.00788316	0.332309
425	finn-b-L12_PSORI_ARTHRO	abaQLK	GCST90200045_buildGRCh38.tsv.gz	|| id:finn-b-L12_PSORI_ARTHRO	50	0.00275139	0.0108166	0.799212	0.00181188	0.0146338	0.901462	0.0263973	0.0188972	0.168873	61.5763	48	0.0901739	64.5265	49	0.0676252	-0.0111861	0.00737635	0.135956
426	finn-b-L12_PSORI_ARTHRO	onYAPc	GCST90200046_buildGRCh38.tsv.gz	|| id:finn-b-L12_PSORI_ARTHRO	50	0.00707932	0.0091299	0.438103	0.00255783	0.0132794	0.847259	0.00771928	0.0161561	0.634965	30.013	48	0.980449	30.0153	49	0.985112	-0.000302873	0.00630823	0.961906
427	finn-b-L12_PSORI_ARTHRO	VsZp7v	GCST90200047_buildGRCh38.tsv.gz	|| id:finn-b-L12_PSORI_ARTHRO	50	-0.0071296	0.0111895	0.524014	0.00299911	0.0138175	0.828168	0.0226293	0.0193173	0.2472	68.1559	48	0.0293737	73.1066	49	0.0143806	-0.0140867	0.00754416	0.0679817
428	finn-b-L12_PSORI_ARTHRO	RFWr6X	GCST90200048_buildGRCh38.tsv.gz	|| id:finn-b-L12_PSORI_ARTHRO	50	-0.0170882	0.011566	0.139556	-0.033435	0.0144574	0.0207417	-0.0108004	0.0206506	0.603375	73.8372	48	0.00968743	74.0467	49	0.0119288	-0.00297546	0.00806225	0.713706
429	finn-b-L12_PSORI_ARTHRO	sqc266	GCST90200049_buildGRCh38.tsv.gz	|| id:finn-b-L12_PSORI_ARTHRO	50	-0.0113373	0.010631	0.286229	-0.0156671	0.0145447	0.281405	-0.0101095	0.0190056	0.597233	67.5527	48	0.0328041	67.5613	49	0.040465	-0.000581298	0.00742388	0.937914
430	finn-b-L12_PSORI_ARTHRO	LbcwhT	GCST90200050_buildGRCh38.tsv.gz	|| id:finn-b-L12_PSORI_ARTHRO	50	-0.0233859	0.0110141	0.033732	-0.0315337	0.0168911	0.0619191	-0.0403428	0.0195226	0.0442021	35.5737	48	0.907951	36.6804	49	0.902932	0.00798471	0.00759012	0.298072
431	finn-b-L12_PSORI_ARTHRO	flVJH7	GCST90200051_buildGRCh38.tsv.gz	|| id:finn-b-L12_PSORI_ARTHRO	50	-0.0064852	0.00928281	0.484787	-0.00826503	0.014651	0.572667	-0.01105	0.0164237	0.504293	44.8719	48	0.601793	44.9854	49	0.636566	0.00216149	0.0064154	0.737645
432	finn-b-L12_PSORI_ARTHRO	1x35Gh	GCST90200052_buildGRCh38.tsv.gz	|| id:finn-b-L12_PSORI_ARTHRO	50	-0.0217238	0.0112754	0.0540241	-0.0407331	0.0145368	0.00507758	-0.026014	0.0201476	0.202827	70.2857	48	0.0196604	70.3833	49	0.0242609	0.00202995	0.00786515	0.797437
433	finn-b-L12_PSORI_ARTHRO	F66YAY	GCST90200053_buildGRCh38.tsv.gz	|| id:finn-b-L12_PSORI_ARTHRO	50	-0.0128697	0.00903581	0.154359	-0.00868681	0.0131594	0.509177	-0.00222724	0.0160483	0.890202	50.426	48	0.377759	51.1047	49	0.390964	-0.00503788	0.00626766	0.425481
434	finn-b-L12_PSORI_ARTHRO	NKJe2w	GCST90200054_buildGRCh38.tsv.gz	|| id:finn-b-L12_PSORI_ARTHRO	50	-0.0040362	0.0100388	0.687639	-0.00387189	0.0139008	0.780601	0.0212295	0.0173997	0.228383	51.8588	48	0.325844	55.205	49	0.251791	-0.0119543	0.00679266	0.0847985
435	finn-b-L12_PSORI_ARTHRO	Ol9fgb	GCST90200055_buildGRCh38.tsv.gz	|| id:finn-b-L12_PSORI_ARTHRO	50	-0.0100683	0.00975889	0.302208	-0.00876351	0.0145511	0.547003	0.00172977	0.0173242	0.920882	51.7733	48	0.328835	52.5083	49	0.339699	-0.00558517	0.00676591	0.413179
436	finn-b-L12_PSORI_ARTHRO	CscyiE	GCST90200056_buildGRCh38.tsv.gz	|| id:finn-b-L12_PSORI_ARTHRO	50	-0.000281112	0.0093819	0.976096	-0.00901695	0.0151471	0.551649	0.00565481	0.0166026	0.734893	45.659	48	0.569279	45.8468	49	0.601738	-0.00280922	0.00648254	0.6667
437	finn-b-L12_PSORI_ARTHRO	XW7ZT4	GCST90200057_buildGRCh38.tsv.gz	|| id:finn-b-L12_PSORI_ARTHRO	50	-0.0131685	0.0111914	0.23933	-0.0173211	0.0150262	0.249022	-0.00676677	0.0199817	0.736352	72.0409	48	0.0139383	72.2672	49	0.0169464	-0.00302996	0.00780322	0.699513
438	finn-b-L12_PSORI_ARTHRO	5iqlID	GCST90200058_buildGRCh38.tsv.gz	|| id:finn-b-L12_PSORI_ARTHRO	50	-0.00885989	0.0108851	0.415677	-0.0166366	0.0145542	0.253005	0.00096005	0.0193863	0.960709	64.9106	48	0.0522801	65.4203	49	0.0583701	-0.0046479	0.00757032	0.542138
439	finn-b-L12_PSORI_ARTHRO	Bb2Ocf	GCST90200059_buildGRCh38.tsv.gz	|| id:finn-b-L12_PSORI_ARTHRO	50	0.00757846	0.00927202	0.41373	-0.00400043	0.0141187	0.776914	0.00349911	0.0164079	0.832029	46.7384	48	0.524578	46.8292	49	0.561568	0.00193078	0.00640708	0.764449
440	finn-b-L12_PSORI_ARTHRO	5YruqQ	GCST90200060_buildGRCh38.tsv.gz	|| id:finn-b-L12_PSORI_ARTHRO	50	-0.0131247	0.0105949	0.215428	-0.00539502	0.0155295	0.728287	-0.0119807	0.0189405	0.530031	63.0726	48	0.07104	63.0796	49	0.0851807	-0.00054163	0.00739812	0.941942
441	finn-b-L12_PSORI_ARTHRO	QIL50X	GCST90200061_buildGRCh38.tsv.gz	|| id:finn-b-L12_PSORI_ARTHRO	50	-0.00487434	0.0129022	0.705585	-0.0197769	0.014255	0.165331	0.0082024	0.0229561	0.722427	90.4622	48	0.000204333	91.3606	49	0.000229539	-0.00618806	0.00896257	0.493246
442	finn-b-L12_PSORI_ARTHRO	JWk2H1	GCST90200062_buildGRCh38.tsv.gz	|| id:finn-b-L12_PSORI_ARTHRO	50	-0.0133902	0.0111671	0.230499	-0.011033	0.0142184	0.437765	0.00644136	0.0196562	0.744563	67.2557	48	0.0346186	69.3516	49	0.0293579	-0.00939216	0.00767918	0.227275
443	finn-b-L12_PSORI_ARTHRO	L9dTVa	GCST90200063_buildGRCh38.tsv.gz	|| id:finn-b-L12_PSORI_ARTHRO	50	0.00297064	0.00914948	0.745424	0.00318095	0.0133639	0.811862	0.00426942	0.0161907	0.793143	45.2171	48	0.587558	45.2266	49	0.626869	-0.000614743	0.00632245	0.922947
444	finn-b-L12_PSORI_ARTHRO	R5TqfP	GCST90200064_buildGRCh38.tsv.gz	|| id:finn-b-L12_PSORI_ARTHRO	50	0.0106337	0.0119258	0.372576	0.00955062	0.0146519	0.514506	0.0322242	0.0209809	0.131133	75.9814	48	0.00618172	78.4445	49	0.00477509	-0.0102234	0.00819563	0.218295
445	finn-b-L12_PSORI_ARTHRO	NMx19q	GCST90200065_buildGRCh38.tsv.gz	|| id:finn-b-L12_PSORI_ARTHRO	50	0.00362656	0.009211	0.693787	0.00666073	0.0129298	0.606451	0.00617191	0.0162978	0.706584	37.7248	48	0.856594	37.7606	49	0.87844	-0.0012049	0.00636468	0.850648
446	finn-b-L12_PSORI_ARTHRO	4aWEvH	GCST90200066_buildGRCh38.tsv.gz	|| id:finn-b-L12_PSORI_ARTHRO	50	0.0194266	0.0104996	0.0642819	0.0183364	0.0148099	0.215671	0.022022	0.0187609	0.246258	61.6088	48	0.0897182	61.6449	49	0.106093	-0.00122932	0.00733016	0.867518
447	finn-b-L12_PSORI_ARTHRO	4KVauA	GCST90200067_buildGRCh38.tsv.gz	|| id:finn-b-L12_PSORI_ARTHRO	50	-0.000173805	0.0110431	0.987443	-0.00677644	0.014373	0.637305	-0.00857074	0.0196866	0.665253	71.3562	48	0.0159616	71.7536	49	0.0187126	0.00397564	0.00768939	0.60751
448	finn-b-L12_PSORI_ARTHRO	nyec21	GCST90200068_buildGRCh38.tsv.gz	|| id:finn-b-L12_PSORI_ARTHRO	50	0.00538217	0.010416	0.605352	-0.00473348	0.0159012	0.765946	-0.0105497	0.0184527	0.570184	40.1347	48	0.782964	41.2288	49	0.777117	0.00753296	0.00720198	0.30082
449	finn-b-L12_PSORI_ARTHRO	BVqXp3	GCST90200069_buildGRCh38.tsv.gz	|| id:finn-b-L12_PSORI_ARTHRO	50	-0.00527917	0.0104527	0.613522	0.00282561	0.0161451	0.861069	0.00546503	0.0185395	0.769434	47.1311	48	0.508382	47.6235	49	0.529021	-0.00506285	0.00721518	0.486259
450	finn-b-L12_PSORI_ARTHRO	rCzdEL	GCST90200070_buildGRCh38.tsv.gz	|| id:finn-b-L12_PSORI_ARTHRO	50	-0.0275179	0.0110322	0.0126194	-0.0418134	0.0152175	0.00600129	-0.0356697	0.0196737	0.0760775	70.4509	48	0.0190435	70.8211	49	0.0223467	0.0038599	0.00768566	0.617808
451	finn-b-L12_PSORI_ARTHRO	cgu9i8	GCST90200071_buildGRCh38.tsv.gz	|| id:finn-b-L12_PSORI_ARTHRO	50	-0.00504186	0.00944247	0.593372	0.000244859	0.0151649	0.987118	-0.00466488	0.0167088	0.781301	42.3474	48	0.702796	42.3481	49	0.737874	-0.000178448	0.00652517	0.978296
452	finn-b-L12_PSORI_ARTHRO	gdiIYH	GCST90200072_buildGRCh38.tsv.gz	|| id:finn-b-L12_PSORI_ARTHRO	50	-0.0251099	0.0114793	0.0287126	-0.0365701	0.0147488	0.0131555	-0.0218358	0.020511	0.292388	72.5425	48	0.0126067	72.5991	49	0.0158862	-0.00154996	0.00800989	0.847379
453	finn-b-L12_PSORI_ARTHRO	9tdY1e	GCST90200073_buildGRCh38.tsv.gz	|| id:finn-b-L12_PSORI_ARTHRO	50	-0.00408326	0.0110569	0.711906	-0.0179204	0.0142738	0.209306	-0.017797	0.019615	0.368772	68.2341	48	0.0289532	69.2553	49	0.0298787	0.00649552	0.0076636	0.400878
454	finn-b-L12_PSORI_ARTHRO	V9MOFr	GCST90200074_buildGRCh38.tsv.gz	|| id:finn-b-L12_PSORI_ARTHRO	50	-0.016993	0.0105995	0.108893	-0.0217142	0.0147869	0.141975	-0.020516	0.0189448	0.284247	60.2356	48	0.110686	60.2994	49	0.129224	0.00166621	0.00739296	0.822642
455	finn-b-L12_PSORI_ARTHRO	jYuwxa	GCST90200075_buildGRCh38.tsv.gz	|| id:finn-b-L12_PSORI_ARTHRO	50	-0.00522395	0.0111927	0.640695	-7.38e-05	0.015186	0.996122	0.00779092	0.0198782	0.696843	67.9153	48	0.0307021	68.8066	49	0.032415	-0.00616228	0.00776439	0.4313
456	finn-b-L12_PSORI_ARTHRO	dNvT3m	GCST90200076_buildGRCh38.tsv.gz	|| id:finn-b-L12_PSORI_ARTHRO	50	0.0018769	0.0116953	0.8725	0.00518407	0.0147391	0.725046	0.0179452	0.0207243	0.390851	74.5	48	0.00844585	75.8705	49	0.00822631	-0.00760396	0.00809189	0.352075
457	finn-b-L12_PSORI_ARTHRO	4uTupg	GCST90200077_buildGRCh38.tsv.gz	|| id:finn-b-L12_PSORI_ARTHRO	50	-0.00724699	0.0122213	0.553194	0.00570836	0.014742	0.698595	0.00370192	0.0217687	0.86568	83.0384	48	0.00126692	83.6813	49	0.00147854	-0.00518324	0.00850251	0.544993
458	finn-b-L12_PSORI_ARTHRO	gefY4E	GCST90200078_buildGRCh38.tsv.gz	|| id:finn-b-L12_PSORI_ARTHRO	50	-0.00630915	0.00971343	0.515997	-0.0212652	0.0138251	0.12401	0.00458676	0.0172673	0.79166	54.1127	48	0.252507	54.772	49	0.264872	-0.00515569	0.00674179	0.448172
459	finn-b-L12_PSORI_ARTHRO	zHrVBc	GCST90200079_buildGRCh38.tsv.gz	|| id:finn-b-L12_PSORI_ARTHRO	50	0.00246335	0.00954066	0.796257	0.00039893	0.0141862	0.977566	0.0247527	0.0168776	0.149005	31.7925	48	0.9655	34.3557	49	0.944087	-0.0105585	0.00659498	0.115941
460	finn-b-L12_PSORI_ARTHRO	V5TllD	GCST90200080_buildGRCh38.tsv.gz	|| id:finn-b-L12_PSORI_ARTHRO	50	-0.0135644	0.0115506	0.240254	-0.0118478	0.0151106	0.432998	0.00337317	0.0204376	0.8696	71.9762	48	0.014119	73.4893	49	0.0133322	-0.00801885	0.00798275	0.320164
461	finn-b-L12_PSORI_ARTHRO	S6jBor	GCST90200081_buildGRCh38.tsv.gz	|| id:finn-b-L12_PSORI_ARTHRO	50	0.00993695	0.00907641	0.2736	-0.00178468	0.0142132	0.900076	0.000766273	0.0160616	0.962147	38.3303	48	0.83963	38.8092	49	0.851359	0.00434087	0.00627237	0.492232
462	finn-b-L12_PSORI_ARTHRO	UzKXTN	GCST90200082_buildGRCh38.tsv.gz	|| id:finn-b-L12_PSORI_ARTHRO	50	0.011948	0.00955701	0.211233	0.00959984	0.0151237	0.525587	0.0137608	0.0170846	0.424532	49.7199	48	0.404627	49.737	49	0.443776	-0.000858317	0.00667384	0.898204
463	finn-b-L12_PSORI_ARTHRO	uthVnj	GCST90200083_buildGRCh38.tsv.gz	|| id:finn-b-L12_PSORI_ARTHRO	50	-0.019759	0.010705	0.0649264	-0.0336467	0.0154031	0.0289322	-0.0204008	0.0191403	0.291822	62.8426	48	0.0737408	62.8448	49	0.0883542	0.000303813	0.00747541	0.96775
464	finn-b-L12_PSORI_ARTHRO	1mPg1b	GCST90200084_buildGRCh38.tsv.gz	|| id:finn-b-L12_PSORI_ARTHRO	50	-0.00202622	0.00949917	0.831089	-0.00403581	0.0145089	0.780889	-0.0030313	0.0168079	0.857637	43.7837	48	0.646169	43.7889	49	0.683777	0.000475729	0.00656326	0.942518
465	finn-b-L12_PSORI_ARTHRO	e59dCT	GCST90200085_buildGRCh38.tsv.gz	|| id:finn-b-L12_PSORI_ARTHRO	50	-0.00165048	0.0105627	0.875832	-0.0100967	0.014157	0.475726	0.00376224	0.0188607	0.842734	60.3893	48	0.108162	60.5416	49	0.124796	-0.00256232	0.00736597	0.729467
466	finn-b-L12_PSORI_ARTHRO	rDUrpj	GCST90200086_buildGRCh38.tsv.gz	|| id:finn-b-L12_PSORI_ARTHRO	50	-0.00084198	0.00944724	0.928983	0.00828339	0.0155333	0.593848	-0.00228817	0.0167165	0.891697	39.2176	48	0.812866	39.2286	49	0.839633	0.000684686	0.00652921	0.91692
467	finn-b-L12_PSORI_ARTHRO	0Tlobs	GCST90200087_buildGRCh38.tsv.gz	|| id:finn-b-L12_PSORI_ARTHRO	50	0.00100547	0.00972172	0.917626	0.00571947	0.0147259	0.697724	-0.0180359	0.0171978	0.299554	42.9856	48	0.677979	44.7872	49	0.644497	0.00900694	0.00671044	0.185836
468	finn-b-L12_PSORI_ARTHRO	feU7gC	GCST90200088_buildGRCh38.tsv.gz	|| id:finn-b-L12_PSORI_ARTHRO	50	0.00547843	0.00888375	0.537446	0.00457448	0.0133124	0.731128	0.00859461	0.0157191	0.587075	44.5074	48	0.616754	44.5651	49	0.653334	-0.00147519	0.00613901	0.811123
469	finn-b-L12_PSORI_ARTHRO	fCLhcH	GCST90200089_buildGRCh38.tsv.gz	|| id:finn-b-L12_PSORI_ARTHRO	50	-0.0306618	0.00944355	0.00116689	-0.0401969	0.0138723	0.00375973	-0.0404548	0.0167105	0.0193121	35.1692	48	0.916039	35.6738	49	0.922646	0.00463659	0.0065272	0.480925
470	finn-b-L12_PSORI_ARTHRO	KhxCnv	GCST90200090_buildGRCh38.tsv.gz	|| id:finn-b-L12_PSORI_ARTHRO	50	-0.00585163	0.0102651	0.568643	-0.00727933	0.015866	0.646377	-0.0228946	0.0181676	0.213694	28.818	48	0.98723	30.1107	49	0.9846	0.00806593	0.00709415	0.26119
471	finn-b-L12_PSORI_ARTHRO	ft53Xh	GCST90200091_buildGRCh38.tsv.gz	|| id:finn-b-L12_PSORI_ARTHRO	50	0.00103097	0.00986162	0.916738	-0.0045705	0.0150954	0.762063	-0.0140505	0.0174513	0.424718	32.4176	48	0.958604	33.5149	49	0.955326	0.00714009	0.00681641	0.300122
472	finn-b-L12_PSORI_ARTHRO	bsFW98	GCST90200092_buildGRCh38.tsv.gz	|| id:finn-b-L12_PSORI_ARTHRO	50	-0.0117811	0.0142221	0.407462	-0.0334345	0.0201947	0.0978008	0.0127235	0.025083	0.614299	56.012	48	0.199499	57.6472	49	0.185848	-0.0115633	0.00976845	0.242347
473	finn-b-L12_PSORI_ARTHRO	K55oNF	GCST90200093_buildGRCh38.tsv.gz	|| id:finn-b-L12_PSORI_ARTHRO	50	-0.00857866	0.00977059	0.379939	-0.016256	0.0152719	0.28713	-0.0202508	0.0172998	0.247546	46.2359	48	0.545375	46.9043	49	0.558489	0.00551423	0.0067446	0.417639
474	finn-b-L12_PSORI_ARTHRO	Jdg8KS	GCST90200094_buildGRCh38.tsv.gz	|| id:finn-b-L12_PSORI_ARTHRO	50	-0.0173283	0.00927636	0.061761	-0.0242665	0.013798	0.0786284	-0.0301177	0.0164117	0.0726855	37.5658	48	0.860871	38.4582	49	0.860786	0.00605459	0.00640925	0.349562
475	finn-b-L12_PSORI_ARTHRO	XE41OT	GCST90200095_buildGRCh38.tsv.gz	|| id:finn-b-L12_PSORI_ARTHRO	50	0.0178217	0.0110967	0.108265	0.0385308	0.0139084	0.00560018	0.0303807	0.0197171	0.129926	69.2927	48	0.0237602	70.1533	49	0.0253239	-0.00594537	0.00770055	0.443857
476	finn-b-L12_PSORI_ARTHRO	hvpwfs	GCST90200096_buildGRCh38.tsv.gz	|| id:finn-b-L12_PSORI_ARTHRO	50	-0.00761913	0.013252	0.565331	-0.00511469	0.0202406	0.800504	-0.00664575	0.0237207	0.780554	54.3144	48	0.246489	54.3172	49	0.279055	-0.000459385	0.00924111	0.960559
477	finn-b-L12_PSORI_ARTHRO	T1CCm1	GCST90200097_buildGRCh38.tsv.gz	|| id:finn-b-L12_PSORI_ARTHRO	50	-0.0401921	0.0128901	0.0018204	-0.0575623	0.0167722	0.00059915	-0.0638533	0.0226777	0.0070409	62.8118	48	0.0741084	64.9042	49	0.063574	0.0111957	0.00885382	0.212152
478	finn-b-L12_PSORI_ARTHRO	cLX9Jl	GCST90200098_buildGRCh38.tsv.gz	|| id:finn-b-L12_PSORI_ARTHRO	50	0.00644366	0.0119301	0.589115	0.00821487	0.0152172	0.589307	0.0207413	0.0211861	0.332487	78.9176	48	0.00325846	80.0176	49	0.00338806	-0.00676655	0.00827274	0.417437
479	finn-b-L12_PSORI_ARTHRO	AEwlWx	GCST90200099_buildGRCh38.tsv.gz	|| id:finn-b-L12_PSORI_ARTHRO	50	-0.0204025	0.00969952	0.0354258	-0.0308116	0.0140604	0.0284254	-0.0199841	0.0171735	0.250315	39.4482	48	0.805555	39.4491	49	0.833269	-0.000197815	0.00670042	0.97657
480	finn-b-L12_PSORI_ARTHRO	jMGmY4	GCST90200100_buildGRCh38.tsv.gz	|| id:finn-b-L12_PSORI_ARTHRO	50	0.0149589	0.00871673	0.0861415	0.0129543	0.0140929	0.35799	0.042522	0.0154262	0.00823614	42.3321	48	0.703384	47.0221	49	0.553658	-0.0130406	0.00602154	0.0353365
481	finn-b-L12_PSORI_ARTHRO	EkTco2	GCST90200101_buildGRCh38.tsv.gz	|| id:finn-b-L12_PSORI_ARTHRO	50	-0.0081808	0.00947978	0.388152	-0.00784082	0.0151924	0.605783	0.0123435	0.0167664	0.465188	31.7668	48	0.965765	33.9694	49	0.949476	-0.00972057	0.00654965	0.144311
482	finn-b-L12_PSORI_ARTHRO	QvUJqj	GCST90200102_buildGRCh38.tsv.gz	|| id:finn-b-L12_PSORI_ARTHRO	50	0.00750653	0.0100865	0.456748	0.0109101	0.0142334	0.44337	0.0181916	0.0179346	0.315511	57.783	48	0.157511	58.4109	49	0.167975	-0.00506912	0.00701919	0.473687
483	finn-b-L12_PSORI_ARTHRO	1ZKhO1	GCST90200103_buildGRCh38.tsv.gz	|| id:finn-b-L12_PSORI_ARTHRO	50	0.00473508	0.00982405	0.629814	0.0120697	0.0155464	0.437535	0.0156271	0.0173923	0.3734	35.2775	48	0.913923	35.8534	49	0.919345	-0.00515062	0.00678677	0.451611
484	finn-b-L12_PSORI_ARTHRO	tpfVea	GCST90200104_buildGRCh38.tsv.gz	|| id:finn-b-L12_PSORI_ARTHRO	50	0.00460689	0.00884905	0.60264	-0.00489474	0.0146727	0.738685	0.0178314	0.015657	0.260407	41.8298	48	0.722434	42.878	49	0.718397	-0.0062615	0.00611568	0.311041
485	finn-b-L12_PSORI_ARTHRO	PqdRGd	GCST90200105_buildGRCh38.tsv.gz	|| id:finn-b-L12_PSORI_ARTHRO	50	-0.0141151	0.00956452	0.140005	-0.0130216	0.0137292	0.342895	-0.0192899	0.0170751	0.264213	51.5149	48	0.337957	51.6598	49	0.370294	0.00245047	0.00667054	0.714968
486	finn-b-L12_PSORI_ARTHRO	0uNEkM	GCST90200106_buildGRCh38.tsv.gz	|| id:finn-b-L12_PSORI_ARTHRO	50	-0.0326014	0.00956682	0.000654995	-0.0420042	0.015337	0.00616717	-0.0413653	0.0170265	0.0189131	52.0095	48	0.320609	52.4315	49	0.342416	0.0041454	0.00664276	0.535551
487	finn-b-L12_PSORI_ARTHRO	MGCMBa	GCST90200107_buildGRCh38.tsv.gz	|| id:finn-b-L12_PSORI_ARTHRO	50	0.00200397	0.0095064	0.833041	-0.000726102	0.0138644	0.958233	0.00175352	0.0168203	0.917405	43.6219	48	0.652678	43.6222	49	0.690211	0.000118565	0.006569	0.985674
488	finn-b-L12_PSORI_ARTHRO	xIEQuZ	GCST90200108_buildGRCh38.tsv.gz	|| id:finn-b-L12_PSORI_ARTHRO	50	0.00169132	0.00957965	0.859859	0.0142011	0.0154586	0.358277	0.00109239	0.0169566	0.948901	37.5652	48	0.860886	37.567	49	0.883086	0.000283412	0.00662065	0.966033
489	finn-b-L12_PSORI_ARTHRO	Hkt4jP	GCST90200109_buildGRCh38.tsv.gz	|| id:finn-b-L12_PSORI_ARTHRO	50	0.00819285	0.00977681	0.402038	0.000120535	0.0148309	0.993515	0.000477346	0.0172962	0.978097	43.472	48	0.65868	43.7645	49	0.684723	0.00365441	0.00675788	0.591172
490	finn-b-L12_PSORI_ARTHRO	3bbcS2	GCST90200110_buildGRCh38.tsv.gz	|| id:finn-b-L12_PSORI_ARTHRO	50	-0.00689308	0.00888151	0.437681	-0.0153583	0.0135365	0.256547	0.000270788	0.0157162	0.986325	41.7107	48	0.726883	42.016	49	0.749802	-0.00339124	0.00613787	0.583162
491	finn-b-L12_PSORI_ARTHRO	GT6Hat	GCST90200111_buildGRCh38.tsv.gz	|| id:finn-b-L12_PSORI_ARTHRO	50	0.010247	0.0121451	0.398826	0.00095275	0.0157807	0.951857	0.0268781	0.0215254	0.217843	72.5887	48	0.01249	73.9146	49	0.0122487	-0.00787106	0.00840606	0.353778
492	finn-b-L12_PSORI_ARTHRO	jKzsVP	GCST90200112_buildGRCh38.tsv.gz	|| id:finn-b-L12_PSORI_ARTHRO	50	-0.0166919	0.00930447	0.0728186	-0.0151914	0.0140351	0.279079	-0.0188212	0.0164665	0.258708	44.0788	48	0.634228	44.1034	49	0.671536	0.00100753	0.00642842	0.876114
493	finn-b-L12_PSORI_ARTHRO	v4BDhg	GCST90200113_buildGRCh38.tsv.gz	|| id:finn-b-L12_PSORI_ARTHRO	50	-0.00473121	0.0100906	0.639161	0.00155948	0.0155202	0.919963	-0.0154075	0.0178627	0.392671	36.9584	48	0.876501	37.4831	49	0.885064	0.00505508	0.00697896	0.472378
494	finn-b-L12_PSORI_ARTHRO	iulvNa	GCST90200114_buildGRCh38.tsv.gz	|| id:finn-b-L12_PSORI_ARTHRO	50	-0.0224079	0.010079	0.0262001	-0.0156775	0.0142242	0.270385	-0.0140615	0.0179502	0.437264	50.5261	48	0.374013	50.8606	49	0.400203	-0.00395085	0.00700814	0.575547
495	finn-b-L12_PSORI_ARTHRO	EgZxoD	GCST90200115_buildGRCh38.tsv.gz	|| id:finn-b-L12_PSORI_ARTHRO	50	-0.00843915	0.011564	0.465526	0.00793995	0.0148169	0.592047	0.037617	0.0190373	0.0539225	55.7804	48	0.205521	65.7743	49	0.0550132	-0.0217743	0.00742501	0.00513896
496	finn-b-L12_PSORI_ARTHRO	QbPtFe	GCST90200116_buildGRCh38.tsv.gz	|| id:finn-b-L12_PSORI_ARTHRO	50	-0.00647147	0.0101079	0.522018	0.000866965	0.014526	0.952408	0.0104144	0.0179078	0.563586	46.233	48	0.545493	47.5379	49	0.532523	-0.00797517	0.0069817	0.258997
497	finn-b-L12_PSORI_ARTHRO	LUWlbf	GCST90200117_buildGRCh38.tsv.gz	|| id:finn-b-L12_PSORI_ARTHRO	50	-0.00573259	0.0100127	0.566962	0.00417569	0.0133914	0.755178	0.00504271	0.01779	0.778045	60.4536	48	0.10712	61.1329	49	0.114477	-0.00510874	0.00695641	0.466282
498	finn-b-L12_PSORI_ARTHRO	E7IsAv	GCST90200118_buildGRCh38.tsv.gz	|| id:finn-b-L12_PSORI_ARTHRO	50	-0.000272814	0.00990157	0.978019	0.00166916	0.0134047	0.900903	0.0134007	0.0175414	0.448639	56.4021	48	0.189639	57.451	49	0.190649	-0.00647071	0.00684868	0.349487
499	finn-b-L12_PSORI_ARTHRO	UVP3gr	GCST90200119_buildGRCh38.tsv.gz	|| id:finn-b-L12_PSORI_ARTHRO	50	-0.00693426	0.0151652	0.647493	-0.00334045	0.0183527	0.855571	0.0186393	0.0267805	0.489785	79.8992	48	0.00261423	82.1264	49	0.00211268	-0.0121031	0.0104632	0.253109
500	finn-b-L12_PSORI_ARTHRO	zD8rN0	GCST90200120_buildGRCh38.tsv.gz	|| id:finn-b-L12_PSORI_ARTHRO	50	0.00166615	0.0135459	0.902107	0.00574457	0.0193766	0.766871	0.00664616	0.0241867	0.78466	55.1768	48	0.221789	55.2485	49	0.250499	-0.00236082	0.00945657	0.803924
501	finn-b-L12_PSORI_ARTHRO	ZRiPIx	GCST90200121_buildGRCh38.tsv.gz	|| id:finn-b-L12_PSORI_ARTHRO	50	-0.00122093	0.014817	0.934328	-0.00111205	0.016855	0.947395	0.0417829	0.0254023	0.106535	82.4509	48	0.00145415	89.6831	49	0.000349488	-0.0203369	0.00991117	0.0456535
502	finn-b-L12_PSORI_ARTHRO	mKJdma	GCST90200122_buildGRCh38.tsv.gz	|| id:finn-b-L12_PSORI_ARTHRO	50	0.00712541	0.0135199	0.598171	-0.00590273	0.018728	0.752624	-0.00248326	0.0240788	0.918289	58.4463	48	0.14359	58.7316	49	0.160854	0.00454108	0.00938207	0.630575
503	finn-b-L12_PSORI_ARTHRO	nKgSUv	GCST90200123_buildGRCh38.tsv.gz	|| id:finn-b-L12_PSORI_ARTHRO	50	0.00711159	0.00995998	0.475217	-0.00128041	0.0161776	0.936916	0.00861427	0.0178056	0.63073	56.1387	48	0.196258	56.151	49	0.224656	-0.000711309	0.0069536	0.91895
504	finn-b-L12_PSORI_ARTHRO	RkfdzK	GCST90200124_buildGRCh38.tsv.gz	|| id:finn-b-L12_PSORI_ARTHRO	50	-0.00886091	0.0086151	0.303699	-0.00933753	0.0126216	0.459416	-0.00713442	0.0152424	0.641858	46.0483	48	0.553147	46.0672	49	0.592754	-0.000817518	0.0059541	0.891365
505	finn-b-L12_PSORI_ARTHRO	11AQdf	GCST90200125_buildGRCh38.tsv.gz	|| id:finn-b-L12_PSORI_ARTHRO	50	-0.0139104	0.00857305	0.104681	-0.000654704	0.0122637	0.957425	0.00452191	0.0149831	0.764108	50.5103	48	0.374602	52.8503	49	0.327736	-0.00872854	0.00585337	0.142452
506	finn-b-L12_PSORI_ARTHRO	4sHKza	GCST90200126_buildGRCh38.tsv.gz	|| id:finn-b-L12_PSORI_ARTHRO	50	-0.0114478	0.00902616	0.204694	-0.00180313	0.0130925	0.89046	0.0139426	0.0155144	0.373307	54.6842	48	0.23569	59.1671	49	0.151542	-0.0120192	0.00605902	0.0530266
507	finn-b-L12_PSORI_ARTHRO	72Jixq	GCST90200127_buildGRCh38.tsv.gz	|| id:finn-b-L12_PSORI_ARTHRO	50	0.0083299	0.0100833	0.408742	-0.0118902	0.0153856	0.439633	-0.00724178	0.0178441	0.686666	39.865	48	0.791985	40.9837	49	0.785328	0.00737116	0.00696898	0.295482
508	finn-b-L12_PSORI_ARTHRO	hYraFG	GCST90200128_buildGRCh38.tsv.gz	|| id:finn-b-L12_PSORI_ARTHRO	50	-0.00374759	0.00875625	0.668658	-9.21e-05	0.0134121	0.994521	0.00283405	0.0155006	0.855698	44.3582	48	0.622854	44.623	49	0.651037	-0.00311461	0.00605282	0.609214
509	finn-b-L12_PSORI_ARTHRO	9xaTbg	GCST90200129_buildGRCh38.tsv.gz	|| id:finn-b-L12_PSORI_ARTHRO	50	-0.00522441	0.00784444	0.50541	0.00327853	0.0123273	0.790272	0.0158303	0.0138855	0.259918	41.1444	48	0.747658	44.5214	49	0.655068	-0.00996234	0.00542121	0.0723066
510	finn-b-L12_PSORI_ARTHRO	nzI787	GCST90200130_buildGRCh38.tsv.gz	|| id:finn-b-L12_PSORI_ARTHRO	50	-0.00124317	0.00943729	0.895198	0.00394568	0.0151817	0.794944	-0.0051174	0.0166977	0.760569	41.6743	48	0.728237	41.7534	49	0.759065	0.00183426	0.00652177	0.779726
511	finn-b-L12_PSORI_ARTHRO	Jd6SAi	GCST90200131_buildGRCh38.tsv.gz	|| id:finn-b-L12_PSORI_ARTHRO	50	-0.0034051	0.0100832	0.735589	0.00549927	0.013161	0.676059	0.0294034	0.0170948	0.0918704	57.2045	48	0.170447	63.6522	49	0.0778321	-0.0155238	0.00667405	0.0242895
512	finn-b-L12_PSORI_ARTHRO	yrwO0h	GCST90200132_buildGRCh38.tsv.gz	|| id:finn-b-L12_PSORI_ARTHRO	50	0.00986322	0.00925645	0.286627	0.01181	0.0137159	0.389214	0.00908238	0.0163766	0.581746	43.877	48	0.6424	43.8804	49	0.680231	0.0003699	0.00639978	0.954149
513	finn-b-L12_PSORI_ARTHRO	pRh15t	GCST90200133_buildGRCh38.tsv.gz	|| id:finn-b-L12_PSORI_ARTHRO	50	4.83e-05	0.0122982	0.996864	0.00527103	0.0203417	0.795539	0.0172451	0.0217392	0.431524	41.4849	48	0.735246	42.4051	49	0.735805	-0.00814256	0.00848795	0.342211
514	finn-b-L12_PSORI_ARTHRO	9SxbCe	GCST90200134_buildGRCh38.tsv.gz	|| id:finn-b-L12_PSORI_ARTHRO	50	-0.00598085	0.0110133	0.58709	-0.0102452	0.0145313	0.480785	0.00303716	0.0196267	0.87767	66.2644	48	0.0413245	66.6926	49	0.0470598	-0.00426911	0.00766533	0.580158
515	finn-b-L12_PSORI_ARTHRO	TkO4H8	GCST90200135_buildGRCh38.tsv.gz	|| id:finn-b-L12_PSORI_ARTHRO	50	0.0109266	0.0102961	0.288582	0.00948573	0.0147607	0.520461	0.0079756	0.0183957	0.666551	55.4784	48	0.213556	55.5221	49	0.242472	0.00139842	0.007191	0.84663
516	finn-b-L12_PSORI_ARTHRO	meOVrT	GCST90200136_buildGRCh38.tsv.gz	|| id:finn-b-L12_PSORI_ARTHRO	50	0.011816	0.0108592	0.276546	0.0173045	0.0146517	0.23758	0.0235591	0.0193067	0.228328	66.9418	48	0.0366311	67.6998	49	0.0394914	-0.00555877	0.00753997	0.464565
517	finn-b-L12_PSORI_ARTHRO	3DTPIm	GCST90200137_buildGRCh38.tsv.gz	|| id:finn-b-L12_PSORI_ARTHRO	50	0.0153776	0.0101455	0.129592	0.000279725	0.0145094	0.984619	0.00649761	0.018072	0.720767	55.5288	48	0.212201	55.9392	49	0.230557	0.00420386	0.00705824	0.554243
518	finn-b-L12_PSORI_ARTHRO	wM1CQ8	GCST90200138_buildGRCh38.tsv.gz	|| id:finn-b-L12_PSORI_ARTHRO	50	-0.0020829	0.0116531	0.85814	-0.00334264	0.018851	0.859258	0.022342	0.0205652	0.282728	46.0694	48	0.552273	48.1471	49	0.50764	-0.0116022	0.00804914	0.155957
519	finn-b-L12_PSORI_ARTHRO	CDd4MD	GCST90200139_buildGRCh38.tsv.gz	|| id:finn-b-L12_PSORI_ARTHRO	50	-0.000792393	0.00932731	0.932298	0.00552762	0.0156034	0.723146	-0.00543718	0.0165081	0.743313	40.1545	48	0.782296	40.2708	49	0.808369	0.00219859	0.00644721	0.734581
520	finn-b-L12_PSORI_ARTHRO	JscWLR	GCST90200140_buildGRCh38.tsv.gz	|| id:finn-b-L12_PSORI_ARTHRO	50	-0.00255047	0.011102	0.818301	-0.00757055	0.0141453	0.592511	0.00271455	0.0198245	0.891659	68.1695	48	0.0293003	68.3167	49	0.035397	-0.00249183	0.00774011	0.748898
521	finn-b-L12_PSORI_ARTHRO	3jH5Gi	GCST90200141_buildGRCh38.tsv.gz	|| id:finn-b-L12_PSORI_ARTHRO	50	-0.0353007	0.012923	0.00630232	-0.0527158	0.0172958	0.00230454	-0.0503859	0.0229794	0.0332119	73.2218	48	0.0109876	74.1867	49	0.0115983	0.00713769	0.00897489	0.430357
522	finn-b-L12_PSORI_ARTHRO	Fm7Acs	GCST90200142_buildGRCh38.tsv.gz	|| id:finn-b-L12_PSORI_ARTHRO	50	-0.00736262	0.01048	0.482342	-0.023555	0.0147069	0.109238	-0.0121093	0.0187168	0.52073	61.3363	48	0.0936022	61.457	49	0.109111	0.00224755	0.0073112	0.75986
523	finn-b-L12_PSORI_ARTHRO	17MQay	GCST90200143_buildGRCh38.tsv.gz	|| id:finn-b-L12_PSORI_ARTHRO	50	0.0118799	0.0112029	0.288951	-0.0132532	0.0151238	0.380859	0.0208238	0.0199712	0.302315	66.6283	48	0.038742	67.0372	49	0.0443402	-0.00423453	0.00780139	0.589785
524	finn-b-L12_PSORI_ARTHRO	ghkqnA	GCST90200144_buildGRCh38.tsv.gz	|| id:finn-b-L12_PSORI_ARTHRO	50	-0.00665282	0.00990575	0.501831	-0.00169309	0.0141858	0.904997	0.00321134	0.017628	0.856214	53.548	48	0.269852	54.0611	49	0.287233	-0.00466854	0.00688342	0.500883
525	finn-b-L12_PSORI_ARTHRO	h0oY2R	GCST90200145_buildGRCh38.tsv.gz	|| id:finn-b-L12_PSORI_ARTHRO	50	-0.00298504	0.0115401	0.795892	-0.00644441	0.0133693	0.629784	0.0067039	0.0205625	0.745822	74.0307	48	0.00930858	74.5338	49	0.0108141	-0.00458662	0.00803066	0.57057
526	finn-b-L12_PSORI_ARTHRO	XmrXEh	GCST90200146_buildGRCh38.tsv.gz	|| id:finn-b-L12_PSORI_ARTHRO	50	-0.00129527	0.0106335	0.903049	-0.0212216	0.0159071	0.182173	0.000892067	0.01884	0.962431	43.9938	48	0.637675	44.0136	49	0.675045	-0.00103306	0.00734518	0.88874
527	finn-b-L12_PSORI_ARTHRO	9wK7Gk	GCST90200147_buildGRCh38.tsv.gz	|| id:finn-b-L12_PSORI_ARTHRO	50	-0.0105457	0.0092229	0.252861	-0.000269693	0.0132629	0.983777	0.0033352	0.0163214	0.838948	37.3626	48	0.866223	38.4252	49	0.861652	-0.0065717	0.00637517	0.307788
528	finn-b-L12_PSORI_ARTHRO	JkEnBf	GCST90200148_buildGRCh38.tsv.gz	|| id:finn-b-L12_PSORI_ARTHRO	50	0.0107483	0.00924952	0.24522	0.00747841	0.0137111	0.58546	0.0275498	0.0163712	0.0989046	40.2095	48	0.780433	41.7566	49	0.758955	-0.00795141	0.00639268	0.219602
529	finn-b-L12_PSORI_ARTHRO	vKmrVp	GCST90200149_buildGRCh38.tsv.gz	|| id:finn-b-L12_PSORI_ARTHRO	50	0.0190534	0.0113325	0.0927034	0.0352044	0.0153602	0.0219098	0.0340807	0.0200945	0.0963587	71.0791	48	0.0168534	72.2956	49	0.0168531	-0.00711013	0.00784473	0.369275
530	finn-b-L12_PSORI_ARTHRO	A0sQrx	GCST90200150_buildGRCh38.tsv.gz	|| id:finn-b-L12_PSORI_ARTHRO	50	-0.00307945	0.00910209	0.73512	0.00181596	0.0145831	0.900899	-0.0052995	0.0161081	0.74359	40.4591	48	0.77188	40.487	49	0.801518	0.00105073	0.00629001	0.868034
531	finn-b-L12_PSORI_ARTHRO	3yvL1o	GCST90200151_buildGRCh38.tsv.gz	|| id:finn-b-L12_PSORI_ARTHRO	50	-0.00754844	0.00926753	0.415356	-0.0208941	0.0137851	0.129595	-0.00656449	0.016403	0.690783	35.6095	48	0.907209	35.6148	49	0.92371	-0.000465722	0.00640591	0.942346
532	finn-b-L12_PSORI_ARTHRO	eqcdZM	GCST90200152_buildGRCh38.tsv.gz	|| id:finn-b-L12_PSORI_ARTHRO	50	-0.00541448	0.0104818	0.605462	-0.00760082	0.0165403	0.64585	0.0109068	0.0185729	0.559793	36.3967	48	0.889963	37.5298	49	0.883965	-0.00769879	0.00723237	0.292433
533	finn-b-L12_PSORI_ARTHRO	NVbEW0	GCST90200153_buildGRCh38.tsv.gz	|| id:finn-b-L12_PSORI_ARTHRO	50	-0.00352041	0.00905988	0.697593	-0.00366007	0.0140255	0.794124	-0.00164996	0.0160372	0.918484	40.747	48	0.761832	40.767	49	0.792467	-0.000884752	0.00625936	0.888186
534	finn-b-L12_PSORI_ARTHRO	8A0wYi	GCST90200154_buildGRCh38.tsv.gz	|| id:finn-b-L12_PSORI_ARTHRO	50	-0.00491478	0.00939843	0.601019	-0.00732641	0.0144935	0.61321	-0.0114683	0.0166291	0.493734	44.3306	48	0.623981	44.5588	49	0.653587	0.00310293	0.00649535	0.635022
535	finn-b-L12_PSORI_ARTHRO	GVaA2c	GCST90200155_buildGRCh38.tsv.gz	|| id:finn-b-L12_PSORI_ARTHRO	50	-0.00812819	0.0118362	0.492258	0.00026571	0.0163977	0.987072	0.0341946	0.0198441	0.0912962	52.4081	48	0.306981	59.6991	49	0.140721	-0.0199991	0.00773922	0.0128608
536	finn-b-L12_PSORI_ARTHRO	TCAoBp	GCST90200156_buildGRCh38.tsv.gz	|| id:finn-b-L12_PSORI_ARTHRO	50	-0.000248929	0.00907006	0.978105	0.0032542	0.0137609	0.813058	-7.96e-05	0.0160602	0.996065	39.7771	48	0.794885	39.7772	49	0.823546	-8e-05	0.00626602	0.989861
537	finn-b-L12_PSORI_ARTHRO	CNbowv	GCST90200157_buildGRCh38.tsv.gz	|| id:finn-b-L12_PSORI_ARTHRO	50	0.00428038	0.0114102	0.707559	-0.0140586	0.0149838	0.348114	-0.000489896	0.0203884	0.98093	66.7926	48	0.0376227	66.9045	49	0.0453712	0.00225645	0.00795757	0.777967
538	finn-b-L12_PSORI_ARTHRO	rdIkij	GCST90200158_buildGRCh38.tsv.gz	|| id:finn-b-L12_PSORI_ARTHRO	50	0.00148251	0.00952635	0.876331	-0.0105704	0.014184	0.456131	0.0142597	0.0168559	0.401763	36.0368	48	0.898082	36.8811	49	0.898644	-0.00604893	0.0065832	0.362772
539	finn-b-L12_PSORI_ARTHRO	jhisVl	GCST90200159_buildGRCh38.tsv.gz	|| id:finn-b-L12_PSORI_ARTHRO	50	-0.00842282	0.0106606	0.429474	-0.0243986	0.0138769	0.0787101	-0.00292464	0.0190421	0.878579	66.0667	48	0.0427888	66.2352	49	0.0508885	-0.00260158	0.00743469	0.727926
540	finn-b-L12_PSORI_ARTHRO	8oD6Eo	GCST90200160_buildGRCh38.tsv.gz	|| id:finn-b-L12_PSORI_ARTHRO	50	-0.00187866	0.0101067	0.852536	-0.0114653	0.0155525	0.461	-0.00340841	0.0178947	0.849744	29.5603	48	0.983288	29.571	49	0.987323	0.000723759	0.0069868	0.917927
541	finn-b-L12_PSORI_ARTHRO	3QkZRu	GCST90200161_buildGRCh38.tsv.gz	|| id:finn-b-L12_PSORI_ARTHRO	50	-0.00441024	0.0103425	0.669802	-0.0169002	0.0142479	0.235563	-0.00590593	0.0184869	0.750759	57.1949	48	0.170667	57.2064	49	0.196757	0.000707562	0.00721471	0.922283
542	finn-b-L12_PSORI_ARTHRO	pw6UUn	GCST90200162_buildGRCh38.tsv.gz	|| id:finn-b-L12_PSORI_ARTHRO	50	-0.0151198	0.011567	0.191159	-0.0132465	0.0172817	0.443376	-0.0156432	0.0204851	0.448822	34.6221	48	0.926206	34.623	49	0.940126	0.000247245	0.00798782	0.975436
543	finn-b-L12_PSORI_ARTHRO	DRXFZK	GCST90200163_buildGRCh38.tsv.gz	|| id:finn-b-L12_PSORI_ARTHRO	50	-0.0249144	0.00984315	0.0113692	-0.0104793	0.0143741	0.465977	-0.0034305	0.0172049	0.842799	52.716	48	0.296678	55.2304	49	0.251036	-0.010154	0.00671076	0.136815
544	finn-b-L12_PSORI_ARTHRO	DEdekM	GCST90200164_buildGRCh38.tsv.gz	|| id:finn-b-L12_PSORI_ARTHRO	50	-0.0224132	0.00933468	0.0163475	-0.0179124	0.0139026	0.1976	-0.0149619	0.0165207	0.369648	46.0221	48	0.554235	46.3209	49	0.582388	-0.00352675	0.00645159	0.587153
545	finn-b-L12_PSORI_ARTHRO	y9aAyL	GCST90200165_buildGRCh38.tsv.gz	|| id:finn-b-L12_PSORI_ARTHRO	50	-0.00835263	0.00936318	0.372354	-0.00429406	0.0137169	0.754244	-0.0191494	0.0166342	0.255351	49.3887	48	0.417484	50.0255	49	0.432437	0.00511009	0.00649544	0.435313
546	finn-b-L12_PSORI_ARTHRO	TkQQFs	GCST90200166_buildGRCh38.tsv.gz	|| id:finn-b-L12_PSORI_ARTHRO	50	-0.0109754	0.0120245	0.361371	-0.00195713	0.0186252	0.916312	-0.0103519	0.0213219	0.629526	42.0459	48	0.714292	42.0472	49	0.748692	-0.000294358	0.00831289	0.9719
547	finn-b-L12_PSORI_ARTHRO	wzCuUk	GCST90200167_buildGRCh38.tsv.gz	|| id:finn-b-L12_PSORI_ARTHRO	50	-0.00382631	0.0103532	0.711696	0.00401785	0.0156097	0.796875	0.0273924	0.0176909	0.128098	56.0301	48	0.199034	61.3695	49	0.11054	-0.014775	0.00690831	0.0375741
548	finn-b-L12_PSORI_ARTHRO	FgKrWR	GCST90200168_buildGRCh38.tsv.gz	|| id:finn-b-L12_PSORI_ARTHRO	50	-0.018883	0.00815212	0.0205405	-0.0141476	0.0119298	0.235661	-0.0134804	0.0144294	0.354861	37.518	48	0.86214	37.7239	49	0.87933	-0.00255713	0.0056353	0.652039
549	finn-b-L12_PSORI_ARTHRO	eQ3Pt6	GCST90200169_buildGRCh38.tsv.gz	|| id:finn-b-L12_PSORI_ARTHRO	50	-0.0164849	0.00896683	0.0659995	-0.0181397	0.0127153	0.153693	-0.0061874	0.0159303	0.699434	52.5342	48	0.302737	53.2061	49	0.315529	-0.00487398	0.0062207	0.437177
550	finn-b-L12_PSORI_ARTHRO	OmA4mR	GCST90200170_buildGRCh38.tsv.gz	|| id:finn-b-L12_PSORI_ARTHRO	50	0.0126107	0.00938175	0.178893	0.0138033	0.0149556	0.356031	0.0020536	0.0166066	0.9021	42.2555	48	0.706318	42.849	49	0.719477	0.00499659	0.00648535	0.444813
551	finn-b-L12_PSORI_ARTHRO	4BykiH	GCST90200171_buildGRCh38.tsv.gz	|| id:finn-b-L12_PSORI_ARTHRO	50	-0.00494898	0.00920962	0.591012	-0.0134145	0.0139222	0.33528	0.00465077	0.0162968	0.776581	37.2997	48	0.867855	37.8095	49	0.877251	-0.00454217	0.00636155	0.478683
552	finn-b-L12_PSORI_ARTHRO	j39nTw	GCST90200172_buildGRCh38.tsv.gz	|| id:finn-b-L12_PSORI_ARTHRO	50	-0.00303082	0.00939217	0.746925	0.00321751	0.0142589	0.821474	0.0111964	0.0166235	0.503844	33.2676	48	0.947669	34.3435	49	0.944263	-0.00673149	0.00648964	0.304809
553	finn-b-L12_PSORI_ARTHRO	ExtBNM	GCST90200173_buildGRCh38.tsv.gz	|| id:finn-b-L12_PSORI_ARTHRO	50	-0.000766314	0.00908635	0.932789	-0.0103834	0.0148776	0.485224	0.00347021	0.0160772	0.830022	47.9851	48	0.473455	48.0871	49	0.510085	-0.0020058	0.00627957	0.750796
554	finn-b-L12_PSORI_ARTHRO	zQwWId	GCST90200174_buildGRCh38.tsv.gz	|| id:finn-b-L12_PSORI_ARTHRO	50	0.00139103	0.00890506	0.87587	-0.00381447	0.0137014	0.780704	0.013716	0.0157582	0.388412	45.4643	48	0.57734	46.363	49	0.580666	-0.00583189	0.00615168	0.347871
555	finn-b-L12_PSORI_ARTHRO	fumr7k	GCST90200175_buildGRCh38.tsv.gz	|| id:finn-b-L12_PSORI_ARTHRO	50	0.0171418	0.00953016	0.0720671	0.0190006	0.0141961	0.180752	0.0455157	0.0168693	0.00959452	42.991	48	0.677765	47.1463	49	0.548568	-0.0134219	0.00658439	0.0470343
556	finn-b-L12_PSORI_ARTHRO	RNs81f	GCST90200176_buildGRCh38.tsv.gz	|| id:finn-b-L12_PSORI_ARTHRO	50	-0.00762426	0.00969814	0.431776	-0.0123194	0.0143835	0.391723	0.00944819	0.017086	0.582845	51.6022	48	0.334861	53.1787	49	0.316461	-0.00807274	0.00666647	0.231845
557	finn-b-L12_PSORI_ARTHRO	qpZOuT	GCST90200177_buildGRCh38.tsv.gz	|| id:finn-b-L12_PSORI_ARTHRO	50	-0.0035827	0.0103409	0.728998	-0.0209525	0.015713	0.182384	-0.0178411	0.0183163	0.334912	33.6788	48	0.941695	34.5683	49	0.940953	0.00674049	0.00714682	0.35033
558	finn-b-L12_PSORI_ARTHRO	B29bIW	GCST90200178_buildGRCh38.tsv.gz	|| id:finn-b-L12_PSORI_ARTHRO	50	0.0148589	0.011037	0.178211	0.00820897	0.0179263	0.647004	0.0226454	0.0195419	0.252266	45.8797	48	0.560137	46.1128	49	0.590893	-0.00368345	0.00762888	0.631411
559	finn-b-L12_PSORI_ARTHRO	zNicwr	GCST90200179_buildGRCh38.tsv.gz	|| id:finn-b-L12_PSORI_ARTHRO	50	-0.00768646	0.0101614	0.44939	-0.00370734	0.0155293	0.811313	-0.0302108	0.017979	0.0993897	32.1788	48	0.96135	34.485	49	0.942195	0.0106657	0.00702324	0.135417
560	finn-b-L12_PSORI_ARTHRO	Uz3PeH	GCST90200180_buildGRCh38.tsv.gz	|| id:finn-b-L12_PSORI_ARTHRO	50	-0.0195223	0.0112131	0.0816786	-0.0201015	0.0165357	0.224123	-0.0406227	0.0198603	0.0463154	38.0733	48	0.846961	39.7303	49	0.824955	0.00995391	0.0077328	0.204186
561	finn-b-L12_PSORI_ARTHRO	ikhVOK	GCST90200181_buildGRCh38.tsv.gz	|| id:finn-b-L12_PSORI_ARTHRO	50	-0.0178523	0.00850632	0.0358427	-0.0141931	0.0123088	0.248877	-0.0161501	0.0152116	0.293686	51.8361	48	0.326638	51.8559	49	0.36311	-0.000805331	0.00593875	0.8927
562	finn-b-L12_PSORI_ARTHRO	Hqlyu3	GCST90200182_buildGRCh38.tsv.gz	|| id:finn-b-L12_PSORI_ARTHRO	50	0.00208514	0.0108713	0.847898	0.000174111	0.0163514	0.991504	0.0059028	0.019222	0.760107	45.3839	48	0.580663	45.4419	49	0.618172	-0.00180742	0.0075051	0.810717
563	finn-b-L12_PSORI_ARTHRO	rQuuCc	GCST90200183_buildGRCh38.tsv.gz	|| id:finn-b-L12_PSORI_ARTHRO	50	0.00847825	0.010746	0.43013	0.00188109	0.0140773	0.893698	-0.0147762	0.0187803	0.435271	63.7702	48	0.0633452	66.7625	49	0.0464969	0.0110057	0.00733345	0.139969
564	finn-b-L12_PSORI_ARTHRO	6aKR5o	GCST90200184_buildGRCh38.tsv.gz	|| id:finn-b-L12_PSORI_ARTHRO	50	-0.0170711	0.010363	0.0994944	-0.00397603	0.0145329	0.784401	-0.0180774	0.0185291	0.334144	65.8827	48	0.0441919	65.8886	49	0.0539644	0.000476251	0.00723531	0.947792
565	finn-b-L12_PSORI_ARTHRO	gRvEkL	GCST90200185_buildGRCh38.tsv.gz	|| id:finn-b-L12_PSORI_ARTHRO	50	-0.0101603	0.00956358	0.288055	-0.0102159	0.0142362	0.473001	-0.0138611	0.0169186	0.416675	43.6865	48	0.65008	43.7568	49	0.685018	0.00175261	0.00660947	0.792017
566	finn-b-L12_PSORI_ARTHRO	tmkCqG	GCST90200186_buildGRCh38.tsv.gz	|| id:finn-b-L12_PSORI_ARTHRO	50	-0.0146712	0.010326	0.155375	-0.022927	0.0156525	0.142989	-0.0158616	0.0182609	0.389382	36.198	48	0.894493	36.2043	49	0.912626	0.000563584	0.00713066	0.937332
567	finn-b-L12_PSORI_ARTHRO	vGOeJX	GCST90200187_buildGRCh38.tsv.gz	|| id:finn-b-L12_PSORI_ARTHRO	50	-0.002543	0.00905106	0.77874	-0.015948	0.0132586	0.22904	0.00550169	0.016019	0.732762	29.9263	48	0.98102	30.2968	49	0.98356	-0.00380599	0.00625302	0.545617
568	finn-b-L12_PSORI_ARTHRO	MG700J	GCST90200188_buildGRCh38.tsv.gz	|| id:finn-b-L12_PSORI_ARTHRO	50	-0.0104642	0.00903902	0.246999	-0.000104751	0.0140988	0.994072	-0.0115111	0.0159972	0.475279	45.6539	48	0.569489	45.6602	49	0.609324	0.000495606	0.00624803	0.937106
569	finn-b-L12_PSORI_ARTHRO	9JCY14	GCST90200189_buildGRCh38.tsv.gz	|| id:finn-b-L12_PSORI_ARTHRO	50	0.0125371	0.0106693	0.239968	0.00313877	0.0164632	0.848797	0.0154688	0.0188697	0.4164	42.6324	48	0.691791	42.6679	49	0.726186	-0.00138784	0.0073679	0.851386
570	finn-b-L12_PSORI_ARTHRO	PmFGg2	GCST90200190_buildGRCh38.tsv.gz	|| id:finn-b-L12_PSORI_ARTHRO	50	0.00453355	0.00920954	0.622531	-0.00405811	0.0139627	0.771328	-0.00119084	0.0162984	0.942058	29.8553	48	0.981478	30.0365	49	0.985	0.00270945	0.00636471	0.67223
571	finn-b-L12_PSORI_ARTHRO	z56Eju	GCST90200191_buildGRCh38.tsv.gz	|| id:finn-b-L12_PSORI_ARTHRO	50	-0.00249014	0.0104808	0.812199	-0.00588108	0.0161159	0.715168	-0.00652414	0.018537	0.726415	34.8038	48	0.922927	34.8734	49	0.93624	0.00190436	0.0072179	0.793034
572	finn-b-L12_PSORI_ARTHRO	wOSlpj	GCST90200192_buildGRCh38.tsv.gz	|| id:finn-b-L12_PSORI_ARTHRO	50	-0.00125482	0.00952915	0.895236	0.000214594	0.014026	0.987793	0.00568444	0.0168691	0.737606	43.6187	48	0.652804	43.8672	49	0.680741	-0.00328159	0.00658272	0.620397
573	finn-b-L12_PSORI_ARTHRO	B7N7xb	GCST90200193_buildGRCh38.tsv.gz	|| id:finn-b-L12_PSORI_ARTHRO	50	-0.00474218	0.00952565	0.618602	-0.0135001	0.0149437	0.366314	-0.030503	0.0168223	0.0760479	45.7687	48	0.564735	49.2135	49	0.464573	0.0121935	0.0065697	0.0695957
574	finn-b-L12_PSORI_ARTHRO	txDZAA	GCST90200194_buildGRCh38.tsv.gz	|| id:finn-b-L12_PSORI_ARTHRO	50	-0.00423451	0.00927885	0.64813	-0.00455494	0.0136582	0.738761	-0.0220095	0.0162929	0.183072	49.1609	48	0.426411	50.9521	49	0.396728	0.00841553	0.00636354	0.192281
575	finn-b-L12_PSORI_ARTHRO	H3UfAs	GCST90200195_buildGRCh38.tsv.gz	|| id:finn-b-L12_PSORI_ARTHRO	50	-0.0131104	0.0105427	0.213665	-0.0222331	0.0162921	0.17236	-0.0199704	0.0188078	0.293633	63.6322	48	0.0648091	63.8914	49	0.0749206	0.00324741	0.00734473	0.660372
576	finn-b-L12_PSORI_ARTHRO	VnWB1d	GCST90200196_buildGRCh38.tsv.gz	|| id:finn-b-L12_PSORI_ARTHRO	50	0.00161847	0.010125	0.873	0.00785575	0.0150658	0.602069	0.018929	0.0179133	0.295937	45.5492	48	0.573824	46.9215	49	0.557786	-0.00818722	0.00698911	0.247211
577	finn-b-L12_PSORI_ARTHRO	tKCHyw	GCST90200197_buildGRCh38.tsv.gz	|| id:finn-b-L12_PSORI_ARTHRO	50	-0.0188749	0.00963771	0.0501785	-0.0265259	0.0143765	0.065026	-0.0427115	0.0170459	0.0156664	40.824	48	0.759115	43.6983	49	0.687279	0.0112698	0.00664736	0.0964811
578	finn-b-L12_PSORI_ARTHRO	tcTpd0	GCST90200198_buildGRCh38.tsv.gz	|| id:finn-b-L12_PSORI_ARTHRO	50	-0.0179754	0.0095288	0.0592374	-0.0229139	0.0147102	0.119306	-0.034624	0.0168798	0.0457255	43.1946	48	0.669726	44.6223	49	0.651062	0.00785838	0.00657658	0.237996
579	finn-b-L12_PSORI_ARTHRO	kH8wZ0	GCST90200199_buildGRCh38.tsv.gz	|| id:finn-b-L12_PSORI_ARTHRO	50	-0.00822986	0.00919052	0.370535	-0.0228874	0.0132553	0.0842295	-0.0158849	0.0162648	0.333643	43.418	48	0.660839	43.7434	49	0.685538	0.00362403	0.00635295	0.571035
580	finn-b-L12_PSORI_ARTHRO	j8Y2eo	GCST90200200_buildGRCh38.tsv.gz	|| id:finn-b-L12_PSORI_ARTHRO	50	-0.0204462	0.0092252	0.026668	-0.0186279	0.013777	0.176342	-0.0346669	0.0163235	0.0388722	41.7898	48	0.723932	42.9049	49	0.717397	0.00672995	0.00637314	0.29626
581	finn-b-L12_PSORI_ARTHRO	oGwVYd	GCST90200201_buildGRCh38.tsv.gz	|| id:finn-b-L12_PSORI_ARTHRO	50	-0.00466383	0.0103665	0.652788	-0.00518891	0.0146218	0.722684	-0.0242734	0.0182222	0.189126	55.9792	48	0.200344	57.9627	49	0.178306	0.00927556	0.00711251	0.198412
582	finn-b-L12_PSORI_ARTHRO	PcKn3a	GCST90200202_buildGRCh38.tsv.gz	|| id:finn-b-L12_PSORI_ARTHRO	50	0.012362	0.0109518	0.258995	0.00584273	0.0161697	0.717846	-0.00865047	0.0192345	0.654925	47.7931	48	0.481262	49.5497	49	0.451185	0.00996408	0.00751802	0.191326
583	finn-b-L12_PSORI_ARTHRO	b6sZFo	GCST90200203_buildGRCh38.tsv.gz	|| id:finn-b-L12_PSORI_ARTHRO	50	-0.0320467	0.0100158	0.0013761	-0.0352788	0.0162096	0.0295246	-0.00900411	0.0174605	0.608442	50.6105	48	0.370868	53.3066	49	0.312124	-0.0108977	0.00681492	0.116362
584	finn-b-L12_PSORI_ARTHRO	fovOBj	GCST90200204_buildGRCh38.tsv.gz	|| id:finn-b-L12_PSORI_ARTHRO	50	-0.0202862	0.00952743	0.0332344	-0.0241323	0.0149295	0.106005	-0.0261095	0.0168567	0.127972	46.1438	48	0.54919	46.3192	49	0.582459	0.00275346	0.00657526	0.677258
585	finn-b-L12_PSORI_ARTHRO	wfFY6i	GCST90200205_buildGRCh38.tsv.gz	|| id:finn-b-L12_PSORI_ARTHRO	50	-0.00377043	0.0110149	0.732122	0.00557411	0.0150733	0.711531	-0.000770418	0.0197061	0.968976	63.9425	48	0.0615565	63.9878	49	0.0737723	-0.00141619	0.00767829	0.854445
586	finn-b-L12_PSORI_ARTHRO	fkN119	GCST90200206_buildGRCh38.tsv.gz	|| id:finn-b-L12_PSORI_ARTHRO	50	-0.0075781	0.0101305	0.454432	-0.0142041	0.0139998	0.310301	-0.00581886	0.0179247	0.746873	40.3414	48	0.775931	40.3556	49	0.805697	-0.000832844	0.00700049	0.905796
587	finn-b-L12_PSORI_ARTHRO	zc6iE2	GCST90200207_buildGRCh38.tsv.gz	|| id:finn-b-L12_PSORI_ARTHRO	50	-0.00254527	0.0132011	0.847109	-0.00572369	0.0192982	0.766778	-0.0243008	0.0233803	0.30384	35.3437	48	0.91261	36.6147	49	0.904308	0.0102909	0.00912794	0.265174
588	finn-b-L12_PSORI_ARTHRO	1XXKHT	GCST90200208_buildGRCh38.tsv.gz	|| id:finn-b-L12_PSORI_ARTHRO	50	-0.000753563	0.00967331	0.937907	0.00850743	0.0146653	0.561842	-0.00402033	0.0171116	0.815249	30.595	48	0.97626	30.6486	49	0.981443	0.00154701	0.00668431	0.817957
589	finn-b-L12_PSORI_ARTHRO	g9L95v	GCST90200209_buildGRCh38.tsv.gz	|| id:finn-b-L12_PSORI_ARTHRO	50	-0.00570414	0.00973058	0.557736	-0.0181076	0.0147105	0.218349	0.000593028	0.0172131	0.97266	33.0754	48	0.950305	33.2721	49	0.958238	-0.00298275	0.00672551	0.659398
590	finn-b-L12_PSORI_ARTHRO	H7boUk	GCST90200210_buildGRCh38.tsv.gz	|| id:finn-b-L12_PSORI_ARTHRO	50	-0.00573398	0.00956861	0.549007	-0.00964105	0.014382	0.502633	-0.00568235	0.016929	0.738591	23.9498	48	0.998566	23.9498	49	0.999018	-2.45e-05	0.006616	0.997065
591	finn-b-L12_PSORI_ARTHRO	XpP0yD	GCST90200211_buildGRCh38.tsv.gz	|| id:finn-b-L12_PSORI_ARTHRO	50	-0.00772605	0.0113694	0.496793	0.00247877	0.0168463	0.883022	0.017415	0.0198503	0.384685	48.024	48	0.471875	50.3815	49	0.418587	-0.0118926	0.00774754	0.131347
592	finn-b-L12_PSORI_ARTHRO	6XdfqG	GCST90200212_buildGRCh38.tsv.gz	|| id:finn-b-L12_PSORI_ARTHRO	50	0.0135783	0.0128306	0.289927	0.00919009	0.0178178	0.606008	0.0384465	0.022506	0.0940445	68.624	48	0.026934	71.1903	49	0.0208386	-0.0117533	0.00877251	0.186625
593	finn-b-L12_PSORI_ARTHRO	jKW6xc	GCST90200213_buildGRCh38.tsv.gz	|| id:finn-b-L12_PSORI_ARTHRO	50	0.0162626	0.00976168	0.0957211	0.0133795	0.0147822	0.365408	0.0169134	0.0172728	0.332395	45.4195	48	0.579191	45.4216	49	0.618994	-0.000308058	0.00674512	0.963762
594	finn-b-L12_PSORI_ARTHRO	osJB5S	GCST90200214_buildGRCh38.tsv.gz	|| id:finn-b-L12_PSORI_ARTHRO	50	0.0132446	0.00954867	0.165424	0.00314497	0.0142671	0.825533	0.0202756	0.0170394	0.239928	54.5601	48	0.239279	54.8442	49	0.262662	-0.00332616	0.00665238	0.619363
595	finn-b-L12_PSORI_ARTHRO	uYXoNY	GCST90200215_buildGRCh38.tsv.gz	|| id:finn-b-L12_PSORI_ARTHRO	50	-0.00875532	0.00976167	0.369768	-0.00506575	0.0152498	0.73975	-0.00616544	0.0174496	0.72539	52.2836	48	0.311204	52.3188	49	0.346419	-0.00122509	0.00681029	0.857998
596	finn-b-L12_PSORI_ARTHRO	V4zWLE	GCST90200216_buildGRCh38.tsv.gz	|| id:finn-b-L12_PSORI_ARTHRO	50	-0.00613115	0.0102889	0.551242	-0.0212047	0.0160866	0.18745	-0.00827884	0.0183846	0.654512	50.2239	48	0.385368	50.2449	49	0.423883	0.00101776	0.00718645	0.887971
597	finn-b-L12_PSORI_ARTHRO	0G9ZEX	GCST90200217_buildGRCh38.tsv.gz	|| id:finn-b-L12_PSORI_ARTHRO	50	0.00598714	0.0119193	0.615453	0.0249345	0.0185797	0.179587	0.0224258	0.0210797	0.292716	40.0993	48	0.784161	40.9932	49	0.785012	-0.00778855	0.00823752	0.349141
598	finn-b-L12_PSORI_ARTHRO	KlHrfg	GCST90200218_buildGRCh38.tsv.gz	|| id:finn-b-L12_PSORI_ARTHRO	50	-0.0144259	0.0114876	0.209194	-0.0285939	0.0168802	0.0902789	-0.0102822	0.0205166	0.618547	64.3043	48	0.0579388	64.3846	49	0.069201	-0.00196212	0.00801333	0.807611
599	finn-b-L12_PSORI_ARTHRO	qmxMaF	GCST90200219_buildGRCh38.tsv.gz	|| id:finn-b-L12_PSORI_ARTHRO	50	-0.0217837	0.0136647	0.110902	-0.0390528	0.0186758	0.0365195	-0.0442115	0.024092	0.0726899	53.5915	48	0.268491	55.0142	49	0.257505	0.0105993	0.00938954	0.264576
600	finn-b-L12_PSORI_ARTHRO	0sN7XA	GCST90200220_buildGRCh38.tsv.gz	|| id:finn-b-L12_PSORI_ARTHRO	50	-0.0173484	0.00956213	0.0696337	-0.0168494	0.0143156	0.239195	-0.0275841	0.0169373	0.109943	40.9863	48	0.753341	41.5223	49	0.767093	0.00483606	0.00660507	0.467622
601	finn-b-L12_PSORI_ARTHRO	yOHx9u	GCST90200221_buildGRCh38.tsv.gz	|| id:finn-b-L12_PSORI_ARTHRO	50	-0.00442522	0.0115772	0.702286	-0.0281201	0.0164282	0.0869529	-0.0249268	0.0203823	0.227314	56.8537	48	0.178656	58.6146	49	0.163425	0.00969687	0.00795291	0.228694
602	finn-b-L12_PSORI_ARTHRO	sUmlUZ	GCST90200222_buildGRCh38.tsv.gz	|| id:finn-b-L12_PSORI_ARTHRO	50	-0.00672792	0.0114959	0.558383	-0.00622008	0.0160623	0.698573	-0.00144209	0.0205706	0.944402	55.9436	48	0.201264	56.0565	49	0.227275	-0.00249228	0.00800878	0.757001
603	finn-b-L12_PSORI_ARTHRO	q9gQqU	GCST90200223_buildGRCh38.tsv.gz	|| id:finn-b-L12_PSORI_ARTHRO	50	0.000677259	0.0128797	0.958064	0.00383295	0.0175763	0.827371	0.0323332	0.0223566	0.154607	59.0357	48	0.132018	62.6578	49	0.0909482	-0.0149219	0.00869515	0.0925893
604	finn-b-L12_PSORI_ARTHRO	Rd0R7Y	GCST90200224_buildGRCh38.tsv.gz	|| id:finn-b-L12_PSORI_ARTHRO	50	-0.0035849	0.00957229	0.708026	-0.00769784	0.0139491	0.581051	-0.0338058	0.0169415	0.0516863	35.9783	48	0.899364	40.6527	49	0.796185	0.0143011	0.00661465	0.0356302
605	finn-b-L12_PSORI_ARTHRO	AGMraA	GCST90200225_buildGRCh38.tsv.gz	|| id:finn-b-L12_PSORI_ARTHRO	50	0.00598297	0.0102193	0.558241	0.00143995	0.0164539	0.930263	0.00754825	0.0182845	0.681576	51.0646	48	0.35416	51.076	49	0.392045	-0.000739005	0.00712479	0.917821
606	finn-b-L12_PSORI_ARTHRO	Svf7z0	GCST90200226_buildGRCh38.tsv.gz	|| id:finn-b-L12_PSORI_ARTHRO	50	0.00879358	0.0102933	0.392938	0.00232132	0.0157754	0.883015	0.011086	0.0182339	0.546061	41.4309	48	0.73723	41.4541	49	0.769442	-0.00108363	0.00711457	0.87958
607	finn-b-L12_PSORI_ARTHRO	gd2CFC	GCST90200227_buildGRCh38.tsv.gz	|| id:finn-b-L12_PSORI_ARTHRO	50	-0.0141136	0.0122717	0.250106	-0.0293571	0.018877	0.119904	-0.0309343	0.0217194	0.160838	48.157	48	0.466489	49.0419	49	0.471444	0.00796889	0.00848506	0.352347
608	finn-b-L12_PSORI_ARTHRO	3GCshD	GCST90200228_buildGRCh38.tsv.gz	|| id:finn-b-L12_PSORI_ARTHRO	50	0.0104285	0.00909769	0.251679	0.00813539	0.0138326	0.556445	0.0222597	0.0161014	0.173228	41.8907	48	0.72015	42.6838	49	0.725599	-0.00559722	0.00628496	0.377601
609	finn-b-L12_PSORI_ARTHRO	hf91z8	GCST90200229_buildGRCh38.tsv.gz	|| id:finn-b-L12_PSORI_ARTHRO	50	-0.028893	0.00976294	0.00308187	-0.0244862	0.0148794	0.0998366	-0.0462327	0.0171902	0.00981313	53.1565	48	0.282289	54.8118	49	0.263652	0.00820929	0.00671451	0.227443
610	finn-b-L12_PSORI_ARTHRO	CB6YtA	GCST90200230_buildGRCh38.tsv.gz	|| id:finn-b-L12_PSORI_ARTHRO	50	0.00567293	0.0106936	0.595767	0.00602255	0.0155707	0.698913	0.0285393	0.0187084	0.133703	51.0014	48	0.356464	53.332	49	0.311267	-0.0108065	0.00729651	0.145128
611	finn-b-L12_PSORI_ARTHRO	rUBQ0p	GCST90200231_buildGRCh38.tsv.gz	|| id:finn-b-L12_PSORI_ARTHRO	50	-0.00824766	0.0096227	0.391387	0.00281168	0.0160661	0.861074	0.00305681	0.0170407	0.858392	38.5845	48	0.832191	39.2306	49	0.839578	-0.00534389	0.00664824	0.425473
612	finn-b-L12_PSORI_ARTHRO	70OqOd	GCST90200232_buildGRCh38.tsv.gz	|| id:finn-b-L12_PSORI_ARTHRO	50	-0.0117772	0.00993281	0.235746	-0.0165752	0.0153694	0.280831	-0.0195158	0.0176097	0.27328	45.8094	48	0.563048	46.0926	49	0.591715	0.00364972	0.00685793	0.597049
613	finn-b-L12_PSORI_ARTHRO	VxZpvo	GCST90200233_buildGRCh38.tsv.gz	|| id:finn-b-L12_PSORI_ARTHRO	50	-0.0220922	0.00852591	0.00956458	-0.0134246	0.0138792	0.333421	-0.0216344	0.015088	0.158088	47.5163	48	0.492567	47.5177	49	0.533351	-0.00021676	0.0058934	0.970813
614	finn-b-L12_PSORI_ARTHRO	6sOIZT	GCST90200234_buildGRCh38.tsv.gz	|| id:finn-b-L12_PSORI_ARTHRO	50	-0.0203357	0.00936184	0.0298415	-0.0208965	0.014226	0.14186	-0.032726	0.0165646	0.053958	43.0511	48	0.675398	43.8732	49	0.680509	0.00586377	0.00646721	0.369098
615	finn-b-L12_PSORI_ARTHRO	MLjVUm	GCST90200235_buildGRCh38.tsv.gz	|| id:finn-b-L12_PSORI_ARTHRO	50	0.00436192	0.0098865	0.659069	0.0154146	0.0149402	0.302188	0.0194524	0.0174806	0.271336	51.8242	48	0.327053	53.0061	49	0.322359	-0.0071416	0.00682561	0.300665
616	finn-b-L12_PSORI_ARTHRO	6ZNaYK	GCST90200236_buildGRCh38.tsv.gz	|| id:finn-b-L12_PSORI_ARTHRO	50	0.0147306	0.00933192	0.114447	0.0201734	0.014154	0.154077	0.015435	0.0165137	0.354634	45.1955	48	0.588452	45.1981	49	0.628015	-0.000333524	0.00645093	0.958981
617	finn-b-L12_PSORI_ARTHRO	t9KhIg	GCST90200237_buildGRCh38.tsv.gz	|| id:finn-b-L12_PSORI_ARTHRO	50	-0.00989306	0.00938954	0.292055	-0.0217447	0.0139181	0.11821	-0.0177059	0.0166125	0.291839	45.1435	48	0.590597	45.4685	49	0.617096	0.00370028	0.00649064	0.571272
618	finn-b-L12_PSORI_ARTHRO	200Wbe	GCST90200238_buildGRCh38.tsv.gz	|| id:finn-b-L12_PSORI_ARTHRO	50	0.012102	0.0086546	0.162012	0.00910049	0.0134615	0.499017	-0.00990886	0.0153136	0.520674	41.9425	48	0.718198	44.978	49	0.636862	0.0104185	0.00597985	0.087866
619	finn-b-L12_PSORI_ARTHRO	wF6oNv	GCST90200239_buildGRCh38.tsv.gz	|| id:finn-b-L12_PSORI_ARTHRO	50	-0.0155255	0.0106053	0.143213	-0.0194512	0.0145765	0.182065	0.00638445	0.018592	0.732799	59.3501	48	0.126144	61.8703	49	0.102561	-0.0103487	0.00724876	0.159865
620	finn-b-L12_PSORI_ARTHRO	xEP7r3	GCST90200240_buildGRCh38.tsv.gz	|| id:finn-b-L12_PSORI_ARTHRO	50	-0.0156385	0.0101405	0.123031	-0.0287137	0.0130486	0.0277705	-0.0240566	0.0180722	0.18943	60.8334	48	0.101124	61.2374	49	0.112724	0.00398498	0.00705832	0.574989
621	finn-b-L12_PSORI_ARTHRO	JXFPkm	GCST90200241_buildGRCh38.tsv.gz	|| id:finn-b-L12_PSORI_ARTHRO	50	0.0186214	0.00793306	0.0189092	0.0102037	0.0119283	0.392317	0.0148831	0.0140373	0.294336	37.0027	48	0.8754	37.1069	49	0.893677	0.00176961	0.00548196	0.748245
622	finn-b-L12_PSORI_ARTHRO	uTzAnW	GCST90200242_buildGRCh38.tsv.gz	|| id:finn-b-L12_PSORI_ARTHRO	50	-0.00952522	0.0105073	0.364651	-0.0138515	0.0150956	0.358835	-0.050613	0.0179662	0.00701409	44.7407	48	0.607187	52.4283	49	0.342529	0.0194669	0.00702107	0.00789245
623	finn-b-L12_PSORI_ARTHRO	WtYVv2	GCST90200243_buildGRCh38.tsv.gz	|| id:finn-b-L12_PSORI_ARTHRO	50	-0.0120842	0.00963888	0.209953	-0.0103841	0.0143313	0.468713	-0.0228867	0.0171261	0.187731	52.784	48	0.294432	53.4269	49	0.30808	0.0051157	0.00669057	0.448244
624	finn-b-L12_PSORI_ARTHRO	MJaUk3	GCST90200244_buildGRCh38.tsv.gz	|| id:finn-b-L12_PSORI_ARTHRO	50	-0.0449271	0.0122073	0.000232911	-0.0512369	0.0180908	0.00462272	-0.0651632	0.0216839	0.00421146	40.8713	48	0.757437	42.1463	49	0.745148	0.00948854	0.00840315	0.26444
625	finn-b-L12_PSORI_ARTHRO	LebPCg	GCST90200245_buildGRCh38.tsv.gz	|| id:finn-b-L12_PSORI_ARTHRO	50	-0.00574022	0.0094441	0.543313	-0.00483775	0.0141019	0.731556	0.00681528	0.0167117	0.685222	42.5116	48	0.696473	43.3409	49	0.700974	-0.00593951	0.0065222	0.367025
626	finn-b-L12_PSORI_ARTHRO	OqOQM7	GCST90200246_buildGRCh38.tsv.gz	|| id:finn-b-L12_PSORI_ARTHRO	50	-0.00655541	0.00920511	0.476372	-0.0181193	0.0139361	0.193544	-0.0136506	0.0162891	0.406172	46.7624	48	0.523587	47.0412	49	0.552879	0.00335912	0.00636238	0.599956
627	finn-b-L12_PSORI_ARTHRO	jnyq8R	GCST90200247_buildGRCh38.tsv.gz	|| id:finn-b-L12_PSORI_ARTHRO	50	0.00219806	0.0101666	0.828828	0.00569177	0.0154284	0.71219	0.0157661	0.0179897	0.385181	30.6268	48	0.976013	31.4625	49	0.975726	-0.00642194	0.00702471	0.365185
628	finn-b-L12_PSORI_ARTHRO	p0hsOt	GCST90200248_buildGRCh38.tsv.gz	|| id:finn-b-L12_PSORI_ARTHRO	50	0.0385064	0.00945787	4.67e-05	0.0268961	0.0150014	0.0729887	0.043065	0.0167428	0.0132569	47.0045	48	0.513598	47.1134	49	0.549919	-0.00215669	0.00653608	0.742861
629	finn-b-L12_PSORI_ARTHRO	BEYJzo	GCST90200249_buildGRCh38.tsv.gz	|| id:finn-b-L12_PSORI_ARTHRO	50	0.00284351	0.00910571	0.754829	-0.00251173	0.0143709	0.861253	0.0129177	0.0161113	0.426633	28.4362	48	0.988945	29.0107	49	0.989727	-0.00477028	0.00629367	0.452187
630	finn-b-L12_PSORI_ARTHRO	0NSvzE	GCST90200250_buildGRCh38.tsv.gz	|| id:finn-b-L12_PSORI_ARTHRO	50	-0.0148036	0.0099919	0.138458	-0.0187946	0.0145687	0.19703	-0.0190058	0.0176744	0.287602	41.2648	48	0.743296	41.3479	49	0.773073	0.00198922	0.00690133	0.774406
631	finn-b-L12_PSORI_ARTHRO	2YUhnP	GCST90200251_buildGRCh38.tsv.gz	|| id:finn-b-L12_PSORI_ARTHRO	50	-0.0101284	0.00995734	0.309067	-0.0154154	0.0137603	0.262595	0.0112176	0.0174058	0.522334	55.2306	48	0.220307	57.7732	49	0.182809	-0.0101069	0.006799	0.14368
632	finn-b-L12_PSORI_ARTHRO	ksaZz1	GCST90200252_buildGRCh38.tsv.gz	|| id:finn-b-L12_PSORI_ARTHRO	50	-0.00846769	0.00931128	0.363138	0.0143393	0.0140209	0.306444	0.0366785	0.0164765	0.0307363	30.8811	48	0.973963	41.9117	49	0.7535	-0.0213674	0.00643359	0.00171885
633	finn-b-L12_PSORI_ARTHRO	vCITAy	GCST90200253_buildGRCh38.tsv.gz	|| id:finn-b-L12_PSORI_ARTHRO	50	-0.00450119	0.0108519	0.6783	-0.0125277	0.0159211	0.431361	-0.0262042	0.019052	0.175392	55.8157	48	0.204593	58.0301	49	0.176724	0.0102377	0.00741886	0.173995
634	finn-b-L12_PSORI_ARTHRO	0ndVyq	GCST90200254_buildGRCh38.tsv.gz	|| id:finn-b-L12_PSORI_ARTHRO	50	-0.0270701	0.00872701	0.00192302	-0.022131	0.0136709	0.105482	-0.0373457	0.0154396	0.0194112	30.8974	48	0.973827	31.5483	49	0.975053	0.00486657	0.00603203	0.423769
635	finn-b-L12_PSORI_ARTHRO	o9HEjl	GCST90200255_buildGRCh38.tsv.gz	|| id:finn-b-L12_PSORI_ARTHRO	50	-0.00693658	0.00932911	0.457154	0.00537498	0.0147436	0.715437	0.0304529	0.0165105	0.0712927	37.2186	48	0.869941	44.7522	49	0.645891	-0.0176925	0.00644595	0.00849436
636	finn-b-L12_PSORI_ARTHRO	14yB3N	GCST90200256_buildGRCh38.tsv.gz	|| id:finn-b-L12_PSORI_ARTHRO	50	-0.0175533	0.0104922	0.0943309	-0.00376004	0.0154065	0.807188	-0.0449895	0.0181373	0.0166786	54.3726	48	0.244769	58.1803	49	0.173235	0.0129878	0.00708393	0.0729452
637	finn-b-L12_PSORI_ARTHRO	VirWRZ	GCST90200257_buildGRCh38.tsv.gz	|| id:finn-b-L12_PSORI_ARTHRO	50	0.00357234	0.00940779	0.704152	0.00675685	0.014438	0.639791	0.00848751	0.0166546	0.612653	36.0257	48	0.898326	36.1536	49	0.913619	-0.00232495	0.00650062	0.722173
638	finn-b-L12_PSORI_ARTHRO	aG8zQJ	GCST90200258_buildGRCh38.tsv.gz	|| id:finn-b-L12_PSORI_ARTHRO	50	0.0152711	0.00939371	0.10402	0.00428387	0.0152622	0.778952	0.0165112	0.0167964	0.330528	50.6551	48	0.369209	50.6636	49	0.407724	-0.000586924	0.0065589	0.929069
639	finn-b-L12_PSORI_ARTHRO	b00ddY	GCST90200259_buildGRCh38.tsv.gz	|| id:finn-b-L12_PSORI_ARTHRO	50	-0.00511341	0.00932094	0.583284	-0.0235245	0.0139695	0.0921832	-0.0400631	0.0164923	0.0189254	36.1371	48	0.895858	42.7356	49	0.723686	0.016545	0.00644088	0.0133718
640	finn-b-L12_PSORI_ARTHRO	387xjT	GCST90200260_buildGRCh38.tsv.gz	|| id:finn-b-L12_PSORI_ARTHRO	50	-0.020715	0.012807	0.105775	-0.0135256	0.0148968	0.363902	-0.0296111	0.0228543	0.201292	85.8892	48	0.000640002	86.2874	49	0.000800145	0.00420819	0.00892089	0.639262
641	finn-b-L12_PSORI_ARTHRO	FpYyOm	GCST90200261_buildGRCh38.tsv.gz	|| id:finn-b-L12_PSORI_ARTHRO	50	-0.00343558	0.0103835	0.740743	-0.00608444	0.0145019	0.674805	0.00347301	0.0185251	0.852078	56.0671	48	0.198087	56.3057	49	0.220407	-0.00326721	0.00722781	0.653282
642	finn-b-L12_PSORI_ARTHRO	Pky2T5	GCST90200262_buildGRCh38.tsv.gz	|| id:finn-b-L12_PSORI_ARTHRO	50	-0.000638867	0.0134706	0.962173	0.00275943	0.0171011	0.87181	0.00130706	0.0241232	0.957014	74.5478	48	0.00836221	74.5626	49	0.0107513	-0.000918014	0.00939653	0.92258
643	finn-b-L12_PSORI_ARTHRO	Mcjzuc	GCST90200263_buildGRCh38.tsv.gz	|| id:finn-b-L12_PSORI_ARTHRO	50	0.00743725	0.00925666	0.421716	-0.00180984	0.0142327	0.898813	0.0181684	0.0163739	0.272702	34.614	48	0.926348	35.2453	49	0.930148	-0.00508275	0.00639718	0.430798
644	finn-b-L12_PSORI_ARTHRO	mjlpNG	GCST90200264_buildGRCh38.tsv.gz	|| id:finn-b-L12_PSORI_ARTHRO	50	-0.00259636	0.00975332	0.790083	0.00611132	0.0148769	0.681224	-0.00111043	0.0174388	0.949493	53.9522	48	0.257366	53.9642	49	0.290366	-0.000703301	0.00681011	0.918177
645	finn-b-L12_PSORI_ARTHRO	r5Ikly	GCST90200265_buildGRCh38.tsv.gz	|| id:finn-b-L12_PSORI_ARTHRO	50	-0.0137478	0.0106477	0.196652	-0.0157535	0.0146638	0.282682	-0.0123002	0.0190409	0.521364	63.5561	48	0.0656287	63.5674	49	0.0788867	-0.000685106	0.00743555	0.926971
646	finn-b-L12_PSORI_ARTHRO	o7H9J9	GCST90200266_buildGRCh38.tsv.gz	|| id:finn-b-L12_PSORI_ARTHRO	50	0.0318607	0.00933753	0.000644621	0.0191086	0.0133043	0.150924	0.0397113	0.0165241	0.0201635	44.1124	48	0.632865	44.444	49	0.658134	-0.00371573	0.00645253	0.567403
647	finn-b-L12_PSORI_ARTHRO	JBCzKv	GCST90200267_buildGRCh38.tsv.gz	|| id:finn-b-L12_PSORI_ARTHRO	50	-0.00552008	0.0084627	0.514218	-0.0118195	0.0122746	0.335584	-0.0184108	0.0149772	0.224968	30.2137	48	0.979075	31.302	49	0.97695	0.00609754	0.00584516	0.302092
648	finn-b-L12_PSORI_ARTHRO	KfWEPR	GCST90200268_buildGRCh38.tsv.gz	|| id:finn-b-L12_PSORI_ARTHRO	50	-0.00870686	0.00999963	0.383908	0.0118866	0.016252	0.464541	0.00503593	0.0177237	0.777529	49.1124	48	0.428321	50.0159	49	0.432816	-0.00650456	0.00692225	0.352097
649	finn-b-L12_PSORI_ARTHRO	1DfMJg	GCST90200269_buildGRCh38.tsv.gz	|| id:finn-b-L12_PSORI_ARTHRO	50	-0.00362816	0.0098575	0.712828	0.00214689	0.0149211	0.885593	-0.000422276	0.017618	0.980977	54.9095	48	0.229264	54.9651	49	0.258988	-0.00151719	0.00687923	0.826381
650	finn-b-L12_PSORI_ARTHRO	7zrqf4	GCST90200270_buildGRCh38.tsv.gz	|| id:finn-b-L12_PSORI_ARTHRO	50	-0.00938139	0.00980503	0.338672	0.000118997	0.0150303	0.993683	-0.037145	0.0173546	0.0374348	30.6138	48	0.976115	34.3731	49	0.943835	0.0131296	0.00677167	0.0584052
651	finn-b-L12_PSORI_ARTHRO	Fti0ac	GCST90200271_buildGRCh38.tsv.gz	|| id:finn-b-L12_PSORI_ARTHRO	50	-0.0120567	0.0107782	0.263301	-0.0128596	0.0158804	0.418067	-0.0113851	0.0192719	0.55745	64.247	48	0.0585	64.2493	49	0.0707324	-0.000317852	0.00752555	0.966485
652	finn-b-L12_PSORI_ARTHRO	8EcaSN	GCST90200272_buildGRCh38.tsv.gz	|| id:finn-b-L12_PSORI_ARTHRO	50	-0.00764376	0.00922901	0.407539	-0.0161423	0.0134677	0.230686	-0.0125425	0.0163317	0.446257	43.9178	48	0.640754	44.0499	49	0.673626	0.00231918	0.00637893	0.717776
653	finn-b-L12_PSORI_ARTHRO	vvWkms	GCST90200273_buildGRCh38.tsv.gz	|| id:finn-b-L12_PSORI_ARTHRO	50	-0.00535279	0.0112569	0.634421	-0.00650641	0.0173351	0.707414	-0.0353444	0.0199286	0.0824812	41.5179	48	0.734028	44.8441	49	0.642223	0.0141761	0.00777295	0.0744153
654	finn-b-L12_PSORI_ARTHRO	bhAAtj	GCST90200274_buildGRCh38.tsv.gz	|| id:finn-b-L12_PSORI_ARTHRO	50	0.0103103	0.0096908	0.287362	-0.00701889	0.0155328	0.651358	0.0167332	0.0172908	0.338021	51.5892	48	0.335321	51.8071	49	0.364892	-0.00304038	0.00675285	0.654567
655	finn-b-L12_PSORI_ARTHRO	1l1JK6	GCST90200275_buildGRCh38.tsv.gz	|| id:finn-b-L12_PSORI_ARTHRO	50	-0.0100055	0.0104607	0.338825	-0.00499967	0.0155381	0.747628	-0.00796908	0.0187057	0.671994	62.0881	48	0.0832046	62.1106	49	0.098897	-0.000963548	0.00730307	0.895585
656	finn-b-L12_PSORI_ARTHRO	vxS9MZ	GCST90200276_buildGRCh38.tsv.gz	|| id:finn-b-L12_PSORI_ARTHRO	50	-0.00783406	0.00940555	0.404891	-0.00323506	0.0141978	0.819757	-0.00304671	0.0166435	0.855525	46.8653	48	0.51934	46.9868	49	0.555107	-0.00226578	0.00649873	0.728877
657	finn-b-L12_PSORI_ARTHRO	az8f7k	GCST90200277_buildGRCh38.tsv.gz	|| id:finn-b-L12_PSORI_ARTHRO	50	-0.0133934	0.0111174	0.22831	-0.0173991	0.0154066	0.25876	-0.00882902	0.0198781	0.658924	66.7357	48	0.0380069	66.8433	49	0.045853	-0.00215807	0.00775701	0.782047
658	finn-b-L12_PSORI_ARTHRO	Pcilyb	GCST90200278_buildGRCh38.tsv.gz	|| id:finn-b-L12_PSORI_ARTHRO	50	-0.00217696	0.00924768	0.813894	-0.00513872	0.0134072	0.701512	-0.00899861	0.0163642	0.58494	32.71	48	0.955053	32.9653	49	0.961718	0.00322899	0.00639045	0.615672
659	finn-b-L12_PSORI_ARTHRO	FSV22q	GCST90200279_buildGRCh38.tsv.gz	|| id:finn-b-L12_PSORI_ARTHRO	50	-0.0174434	0.00932769	0.0614741	-0.00760033	0.0143117	0.59538	-0.00341805	0.0165054	0.836818	43.5136	48	0.657017	44.5745	49	0.652963	-0.00664199	0.00644859	0.308177
660	finn-b-L12_PSORI_ARTHRO	zHJos4	GCST90200280_buildGRCh38.tsv.gz	|| id:finn-b-L12_PSORI_ARTHRO	50	-0.00990871	0.00949631	0.29675	0.000326691	0.0142787	0.981746	-0.0117977	0.016806	0.486072	45.0138	48	0.595946	45.0324	49	0.634681	0.000894129	0.00656315	0.892206
661	finn-b-L12_PSORI_ARTHRO	5C1RQg	GCST90200281_buildGRCh38.tsv.gz	|| id:finn-b-L12_PSORI_ARTHRO	50	0.0155862	0.00941066	0.0976758	0.0131039	0.0136511	0.337098	0.0050943	0.0166537	0.761007	44.1577	48	0.631023	44.7408	49	0.646347	0.0049662	0.00650363	0.448841
662	finn-b-L12_PSORI_ARTHRO	QaVmmx	GCST90200282_buildGRCh38.tsv.gz	|| id:finn-b-L12_PSORI_ARTHRO	50	0.00187997	0.0101979	0.85374	-0.00311716	0.0151711	0.837208	0.0204582	0.0180623	0.262989	41.172	48	0.74666	42.725	49	0.724076	-0.00875484	0.0070253	0.218744
663	finn-b-L12_PSORI_ARTHRO	q4LIkm	GCST90200283_buildGRCh38.tsv.gz	|| id:finn-b-L12_PSORI_ARTHRO	50	-0.0247256	0.00938777	0.0084432	-0.0284411	0.0141816	0.0449107	-0.0403326	0.0165997	0.0189016	33.2102	48	0.948467	34.5098	49	0.941827	0.00738662	0.00647944	0.259939
664	finn-b-L12_PSORI_ARTHRO	T8lpeU	GCST90200284_buildGRCh38.tsv.gz	|| id:finn-b-L12_PSORI_ARTHRO	50	-0.0112608	0.00943899	0.232865	-0.0260944	0.0144021	0.070009	-0.00999147	0.0168157	0.555185	48.622	48	0.44779	48.6305	49	0.488022	-0.000600348	0.00656232	0.927489
665	finn-b-L12_PSORI_ARTHRO	DgPmvs	GCST90200285_buildGRCh38.tsv.gz	|| id:finn-b-L12_PSORI_ARTHRO	50	0.0136224	0.00953965	0.153298	0.00854754	0.014864	0.565258	0.0174743	0.0168796	0.30575	35.5795	48	0.90783	35.656	49	0.922968	-0.00182349	0.0065924	0.783272
666	finn-b-L12_PSORI_ARTHRO	OWU4Yq	GCST90200286_buildGRCh38.tsv.gz	|| id:finn-b-L12_PSORI_ARTHRO	50	-0.0106791	0.00959828	0.265878	-0.0156993	0.0146689	0.284512	-0.0156818	0.0171437	0.364907	52.1394	48	0.316133	52.2752	49	0.347975	0.00236702	0.00669309	0.725149
667	finn-b-L12_PSORI_ARTHRO	vlmFUg	GCST90200287_buildGRCh38.tsv.gz	|| id:finn-b-L12_PSORI_ARTHRO	50	-0.0189544	0.00913237	0.0379387	-0.0112123	0.014449	0.437755	-0.0164676	0.0163235	0.318114	49.7826	48	0.402211	49.8179	49	0.440587	-0.00117734	0.00637618	0.854284
668	finn-b-L12_PSORI_ARTHRO	sir2yy	GCST90200288_buildGRCh38.tsv.gz	|| id:finn-b-L12_PSORI_ARTHRO	50	-0.0135204	0.00959617	0.158855	-0.00458894	0.0147163	0.755172	-0.0267631	0.0169971	0.121925	45.7738	48	0.564524	46.6648	49	0.568306	0.00625469	0.00662609	0.349923
669	finn-b-L12_PSORI_ARTHRO	ROv1dx	GCST90200289_buildGRCh38.tsv.gz	|| id:finn-b-L12_PSORI_ARTHRO	50	0.0105707	0.00995614	0.28836	0.0132325	0.0146301	0.365748	0.0066628	0.017788	0.709632	54.7278	48	0.234437	54.8086	49	0.26375	0.0018494	0.00694514	0.791159
670	finn-b-L12_PSORI_ARTHRO	9wUIXJ	GCST90200290_buildGRCh38.tsv.gz	|| id:finn-b-L12_PSORI_ARTHRO	50	-0.00321064	0.00945156	0.734086	-0.0112677	0.0143614	0.4327	-0.0103306	0.0167239	0.539684	37.7151	48	0.856856	37.9814	49	0.873007	0.00337151	0.00653331	0.608189
671	finn-b-L12_PSORI_ARTHRO	9en4MQ	GCST90200291_buildGRCh38.tsv.gz	|| id:finn-b-L12_PSORI_ARTHRO	50	-0.00537495	0.00954787	0.573471	-0.0227718	0.0150927	0.131351	-0.0116269	0.0170368	0.498232	49.5861	48	0.4098	49.7905	49	0.441666	0.00295929	0.00665334	0.658475
672	finn-b-L12_PSORI_ARTHRO	aSXL1a	GCST90200292_buildGRCh38.tsv.gz	|| id:finn-b-L12_PSORI_ARTHRO	50	-0.0225523	0.00935371	0.0159064	-0.0337216	0.0143623	0.0188785	-0.0309994	0.0165506	0.0671637	40.4866	48	0.77093	40.8693	49	0.789112	0.00399883	0.00646376	0.539069
673	finn-b-L12_PSORI_ARTHRO	Q1UBwo	GCST90200293_buildGRCh38.tsv.gz	|| id:finn-b-L12_PSORI_ARTHRO	50	0.00518866	0.0108323	0.631939	0.00817548	0.0145145	0.573255	0.000184669	0.0193483	0.992424	66.4676	48	0.0398643	66.6037	49	0.0477838	0.00236792	0.00755381	0.755279
674	finn-b-L12_PSORI_ARTHRO	x8hPfG	GCST90200294_buildGRCh38.tsv.gz	|| id:finn-b-L12_PSORI_ARTHRO	50	-0.0276431	0.00956493	0.00385183	-0.0385202	0.0147256	0.00890044	-0.0491857	0.0169218	0.00551394	43.527	48	0.656483	45.9086	49	0.599221	0.0101966	0.00660719	0.129337
675	finn-b-L12_PSORI_ARTHRO	RFjcCc	GCST90200295_buildGRCh38.tsv.gz	|| id:finn-b-L12_PSORI_ARTHRO	50	0.000212556	0.0101683	0.983322	0.00113264	0.0147283	0.938701	-0.0152246	0.0179753	0.401214	55.4369	48	0.214676	56.6886	49	0.210131	0.00730639	0.00701846	0.303079
676	finn-b-L12_PSORI_ARTHRO	ocIYYN	GCST90200296_buildGRCh38.tsv.gz	|| id:finn-b-L12_PSORI_ARTHRO	50	-0.00743406	0.0104822	0.478196	-0.0140361	0.0158396	0.375543	0.0190499	0.0181401	0.298905	50.3133	48	0.381991	53.5988	49	0.302346	-0.0125314	0.00707814	0.0830055
677	finn-b-L12_PSORI_ARTHRO	FvhAq0	GCST90200297_buildGRCh38.tsv.gz	|| id:finn-b-L12_PSORI_ARTHRO	50	-0.0207389	0.010968	0.0586436	-0.0214217	0.0168221	0.202866	-0.0517089	0.0193946	0.0104242	40.0393	48	0.786176	43.7881	49	0.683808	0.0146817	0.00758284	0.0587462
678	finn-b-L12_PSORI_ARTHRO	osMYPi	GCST90200298_buildGRCh38.tsv.gz	|| id:finn-b-L12_PSORI_ARTHRO	50	0.00168734	0.00888688	0.849412	0.010218	0.0135224	0.449867	0.00093289	0.0157212	0.952928	47.8602	48	0.478529	47.8636	49	0.519203	0.000357175	0.00613961	0.95385
679	finn-b-L12_PSORI_ARTHRO	tNlenz	GCST90200299_buildGRCh38.tsv.gz	|| id:finn-b-L12_PSORI_ARTHRO	50	-0.00765608	0.0102802	0.45643	-0.0139493	0.0138238	0.312939	0.0163534	0.0178941	0.365335	56.5029	48	0.187146	59.6164	49	0.142363	-0.0113635	0.0069872	0.110428
680	finn-b-L12_PSORI_ARTHRO	DWqhtu	GCST90200300_buildGRCh38.tsv.gz	|| id:finn-b-L12_PSORI_ARTHRO	50	0.0036806	0.00973075	0.705249	-0.00348032	0.0150014	0.816538	0.000331548	0.0173262	0.984812	48.6057	48	0.448442	48.6613	49	0.486776	0.00158664	0.00677183	0.815749
681	finn-b-L12_PSORI_ARTHRO	32qPtj	GCST90200301_buildGRCh38.tsv.gz	|| id:finn-b-L12_PSORI_ARTHRO	50	-0.000548984	0.00950221	0.953928	0.000543725	0.0147075	0.970509	-0.0057757	0.0168108	0.732669	30.5938	48	0.97627	30.7358	49	0.980887	0.00247548	0.00656799	0.707908
682	finn-b-L12_PSORI_ARTHRO	ESY2Vv	GCST90200302_buildGRCh38.tsv.gz	|| id:finn-b-L12_PSORI_ARTHRO	50	-0.0092515	0.0101508	0.362082	-0.0204658	0.0142504	0.150956	0.00721495	0.0179153	0.688938	55.8093	48	0.204761	57.2527	49	0.19559	-0.00779659	0.00699768	0.270755
683	finn-b-L12_PSORI_ARTHRO	HAg1SY	GCST90200303_buildGRCh38.tsv.gz	|| id:finn-b-L12_PSORI_ARTHRO	50	-0.00319238	0.00920227	0.728657	-0.000778969	0.0130856	0.952531	-0.00959489	0.0164152	0.561612	52.142	48	0.316042	52.3848	49	0.344071	0.00303089	0.00641113	0.638531
684	finn-b-L12_PSORI_ARTHRO	QeROei	GCST90200304_buildGRCh38.tsv.gz	|| id:finn-b-L12_PSORI_ARTHRO	50	0.0107952	0.0105263	0.305107	0.00963136	0.0146408	0.510637	0.0171277	0.0187885	0.366533	63.8273	48	0.0627477	64.0492	49	0.0730491	-0.00299625	0.00733447	0.684712
685	finn-b-L12_PSORI_ARTHRO	ZxDWO6	GCST90200305_buildGRCh38.tsv.gz	|| id:finn-b-L12_PSORI_ARTHRO	50	0.00149507	0.00974028	0.878009	-0.0121502	0.014185	0.391693	0.0096539	0.017357	0.58066	50.7179	48	0.366884	51.0609	49	0.392616	-0.00386271	0.0067797	0.571507
686	finn-b-L12_PSORI_ARTHRO	gBeQOy	GCST90200306_buildGRCh38.tsv.gz	|| id:finn-b-L12_PSORI_ARTHRO	50	-0.000149263	0.00962487	0.987627	0.00663319	0.0139558	0.634573	0.0184272	0.0169349	0.281974	47.787	48	0.48151	49.555	49	0.450976	-0.0087936	0.0066135	0.18992
687	finn-b-L12_PSORI_ARTHRO	teIehg	GCST90200307_buildGRCh38.tsv.gz	|| id:finn-b-L12_PSORI_ARTHRO	50	-0.0104638	0.00917875	0.254284	-0.00380102	0.0136042	0.779938	-0.0216386	0.0162945	0.19047	54.4979	48	0.241091	55.2824	49	0.249496	0.00528912	0.00636295	0.409956
688	finn-b-L12_PSORI_ARTHRO	3Trtux	GCST90200308_buildGRCh38.tsv.gz	|| id:finn-b-L12_PSORI_ARTHRO	50	-0.0284566	0.00955191	0.00289048	-0.0359812	0.0150363	0.0167135	-0.0352841	0.0169056	0.0422099	44.5995	48	0.612981	44.8391	49	0.642423	0.00323064	0.00660007	0.626727
689	finn-b-L12_PSORI_ARTHRO	fR8Pai	GCST90200309_buildGRCh38.tsv.gz	|| id:finn-b-L12_PSORI_ARTHRO	50	-0.0196707	0.00829183	0.0176779	-0.0102743	0.0120835	0.39517	-0.0216002	0.0146698	0.147435	40.19	48	0.781092	40.2155	49	0.810103	0.000913729	0.00573087	0.873991
690	finn-b-L12_PSORI_ARTHRO	2gAqet	GCST90200310_buildGRCh38.tsv.gz	|| id:finn-b-L12_PSORI_ARTHRO	50	-0.00409003	0.00976607	0.675362	-0.0183772	0.01315	0.162262	-0.0153268	0.0173562	0.381599	55.5361	48	0.212004	56.2484	49	0.221976	0.00531424	0.00677316	0.436542
691	finn-b-L12_PSORI_ARTHRO	fuphPG	GCST90200311_buildGRCh38.tsv.gz	|| id:finn-b-L12_PSORI_ARTHRO	50	-0.0210676	0.00898731	0.0190704	-0.0241659	0.0143699	0.0926266	-0.0221361	0.0158995	0.170265	37.7648	48	0.855507	37.7715	49	0.878178	0.000506002	0.00621153	0.935413
692	finn-b-L12_PSORI_ARTHRO	cOO3OO	GCST90200312_buildGRCh38.tsv.gz	|| id:finn-b-L12_PSORI_ARTHRO	50	-0.024082	0.010391	0.0204717	-0.00596761	0.0148337	0.687463	-0.00389991	0.0182363	0.831567	57.5468	48	0.162703	59.7044	49	0.140615	-0.00955702	0.00712399	0.186062
693	finn-b-L12_PSORI_ARTHRO	a5h3Oc	GCST90200313_buildGRCh38.tsv.gz	|| id:finn-b-L12_PSORI_ARTHRO	50	-0.0128151	0.00905264	0.156888	-0.0116125	0.0141865	0.413038	-0.00342546	0.0160169	0.831558	37.9798	48	0.849581	38.4848	49	0.860083	-0.00444534	0.0062556	0.480759
694	finn-b-L12_PSORI_ARTHRO	RXOXNU	GCST90200314_buildGRCh38.tsv.gz	|| id:finn-b-L12_PSORI_ARTHRO	50	-0.0147039	0.00889901	0.0984718	-0.0198948	0.0136965	0.14635	-0.00126403	0.015748	0.936359	30.3821	48	0.977866	31.4521	49	0.975807	-0.00636049	0.00614882	0.306121
695	finn-b-L12_PSORI_ARTHRO	gqFtFu	GCST90200315_buildGRCh38.tsv.gz	|| id:finn-b-L12_PSORI_ARTHRO	50	-0.0162789	0.0107403	0.1296	-0.0159366	0.0149173	0.285373	-0.0177962	0.0191985	0.358586	61.7912	48	0.0871925	61.803	49	0.103605	0.000718301	0.00749765	0.924076
696	finn-b-L12_PSORI_ARTHRO	1SLCpH	GCST90200316_buildGRCh38.tsv.gz	|| id:finn-b-L12_PSORI_ARTHRO	50	-0.0276766	0.0093323	0.00302017	-0.0228465	0.0139118	0.100541	-0.0314121	0.0165111	0.0631167	27.5975	48	0.992065	27.6727	49	0.994004	0.00176925	0.00645116	0.785067
697	finn-b-L12_PSORI_ARTHRO	l3fTNd	GCST90200317_buildGRCh38.tsv.gz	|| id:finn-b-L12_PSORI_ARTHRO	50	0.00165666	0.0107539	0.87757	0.000558272	0.015759	0.97174	0.000302243	0.0190047	0.987377	38.3312	48	0.839604	38.3387	49	0.863912	0.000642568	0.007434	0.931479
698	finn-b-L12_PSORI_ARTHRO	LSfBtK	GCST90200318_buildGRCh38.tsv.gz	|| id:finn-b-L12_PSORI_ARTHRO	50	-0.0121159	0.0105845	0.252341	-0.027267	0.0157181	0.0827854	-0.0118808	0.0189188	0.532986	50.708	48	0.367251	50.7082	49	0.406016	-0.000111409	0.0073964	0.988045
699	finn-b-L12_PSORI_ARTHRO	ATD4CU	GCST90200319_buildGRCh38.tsv.gz	|| id:finn-b-L12_PSORI_ARTHRO	50	-0.0163045	0.00936382	0.0816444	-0.0164706	0.0137083	0.229554	-0.0214157	0.0165707	0.202411	31.0667	48	0.972384	31.2065	49	0.977654	0.00241935	0.00647125	0.710154
700	finn-b-L12_PSORI_ARTHRO	QwMvPZ	GCST90200320_buildGRCh38.tsv.gz	|| id:finn-b-L12_PSORI_ARTHRO	50	-0.00242616	0.00947972	0.798004	-0.0107298	0.0142897	0.452728	0.0216821	0.0164355	0.193355	47.8806	48	0.477702	51.0418	49	0.393338	-0.0114135	0.00641941	0.0817431
701	finn-b-L12_PSORI_ARTHRO	V11zwN	GCST90200321_buildGRCh38.tsv.gz	|| id:finn-b-L12_PSORI_ARTHRO	50	-0.0204337	0.00983384	0.0377187	-0.0250661	0.0159168	0.115298	-0.0470786	0.017236	0.00879654	46.3871	48	0.539111	49.8997	49	0.437372	0.0126219	0.00673465	0.0669992
702	finn-b-L12_PSORI_ARTHRO	ApbOSf	GCST90200322_buildGRCh38.tsv.gz	|| id:finn-b-L12_PSORI_ARTHRO	50	0.00588765	0.00920821	0.522568	-0.004572	0.0140956	0.745668	-0.00372295	0.0162963	0.820264	42.9651	48	0.678784	43.4761	49	0.695816	0.00454814	0.00636291	0.478202
703	finn-b-L12_PSORI_ARTHRO	frv4Qj	GCST90200323_buildGRCh38.tsv.gz	|| id:finn-b-L12_PSORI_ARTHRO	50	0.00371231	0.00865966	0.668149	-0.00360487	0.0130919	0.783046	0.00102768	0.0153234	0.946807	43.0212	48	0.676577	43.0663	49	0.711354	0.00127072	0.00598379	0.832726
704	finn-b-L12_PSORI_ARTHRO	K2pvSm	GCST90200324_buildGRCh38.tsv.gz	|| id:finn-b-L12_PSORI_ARTHRO	50	-0.0196076	0.0136092	0.149652	-0.0193296	0.0187739	0.3032	-0.0340511	0.0241708	0.165348	72.1389	48	0.0136683	72.9283	49	0.0148943	0.00685696	0.00946163	0.472147
705	finn-b-L12_PSORI_ARTHRO	PO0bg1	GCST90200325_buildGRCh38.tsv.gz	|| id:finn-b-L12_PSORI_ARTHRO	50	0.00457973	0.00822417	0.577621	0.00120448	0.0120378	0.920298	0.0106074	0.0145535	0.469633	41.2589	48	0.743511	41.5109	49	0.767488	-0.00285311	0.00568336	0.617955
706	finn-b-L12_PSORI_ARTHRO	NnCpjC	GCST90200326_buildGRCh38.tsv.gz	|| id:finn-b-L12_PSORI_ARTHRO	50	-0.0282415	0.0106844	0.00821155	-0.0324845	0.0154528	0.0355383	-0.0277911	0.0191078	0.152333	63.1275	48	0.0704066	63.1286	49	0.0845304	-0.000212995	0.00745574	0.977328
707	finn-b-L12_PSORI_ARTHRO	OWHEx7	GCST90200327_buildGRCh38.tsv.gz	|| id:finn-b-L12_PSORI_ARTHRO	50	0.000580877	0.00935292	0.950478	-0.00831241	0.0134676	0.537093	-0.00270998	0.0167156	0.87189	52.2103	48	0.313703	52.2722	49	0.348081	0.00155677	0.00652438	0.812426
708	finn-b-L12_PSORI_ARTHRO	81xi16	GCST90200328_buildGRCh38.tsv.gz	|| id:finn-b-L12_PSORI_ARTHRO	50	-0.00181035	0.0115431	0.875377	-0.00443806	0.0140888	0.752757	-0.00146349	0.0206381	0.943763	82.116	48	0.00157226	82.1167	49	0.00211735	-0.000164194	0.00806007	0.983832
709	finn-b-L12_PSORI_ARTHRO	6VVf16	GCST90200329_buildGRCh38.tsv.gz	|| id:finn-b-L12_PSORI_ARTHRO	50	0.00390422	0.00953669	0.682254	-0.00830072	0.0143689	0.563476	-0.00976304	0.0168751	0.565599	39.0204	48	0.819006	39.9841	49	0.817264	0.00646848	0.00658901	0.331166
710	finn-b-L12_PSORI_ARTHRO	skiGd5	GCST90200330_buildGRCh38.tsv.gz	|| id:finn-b-L12_PSORI_ARTHRO	50	-0.00377453	0.0117081	0.747161	-0.0124409	0.014709	0.397663	-0.00525166	0.020927	0.802923	76.9727	48	0.00499572	76.9845	49	0.00651875	0.000699619	0.00817652	0.932169
711	finn-b-L12_PSORI_ARTHRO	OctyHB	GCST90200331_buildGRCh38.tsv.gz	|| id:finn-b-L12_PSORI_ARTHRO	50	-0.00395391	0.00998698	0.692174	-0.00357299	0.0142771	0.802387	0.0118928	0.0176422	0.503475	52.6905	48	0.297524	53.9915	49	0.28948	-0.00749839	0.00688775	0.281741
712	finn-b-L12_PSORI_ARTHRO	LinzDy	GCST90200332_buildGRCh38.tsv.gz	|| id:finn-b-L12_PSORI_ARTHRO	50	-0.0104778	0.00972207	0.281152	-0.0145498	0.0146939	0.32208	-0.014196	0.0173706	0.417827	51.1376	48	0.351508	51.2093	49	0.387031	0.0017592	0.00678062	0.796401
713	finn-b-L12_PSORI_ARTHRO	JbbClO	GCST90200333_buildGRCh38.tsv.gz	|| id:finn-b-L12_PSORI_ARTHRO	50	0.0144576	0.0107621	0.179148	-0.00229818	0.0152509	0.880219	-0.0302603	0.0175857	0.0917413	49.3709	48	0.418178	59.1395	49	0.15212	0.0211573	0.00686528	0.00340365
714	finn-b-L12_PSORI_ARTHRO	gANtmy	GCST90200334_buildGRCh38.tsv.gz	|| id:finn-b-L12_PSORI_ARTHRO	50	0.0163198	0.0100881	0.105722	0.0203339	0.0147215	0.167206	0.00400093	0.017852	0.823618	28.7987	48	0.987321	29.4983	49	0.987659	0.00582895	0.00696905	0.407072
715	finn-b-L12_PSORI_ARTHRO	mCWnsr	GCST90200335_buildGRCh38.tsv.gz	|| id:finn-b-L12_PSORI_ARTHRO	50	-0.000300141	0.0103505	0.976866	0.00401256	0.0141682	0.777017	0.0139756	0.0183392	0.449753	60.6294	48	0.10431	61.7537	49	0.104375	-0.00675451	0.0071593	0.35017
716	finn-b-L12_PSORI_ARTHRO	jAqV2R	GCST90200336_buildGRCh38.tsv.gz	|| id:finn-b-L12_PSORI_ARTHRO	50	0.00338917	0.0144168	0.814143	0.00320388	0.0143927	0.823843	0.0271993	0.0254374	0.290298	112.976	48	3.71e-07	116.006	49	2.33e-07	-0.0112715	0.00993476	0.262197
717	finn-b-L12_PSORI_ARTHRO	8HoeB0	GCST90200337_buildGRCh38.tsv.gz	|| id:finn-b-L12_PSORI_ARTHRO	50	0.0135021	0.00983154	0.169645	0.00157742	0.0154793	0.918832	-0.0210284	0.0169181	0.219924	45.7042	48	0.567407	51.8241	49	0.36427	0.0163449	0.00660707	0.0169552
718	finn-b-L12_PSORI_ARTHRO	fbBbzB	GCST90200338_buildGRCh38.tsv.gz	|| id:finn-b-L12_PSORI_ARTHRO	50	-0.0110698	0.0109691	0.312888	-0.0212647	0.0145771	0.144629	0.0063551	0.0193619	0.744168	64.6964	48	0.0542228	66.3011	49	0.0503209	-0.00824779	0.00755893	0.280662
719	finn-b-L12_PSORI_ARTHRO	5bvK9b	GCST90200339_buildGRCh38.tsv.gz	|| id:finn-b-L12_PSORI_ARTHRO	50	0.017605	0.00940236	0.0611515	0.0300118	0.0144038	0.0371967	0.027293	0.0166436	0.107574	41.0699	48	0.750342	41.5676	49	0.765532	-0.00458309	0.00649676	0.483945
720	finn-b-L12_PSORI_ARTHRO	YuQKH2	GCST90200340_buildGRCh38.tsv.gz	|| id:finn-b-L12_PSORI_ARTHRO	50	-0.020952	0.0117521	0.0746138	-0.0411785	0.0154387	0.0076479	-0.0213561	0.02101	0.3145	75.3512	48	0.00706593	75.352	49	0.00915389	0.000191337	0.0082055	0.981493
721	finn-b-L12_PSORI_ARTHRO	7qCkmU	GCST90200341_buildGRCh38.tsv.gz	|| id:finn-b-L12_PSORI_ARTHRO	50	0.0111232	0.0115153	0.33407	0.0135329	0.0144275	0.348247	0.04172	0.0198836	0.0411743	68.398	48	0.0280888	73.3545	49	0.0136932	-0.014474	0.0077607	0.0682955
722	finn-b-L12_PSORI_ARTHRO	LX9K6J	GCST90200342_buildGRCh38.tsv.gz	|| id:finn-b-L12_PSORI_ARTHRO	50	0.010222	0.00947191	0.280501	-0.00706647	0.0143201	0.621684	-0.0210623	0.0167674	0.215144	39.5708	48	0.80161	44.6834	49	0.648632	0.0147959	0.00654366	0.0283223
723	finn-b-L12_PSORI_ARTHRO	KZGTXL	GCST90200343_buildGRCh38.tsv.gz	|| id:finn-b-L12_PSORI_ARTHRO	50	-0.0173649	0.0096913	0.0731642	-0.0164082	0.0141531	0.246321	-0.030645	0.0171712	0.0806351	56.2428	48	0.193623	57.2725	49	0.195093	0.00628623	0.00670593	0.353239
724	finn-b-L12_PSORI_ARTHRO	WP8icj	GCST90200344_buildGRCh38.tsv.gz	|| id:finn-b-L12_PSORI_ARTHRO	50	-0.00764941	0.0101514	0.451128	-0.0236594	0.0143242	0.0985932	-0.0146996	0.0181047	0.420845	60.2617	48	0.110255	60.5414	49	0.124798	0.00333832	0.00707209	0.639036
725	finn-b-L12_PSORI_ARTHRO	EFVPBG	GCST90200345_buildGRCh38.tsv.gz	|| id:finn-b-L12_PSORI_ARTHRO	50	-0.0216871	0.0101671	0.0329192	0.0014862	0.0143935	0.91776	-0.0176527	0.0180267	0.332364	35.1749	48	0.91593	35.2483	49	0.930098	-0.00189893	0.00700659	0.787537
726	finn-b-L12_PSORI_ARTHRO	1rMxPO	GCST90200346_buildGRCh38.tsv.gz	|| id:finn-b-L12_PSORI_ARTHRO	50	-0.00144096	0.0130779	0.912265	-0.0175369	0.0193787	0.365486	0.0102324	0.0230995	0.659777	43.7072	48	0.649249	44.083	49	0.672331	-0.00554009	0.00903664	0.542725
727	finn-b-L12_PSORI_ARTHRO	u4jr1R	GCST90200347_buildGRCh38.tsv.gz	|| id:finn-b-L12_PSORI_ARTHRO	50	0.000245629	0.00980517	0.980014	0.0143057	0.0146871	0.330038	0.0159254	0.0173197	0.362432	54.4731	48	0.241815	55.8393	49	0.233375	-0.00742039	0.00676306	0.27803
728	finn-b-L12_PSORI_ARTHRO	mW6qON	GCST90200348_buildGRCh38.tsv.gz	|| id:finn-b-L12_PSORI_ARTHRO	50	-0.0138882	0.0108966	0.202469	0.00360554	0.0131766	0.784368	-0.0294075	0.019296	0.134066	72.7205	48	0.0121626	74.16	49	0.0116606	0.00734453	0.00753468	0.334565
729	finn-b-L12_PSORI_ARTHRO	yWvokD	GCST90200349_buildGRCh38.tsv.gz	|| id:finn-b-L12_PSORI_ARTHRO	50	-0.00610316	0.00911691	0.503219	-0.017239	0.0133295	0.195909	-0.000683246	0.0161326	0.966394	45.7204	48	0.566734	45.8863	49	0.600131	-0.00256562	0.00630032	0.685657
730	finn-b-L12_PSORI_ARTHRO	nvQHmm	GCST90200350_buildGRCh38.tsv.gz	|| id:finn-b-L12_PSORI_ARTHRO	50	0.000362697	0.00908764	0.968164	-0.00312822	0.0135518	0.817444	0.0116547	0.0160822	0.472158	42.6126	48	0.692558	43.3369	49	0.701124	-0.00534586	0.00628157	0.398974
731	finn-b-L12_PSORI_ARTHRO	Oi8K8j	GCST90200351_buildGRCh38.tsv.gz	|| id:finn-b-L12_PSORI_ARTHRO	50	-0.0265488	0.00962189	0.00579412	-0.0415932	0.0144641	0.00403231	-0.0222848	0.0171902	0.201046	53.3513	48	0.276058	53.4517	49	0.307247	-0.00201807	0.00671278	0.764994
732	finn-b-L12_PSORI_ARTHRO	30Mi9X	GCST90200352_buildGRCh38.tsv.gz	|| id:finn-b-L12_PSORI_ARTHRO	50	0.00132165	0.0105793	0.900581	0.0123163	0.0142775	0.388336	0.0264281	0.0183933	0.157251	58.4249	48	0.144024	61.7575	49	0.104316	-0.0118879	0.00718448	0.104517
733	finn-b-L12_PSORI_ARTHRO	GvjAoz	GCST90200353_buildGRCh38.tsv.gz	|| id:finn-b-L12_PSORI_ARTHRO	50	-0.0112103	0.0110955	0.312327	-0.020794	0.0169112	0.218847	-0.0581076	0.0180634	0.00232248	51.3661	48	0.343269	61.9629	49	0.101137	0.0221829	0.00704937	0.00283476
734	finn-b-L12_PSORI_ARTHRO	pj0mop	GCST90200354_buildGRCh38.tsv.gz	|| id:finn-b-L12_PSORI_ARTHRO	50	0.00446607	0.00912319	0.624467	-0.00253101	0.0137215	0.853656	0.0175088	0.0161427	0.283506	45.6628	48	0.569122	46.622	49	0.570063	-0.00617429	0.00630435	0.332307
735	finn-b-L12_PSORI_ARTHRO	xqHt0S	GCST90200355_buildGRCh38.tsv.gz	|| id:finn-b-L12_PSORI_ARTHRO	50	0.000975163	0.0125862	0.938243	-0.00057124	0.0188321	0.975801	-0.00682978	0.0222299	0.759995	25.2398	48	0.997228	25.4212	49	0.997868	0.00371412	0.00871963	0.672049
736	finn-b-L12_PSORI_ARTHRO	j4ek6y	GCST90200356_buildGRCh38.tsv.gz	|| id:finn-b-L12_PSORI_ARTHRO	50	0.0146883	0.00936696	0.116858	0.0172226	0.0139688	0.217599	0.00808557	0.0165757	0.627914	47.674	48	0.486122	47.9071	49	0.517428	0.00312567	0.0064737	0.631414
737	finn-b-L12_PSORI_ARTHRO	HS6TWJ	GCST90200357_buildGRCh38.tsv.gz	|| id:finn-b-L12_PSORI_ARTHRO	50	-0.0219619	0.0105111	0.036671	-0.01799	0.016723	0.282034	-0.0110149	0.0186932	0.558461	50.6581	48	0.369101	51.1899	49	0.387761	-0.00517632	0.00729214	0.481232
738	finn-b-L12_PSORI_ARTHRO	Mui4If	GCST90200358_buildGRCh38.tsv.gz	|| id:finn-b-L12_PSORI_ARTHRO	50	-0.00551929	0.009301	0.552908	-0.00315403	0.013908	0.820596	0.0148156	0.0164575	0.372491	46.2043	48	0.546683	48.4475	49	0.495433	-0.00962488	0.00642637	0.140754
739	finn-b-L12_PSORI_ARTHRO	dYTKKR	GCST90200359_buildGRCh38.tsv.gz	|| id:finn-b-L12_PSORI_ARTHRO	50	-0.0212511	0.00922528	0.0212469	-0.0309533	0.0152536	0.0424331	-0.0182167	0.0163218	0.269937	46.9215	48	0.517019	46.9723	49	0.555703	-0.00143717	0.00637732	0.822659
740	finn-b-L12_PSORI_ARTHRO	dZxXOy	GCST90200360_buildGRCh38.tsv.gz	|| id:finn-b-L12_PSORI_ARTHRO	50	0.0184116	0.00955205	0.0539176	0.0170516	0.0148036	0.249382	0.0201832	0.0170827	0.243225	52.3971	48	0.307352	52.4144	49	0.343021	-0.000838214	0.00666924	0.900507
741	finn-b-L12_PSORI_ARTHRO	BXcRYY	GCST90200361_buildGRCh38.tsv.gz	|| id:finn-b-L12_PSORI_ARTHRO	50	-0.00543217	0.00955236	0.569578	-0.0139626	0.01419	0.325128	-0.011975	0.0169019	0.48206	32.2988	48	0.959987	32.519	49	0.966387	0.00309603	0.00659804	0.641027
742	finn-b-L12_PSORI_ARTHRO	5BAt6c	GCST90200362_buildGRCh38.tsv.gz	|| id:finn-b-L12_PSORI_ARTHRO	50	-0.00641364	0.00951246	0.500161	-0.00267912	0.0147593	0.855959	-0.0107935	0.0168284	0.524324	45.5585	48	0.573439	45.6581	49	0.609411	0.0020721	0.00656755	0.753746
743	finn-b-L12_PSORI_ARTHRO	dKUm0c	GCST90200363_buildGRCh38.tsv.gz	|| id:finn-b-L12_PSORI_ARTHRO	50	0.00817414	0.0108307	0.450416	0.0140102	0.0148891	0.346721	0.00695913	0.0193669	0.720924	64.7454	48	0.053773	64.7532	49	0.0651686	0.000574994	0.00756222	0.939707
744	finn-b-L12_PSORI_ARTHRO	qHal20	GCST90200364_buildGRCh38.tsv.gz	|| id:finn-b-L12_PSORI_ARTHRO	50	-0.00630649	0.0093521	0.500096	0.00375216	0.0141588	0.791005	0.00628163	0.0165488	0.705931	44.0099	48	0.637022	44.86	49	0.641586	-0.00595745	0.00646138	0.361135
745	finn-b-L12_PSORI_ARTHRO	IVhPBG	GCST90200365_buildGRCh38.tsv.gz	|| id:finn-b-L12_PSORI_ARTHRO	50	0.00932649	0.00957341	0.329953	0.00908131	0.0139768	0.515858	-0.00572694	0.0169128	0.736376	51.6897	48	0.331771	52.9431	49	0.324529	0.00712539	0.00660473	0.286054
746	finn-b-L12_PSORI_ARTHRO	6NdMYH	GCST90200366_buildGRCh38.tsv.gz	|| id:finn-b-L12_PSORI_ARTHRO	50	-0.0224708	0.00816007	0.00589164	-0.0245295	0.0126496	0.0524838	-0.0179338	0.0144418	0.220342	36.4911	48	0.887767	36.6361	49	0.903861	-0.0021475	0.00563998	0.705058
747	finn-b-L12_PSORI_ARTHRO	9ybekJ	GCST90200367_buildGRCh38.tsv.gz	|| id:finn-b-L12_PSORI_ARTHRO	50	-0.00894743	0.00946682	0.34459	-0.0249809	0.0144078	0.082945	0.00243451	0.0168102	0.885457	49.0932	48	0.429081	49.782	49	0.442003	-0.00538584	0.00656288	0.415902
748	finn-b-L12_PSORI_ARTHRO	cLRc1p	GCST90200368_buildGRCh38.tsv.gz	|| id:finn-b-L12_PSORI_ARTHRO	50	-0.00389285	0.011298	0.730424	-0.00511995	0.0141594	0.717655	0.00289525	0.0201639	0.886429	73.3048	48	0.0108035	73.5591	49	0.0131486	-0.00321268	0.0078731	0.685046
749	finn-b-L12_PSORI_ARTHRO	VYnjKE	GCST90200369_buildGRCh38.tsv.gz	|| id:finn-b-L12_PSORI_ARTHRO	50	0.0047431	0.00946556	0.616307	0.00956379	0.0142372	0.501746	-0.00093646	0.0167415	0.955625	46.7898	48	0.522456	46.959	49	0.556249	0.00268956	0.00653914	0.682682
750	finn-b-L12_PSORI_ARTHRO	k4q5EK	GCST90200370_buildGRCh38.tsv.gz	|| id:finn-b-L12_PSORI_ARTHRO	50	0.0132839	0.0101781	0.191843	0.00950086	0.0146774	0.51743	0.00756891	0.0181668	0.678804	60.7503	48	0.102412	60.9344	49	0.117863	0.00270542	0.00709454	0.704635
751	finn-b-L12_PSORI_ARTHRO	wcwFy7	GCST90200371_buildGRCh38.tsv.gz	|| id:finn-b-L12_PSORI_ARTHRO	50	0.00139678	0.00896921	0.876245	0.00372348	0.0137397	0.786391	-0.00471844	0.0158727	0.767545	43.7226	48	0.648629	43.9407	49	0.677887	0.00289412	0.0061977	0.642636
752	finn-b-L12_PSORI_ARTHRO	cqBBDA	GCST90200372_buildGRCh38.tsv.gz	|| id:finn-b-L12_PSORI_ARTHRO	50	0.015589	0.00947446	0.0998931	0.00667755	0.0139193	0.631418	-0.00928722	0.0167687	0.582257	34.6079	48	0.926457	37.8407	49	0.876487	0.0117752	0.00654909	0.0784698
753	finn-b-L12_PSORI_ARTHRO	XecIS8	GCST90200373_buildGRCh38.tsv.gz	|| id:finn-b-L12_PSORI_ARTHRO	50	-0.0108211	0.00905595	0.232121	-0.0152978	0.0141352	0.279143	-0.0181956	0.0160208	0.261702	42.7869	48	0.685771	43.0983	49	0.710151	0.00349217	0.00625829	0.579433
754	finn-b-L12_PSORI_ARTHRO	GsMAzI	GCST90200374_buildGRCh38.tsv.gz	|| id:finn-b-L12_PSORI_ARTHRO	50	0.00417423	0.0100283	0.67723	0.00786876	0.0149208	0.597939	0.0158978	0.0177513	0.374944	43.5348	48	0.656169	44.1754	49	0.668713	-0.00554878	0.00693258	0.427428
755	finn-b-L12_PSORI_ARTHRO	iJoPKp	GCST90200375_buildGRCh38.tsv.gz	|| id:finn-b-L12_PSORI_ARTHRO	50	0.010018	0.00933268	0.283078	0.00697807	0.0142139	0.623475	0.0367234	0.0165187	0.0309486	41.7749	48	0.724487	45.614	49	0.611198	-0.0126322	0.00644709	0.0558916
756	finn-b-L12_PSORI_ARTHRO	kxymGI	GCST90200376_buildGRCh38.tsv.gz	|| id:finn-b-L12_PSORI_ARTHRO	50	-0.00305706	0.0118213	0.795939	-0.0205492	0.0179163	0.2514	0.000483258	0.0211149	0.981835	56.7537	48	0.181049	56.8025	49	0.207135	-0.00167468	0.00823817	0.839773
757	finn-b-L12_PSORI_ARTHRO	Tt74SX	GCST90200377_buildGRCh38.tsv.gz	|| id:finn-b-L12_PSORI_ARTHRO	50	-0.0157022	0.00980573	0.109303	-0.0189165	0.0142118	0.183175	-0.0211868	0.0175043	0.23206	53.682	48	0.26567	53.8434	49	0.294297	0.00259655	0.00683667	0.705771
758	finn-b-L12_PSORI_ARTHRO	lejhae	GCST90200378_buildGRCh38.tsv.gz	|| id:finn-b-L12_PSORI_ARTHRO	50	0.00335003	0.00938131	0.72102	-0.0076699	0.0137503	0.576982	-0.0161624	0.0165999	0.335114	41.8005	48	0.723532	43.8305	49	0.682165	0.00923838	0.00648396	0.160683
759	finn-b-L12_PSORI_ARTHRO	3Ux0Wn	GCST90200379_buildGRCh38.tsv.gz	|| id:finn-b-L12_PSORI_ARTHRO	50	0.00521071	0.00902699	0.563779	0.0022804	0.013174	0.862574	0.00795379	0.0159727	0.620785	35.4004	48	0.911475	35.4438	49	0.926739	-0.00129846	0.00623757	0.835979
760	finn-b-L12_PSORI_ARTHRO	fbB9SX	GCST90200380_buildGRCh38.tsv.gz	|| id:finn-b-L12_PSORI_ARTHRO	50	-0.01587	0.0113888	0.163477	-0.0178299	0.0154282	0.247816	-0.0335681	0.0201326	0.101957	66.0039	48	0.0432632	67.5646	49	0.0404418	0.00836897	0.00785558	0.292046
761	finn-b-L12_PSORI_ARTHRO	NYUXEN	GCST90200381_buildGRCh38.tsv.gz	|| id:finn-b-L12_PSORI_ARTHRO	50	-0.00990727	0.00952915	0.298488	-0.0123496	0.0145379	0.395615	-0.032436	0.0168637	0.0603689	38.6601	48	0.82994	41.282	49	0.775314	0.0106617	0.00658445	0.111951
762	finn-b-L12_PSORI_ARTHRO	bb0NMV	GCST90200382_buildGRCh38.tsv.gz	|| id:finn-b-L12_PSORI_ARTHRO	50	-0.00540027	0.00943401	0.567033	-0.0137096	0.0139693	0.32639	-0.012217	0.0166964	0.4679	38.957	48	0.820956	39.2018	49	0.840398	0.00322775	0.00652285	0.622972
763	finn-b-L12_PSORI_ARTHRO	sUZ8qA	GCST90200383_buildGRCh38.tsv.gz	|| id:finn-b-L12_PSORI_ARTHRO	50	-0.00509767	0.0107913	0.636652	0.000289026	0.0149111	0.984535	-0.00227621	0.0192796	0.906511	64.4323	48	0.0567027	64.4746	49	0.0681985	-0.00133697	0.00753571	0.859927
764	finn-b-L12_PSORI_ARTHRO	oT7iqT	GCST90200384_buildGRCh38.tsv.gz	|| id:finn-b-L12_PSORI_ARTHRO	50	0.0140646	0.0090383	0.119683	0.0148588	0.0134181	0.268134	0.0270065	0.0159962	0.0978402	23.6685	48	0.998769	24.63	49	0.99858	-0.00612505	0.00624625	0.331709
765	finn-b-L12_PSORI_ARTHRO	mJGrCh	GCST90200385_buildGRCh38.tsv.gz	|| id:finn-b-L12_PSORI_ARTHRO	50	-0.000851116	0.00971227	0.930168	0.00368577	0.015479	0.811792	0.00690119	0.0173184	0.692036	49.2717	48	0.422061	49.5738	49	0.45023	-0.0036697	0.00676469	0.589999
766	finn-b-L12_PSORI_ARTHRO	eDYDhy	GCST90200386_buildGRCh38.tsv.gz	|| id:finn-b-L12_PSORI_ARTHRO	50	-0.0142207	0.00981828	0.147508	-0.0172134	0.0147437	0.243007	-0.0266363	0.0173609	0.131529	35.9019	48	0.901024	36.6538	49	0.90349	0.00588571	0.0067875	0.39018
767	finn-b-L12_PSORI_ARTHRO	RKwyNF	GCST90200387_buildGRCh38.tsv.gz	|| id:finn-b-L12_PSORI_ARTHRO	50	0.0133279	0.00997516	0.181515	-0.00921753	0.0142962	0.519087	-0.0249309	0.0167853	0.144006	46.6022	48	0.530209	54.2321	49	0.281755	0.0180942	0.00655057	0.00811228
768	finn-b-L12_PSORI_ARTHRO	ExQq2b	GCST90200388_buildGRCh38.tsv.gz	|| id:finn-b-L12_PSORI_ARTHRO	50	-0.00838312	0.00885932	0.344021	-0.0177176	0.0138305	0.200175	0.00722047	0.0156777	0.647196	37.2674	48	0.86869	38.7226	49	0.853718	-0.00738663	0.00612313	0.233595
769	finn-b-L12_PSORI_ARTHRO	bHxXX0	GCST90200389_buildGRCh38.tsv.gz	|| id:finn-b-L12_PSORI_ARTHRO	50	-0.0192584	0.0107729	0.0738295	-0.03148	0.0142096	0.0267329	-0.0326551	0.0191165	0.0940566	66.334	48	0.0408189	67.3312	49	0.0421288	0.00634149	0.00746536	0.399845
770	finn-b-L12_PSORI_ARTHRO	TZJ626	GCST90200390_buildGRCh38.tsv.gz	|| id:finn-b-L12_PSORI_ARTHRO	50	-0.00264556	0.00964419	0.783841	-0.0102981	0.0139741	0.461156	0.01801	0.0168582	0.290717	49.725	48	0.404428	52.0101	49	0.357508	-0.0097791	0.00658435	0.144029
771	finn-b-L12_PSORI_ARTHRO	bwrJLG	GCST90200391_buildGRCh38.tsv.gz	|| id:finn-b-L12_PSORI_ARTHRO	50	0.00267051	0.0094251	0.776916	0.00309832	0.0142348	0.827696	-0.00406733	0.0166802	0.808393	33.6291	48	0.942441	33.8688	49	0.950816	0.00318852	0.00651262	0.626653
772	finn-b-L12_PSORI_ARTHRO	65L5PJ	GCST90200392_buildGRCh38.tsv.gz	|| id:finn-b-L12_PSORI_ARTHRO	50	-0.000213169	0.0098899	0.982804	-0.00524791	0.0144062	0.715648	-0.00253952	0.0176762	0.886363	53.8274	48	0.261183	53.8559	49	0.293887	0.00110076	0.00690009	0.873922
773	finn-b-L12_PSORI_ARTHRO	HGfsce	GCST90200393_buildGRCh38.tsv.gz	|| id:finn-b-L12_PSORI_ARTHRO	50	0.00500134	0.0103651	0.629439	0.0108708	0.014463	0.452277	0.0165969	0.0184189	0.372047	60.8007	48	0.10163	61.5383	49	0.107797	-0.0054896	0.00719384	0.44914
774	finn-b-L12_PSORI_ARTHRO	A9C0SQ	GCST90200394_buildGRCh38.tsv.gz	|| id:finn-b-L12_PSORI_ARTHRO	50	-0.0136132	0.0122357	0.265888	-0.0198938	0.0189235	0.293133	-0.0321163	0.0216648	0.144764	43.4094	48	0.661181	44.4805	49	0.656689	0.00874951	0.00845428	0.305892
775	finn-b-L12_PSORI_ARTHRO	Mk8LA9	GCST90200395_buildGRCh38.tsv.gz	|| id:finn-b-L12_PSORI_ARTHRO	50	-0.0077484	0.0125823	0.538014	-0.0155157	0.0186752	0.406075	0.00571373	0.0222678	0.798591	38.3343	48	0.839515	38.8712	49	0.849659	-0.00636778	0.00869037	0.46728
776	finn-b-L12_PSORI_ARTHRO	GznO9Q	GCST90200396_buildGRCh38.tsv.gz	|| id:finn-b-L12_PSORI_ARTHRO	50	-0.00728913	0.00951773	0.443767	-0.00978459	0.0146511	0.504235	-0.0262064	0.0168468	0.12638	45.7243	48	0.566573	47.5763	49	0.530949	0.00894919	0.00657598	0.179904
777	finn-b-L12_PSORI_ARTHRO	Sp27qQ	GCST90200397_buildGRCh38.tsv.gz	|| id:finn-b-L12_PSORI_ARTHRO	50	-0.0028986	0.00922854	0.753452	-0.0143807	0.014468	0.320237	0.0176986	0.0163297	0.283853	46.6615	48	0.527756	48.9991	49	0.473165	-0.00975033	0.00637733	0.132852
778	finn-b-L12_PSORI_ARTHRO	NRLvWr	GCST90200398_buildGRCh38.tsv.gz	|| id:finn-b-L12_PSORI_ARTHRO	50	-0.00938464	0.0107916	0.384505	-0.00927814	0.0140742	0.509749	-0.00505725	0.0192759	0.794166	66.5999	48	0.0389385	66.7026	49	0.0469785	-0.00204868	0.00752814	0.786684
779	finn-b-L12_PSORI_ARTHRO	nNses7	GCST90200399_buildGRCh38.tsv.gz	|| id:finn-b-L12_PSORI_ARTHRO	50	-0.0183619	0.0100924	0.0688528	-0.021975	0.0142017	0.121778	-0.0338025	0.0178366	0.0641076	56.3738	48	0.190342	57.6671	49	0.185364	0.00731122	0.00696711	0.299254
780	finn-b-L12_PSORI_ARTHRO	4k8ZvT	GCST90200400_buildGRCh38.tsv.gz	|| id:finn-b-L12_PSORI_ARTHRO	50	-0.00248839	0.011089	0.822445	-0.00195903	0.0147333	0.89422	-0.00966375	0.0197897	0.627545	66.3707	48	0.0405549	66.6377	49	0.0475055	0.00339533	0.00772635	0.662309
781	finn-b-L12_PSORI_ARTHRO	3Qn0fq	GCST90200401_buildGRCh38.tsv.gz	|| id:finn-b-L12_PSORI_ARTHRO	50	-0.00597316	0.00923334	0.517689	-0.00959854	0.0142569	0.500786	-0.0123643	0.0163421	0.452991	44.9295	48	0.599421	45.1542	49	0.629786	0.00302368	0.00637917	0.637654
782	finn-b-L12_PSORI_ARTHRO	k7hJvK	GCST90200402_buildGRCh38.tsv.gz	|| id:finn-b-L12_PSORI_ARTHRO	50	0.00743815	0.00945757	0.431589	-0.00805598	0.014397	0.575781	-0.00240872	0.0167375	0.886173	44.8543	48	0.602516	45.3627	49	0.621374	0.00466104	0.00653668	0.479262
783	finn-b-L12_PSORI_ARTHRO	dvRDGz	GCST90200403_buildGRCh38.tsv.gz	|| id:finn-b-L12_PSORI_ARTHRO	50	-0.00833985	0.00946278	0.378138	-0.000870021	0.0144263	0.95191	0.00358939	0.0167413	0.831141	47.1204	48	0.508824	47.8665	49	0.519086	-0.00564822	0.00653892	0.392002
784	finn-b-L12_PSORI_ARTHRO	uk0WL6	GCST90200404_buildGRCh38.tsv.gz	|| id:finn-b-L12_PSORI_ARTHRO	50	-0.00829331	0.0117083	0.478743	-0.0160277	0.0154078	0.298231	-0.0273745	0.0206658	0.191566	72.4578	48	0.012823	74.3485	49	0.0112265	0.00903307	0.00807135	0.268644
785	finn-b-L12_PSORI_ARTHRO	otLbuZ	GCST90200405_buildGRCh38.tsv.gz	|| id:finn-b-L12_PSORI_ARTHRO	50	-0.0299536	0.00971046	0.00203778	-0.0428241	0.0150875	0.00453418	-0.0265218	0.0173531	0.132987	52.4835	48	0.30444	52.5463	49	0.338358	-0.00162425	0.00677638	0.811589
786	finn-b-L12_PSORI_ARTHRO	HwrsgQ	GCST90200406_buildGRCh38.tsv.gz	|| id:finn-b-L12_PSORI_ARTHRO	50	-0.0111375	0.00944806	0.238474	-0.0227358	0.0157621	0.14918	-0.02574	0.0167235	0.130334	47.7073	48	0.48476	48.8272	49	0.480081	0.00690881	0.00652859	0.295243
787	finn-b-L12_PSORI_ARTHRO	ykZcyy	GCST90200407_buildGRCh38.tsv.gz	|| id:finn-b-L12_PSORI_ARTHRO	50	0.000257817	0.00947314	0.978288	-0.0109848	0.0135863	0.418789	-0.00840437	0.0167626	0.618399	38.6514	48	0.830201	39.0437	49	0.844866	0.00410078	0.00654689	0.534039
788	finn-b-L12_PSORI_ARTHRO	P2Rc6z	GCST90200408_buildGRCh38.tsv.gz	|| id:finn-b-L12_PSORI_ARTHRO	50	-0.0161699	0.00957369	0.0912212	-0.0042336	0.0142939	0.767091	-0.0113341	0.0170962	0.510526	50.9315	48	0.35902	51.0562	49	0.392793	-0.00228878	0.00667578	0.733209
789	finn-b-L12_PSORI_ARTHRO	slJWJR	GCST90200409_buildGRCh38.tsv.gz	|| id:finn-b-L12_PSORI_ARTHRO	50	0.00463168	0.0129297	0.72018	0.00345547	0.0153091	0.821424	0.0242226	0.0228493	0.294404	69.7201	48	0.0219107	71.2896	49	0.020449	-0.00927819	0.0089256	0.303779
790	finn-b-L12_PSORI_ARTHRO	NIKS14	GCST90200410_buildGRCh38.tsv.gz	|| id:finn-b-L12_PSORI_ARTHRO	50	-0.0109667	0.0102056	0.282565	0.00348187	0.0141642	0.80582	0.0121662	0.0178001	0.497582	54.2884	48	0.247259	57.0938	49	0.199614	-0.0109445	0.00694916	0.12184
791	finn-b-L12_PSORI_ARTHRO	kTab0x	GCST90200411_buildGRCh38.tsv.gz	|| id:finn-b-L12_PSORI_ARTHRO	50	0.0079711	0.00925806	0.389244	0.00757719	0.0141453	0.592188	0.00951763	0.0163824	0.563982	39.873	48	0.791719	39.8861	49	0.820254	-0.000732291	0.00639973	0.909378
792	finn-b-L12_PSORI_ARTHRO	AouY4I	GCST90200412_buildGRCh38.tsv.gz	|| id:finn-b-L12_PSORI_ARTHRO	50	0.00727926	0.0104872	0.487616	0.00833346	0.0147512	0.572119	0.00683295	0.0187505	0.717149	68.1582	48	0.0293613	68.1594	49	0.0364041	0.000211247	0.00732204	0.977103
793	finn-b-L12_PSORI_ARTHRO	pu5eAS	GCST90200413_buildGRCh38.tsv.gz	|| id:finn-b-L12_PSORI_ARTHRO	50	0.00967978	0.0102925	0.346979	0.0214371	0.0141293	0.129214	0.0199958	0.0183082	0.280208	57.8469	48	0.156128	58.4092	49	0.168012	-0.00488292	0.00714858	0.497852
794	finn-b-L12_PSORI_ARTHRO	Jz9SFz	GCST90200414_buildGRCh38.tsv.gz	|| id:finn-b-L12_PSORI_ARTHRO	50	-0.00706256	0.00900084	0.432655	0.000704239	0.0138844	0.959548	0.0213419	0.0159273	0.18657	43.0225	48	0.676527	47.6952	49	0.526088	-0.0134467	0.00622061	0.0356625
795	finn-b-L12_PSORI_ARTHRO	yw6xPg	GCST90200415_buildGRCh38.tsv.gz	|| id:finn-b-L12_PSORI_ARTHRO	50	0.0191202	0.00957131	0.0457542	0.00431629	0.0140588	0.758831	0.000667757	0.01681	0.968478	50.3288	48	0.38141	52.1845	49	0.351223	0.00873133	0.00656312	0.189685
796	finn-b-L12_PSORI_ARTHRO	oFbUD7	GCST90200416_buildGRCh38.tsv.gz	|| id:finn-b-L12_PSORI_ARTHRO	50	0.0262508	0.0095903	0.00619592	0.0226984	0.0134977	0.0926375	0.0381221	0.0170226	0.0297918	49.3532	48	0.418871	50.0878	49	0.430004	-0.00561968	0.00664856	0.402167
797	finn-b-L12_PSORI_ARTHRO	uZivlh	GCST90200417_buildGRCh38.tsv.gz	|| id:finn-b-L12_PSORI_ARTHRO	50	-0.0187618	0.00956408	0.0497985	-0.00343881	0.0134038	0.797523	-0.00888325	0.0170136	0.603984	53.3043	48	0.277553	53.8543	49	0.29394	-0.00467676	0.00664556	0.484993
798	finn-b-L12_PSORI_ARTHRO	KdISRq	GCST90200418_buildGRCh38.tsv.gz	|| id:finn-b-L12_PSORI_ARTHRO	50	-0.000358531	0.00995623	0.971274	-0.00460479	0.0151601	0.761323	0.0144245	0.0176155	0.416918	51.7861	48	0.328387	52.9022	49	0.32594	-0.00700103	0.0068833	0.314203
799	finn-b-L12_PSORI_ARTHRO	07UuPf	GCST90200419_buildGRCh38.tsv.gz	|| id:finn-b-L12_PSORI_ARTHRO	50	0.000670526	0.00950607	0.943767	-0.0102669	0.0147333	0.485894	0.0103685	0.0168196	0.54051	38.2354	48	0.842359	38.7239	49	0.853684	-0.00459146	0.0065694	0.487977
800	finn-b-L12_PSORI_ARTHRO	56m7Ph	GCST90200420_buildGRCh38.tsv.gz	|| id:finn-b-L12_PSORI_ARTHRO	50	-0.00143162	0.0092565	0.877088	-0.0110503	0.0145355	0.447116	-0.0159207	0.0163831	0.336034	41.8278	48	0.722507	42.9768	49	0.714712	0.00685703	0.00639722	0.289136
801	finn-b-L12_PSORI_ARTHRO	UTN8rW	GCST90200421_buildGRCh38.tsv.gz	|| id:finn-b-L12_PSORI_ARTHRO	50	0.00871509	0.00965182	0.366554	0.0250982	0.0147061	0.0878862	0.0299099	0.0168639	0.0824732	49.5849	48	0.409849	51.9809	49	0.358567	-0.0100217	0.00658039	0.134329
802	finn-b-L12_PSORI_ARTHRO	iwzhRR	GCST90200422_buildGRCh38.tsv.gz	|| id:finn-b-L12_PSORI_ARTHRO	50	0.00441919	0.0100323	0.659579	0.00339735	0.0154574	0.826036	-0.012039	0.0177706	0.501361	31.6908	48	0.966536	32.9498	49	0.961887	0.00777392	0.00692827	0.26742
803	finn-b-L12_PSORI_ARTHRO	1PlMox	GCST90200423_buildGRCh38.tsv.gz	|| id:finn-b-L12_PSORI_ARTHRO	50	0.00625152	0.0105886	0.554922	0.0125493	0.0164016	0.444196	0.000109607	0.0189215	0.995402	54.5662	48	0.2391	54.742	49	0.265793	0.00290371	0.00738392	0.695878
804	finn-b-L12_PSORI_ARTHRO	gw0JGy	GCST90200424_buildGRCh38.tsv.gz	|| id:finn-b-L12_PSORI_ARTHRO	50	0.00432079	0.0102411	0.673093	-0.00208349	0.0140899	0.882444	-0.00814731	0.0181786	0.656039	60.5859	48	0.105	61.4583	49	0.10909	0.00590187	0.00709905	0.409887
805	finn-b-L12_PSORI_ARTHRO	5vj8aB	GCST90200425_buildGRCh38.tsv.gz	|| id:finn-b-L12_PSORI_ARTHRO	50	0.0140428	0.00936806	0.133871	0.00311941	0.0138893	0.822297	0.0111517	0.0167424	0.508553	51.2644	48	0.346923	51.3112	49	0.383216	0.0013681	0.00653634	0.835095
806	finn-b-L12_PSORI_ARTHRO	Cvrq3o	GCST90200426_buildGRCh38.tsv.gz	|| id:finn-b-L12_PSORI_ARTHRO	50	0.00268951	0.0104427	0.796755	-0.00321	0.0154873	0.835801	-0.0191645	0.0185018	0.305478	44.6438	48	0.611163	46.6912	49	0.567224	0.0103202	0.00721249	0.158943
807	finn-b-L12_PSORI_ARTHRO	AVgbFX	GCST90200427_buildGRCh38.tsv.gz	|| id:finn-b-L12_PSORI_ARTHRO	50	-0.00482148	0.00978328	0.622134	-0.0146606	0.015032	0.329416	-0.033662	0.0169668	0.0529918	46.8116	48	0.521556	51.055	49	0.392837	0.0136439	0.00662338	0.0448464
808	finn-b-L12_PSORI_ARTHRO	p1PZRk	GCST90200428_buildGRCh38.tsv.gz	|| id:finn-b-L12_PSORI_ARTHRO	50	-0.0146528	0.00959918	0.126895	-0.0103533	0.0141487	0.464323	0.00220458	0.0169072	0.896801	50.8371	48	0.362483	52.384	49	0.3441	-0.00797952	0.00660273	0.232768
809	finn-b-L12_PSORI_ARTHRO	waxUJE	GCST90200429_buildGRCh38.tsv.gz	|| id:finn-b-L12_PSORI_ARTHRO	50	-0.012461	0.0101737	0.220641	-0.00976332	0.0159266	0.539864	-0.0242276	0.0180739	0.186402	53.2535	48	0.279177	53.9443	49	0.291011	0.00556909	0.00705764	0.433942
810	finn-b-L12_PSORI_ARTHRO	P10XhO	GCST90200430_buildGRCh38.tsv.gz	|| id:finn-b-L12_PSORI_ARTHRO	50	0.000176537	0.00946752	0.985123	0.00436614	0.0141645	0.757895	0.00317748	0.0167561	0.850398	45.0779	48	0.593305	45.125	49	0.630959	-0.00142021	0.00654277	0.829078
811	finn-b-L12_PSORI_ARTHRO	PEGifV	GCST90200431_buildGRCh38.tsv.gz	|| id:finn-b-L12_PSORI_ARTHRO	50	-0.00521771	0.0100705	0.604377	-0.00583557	0.0139173	0.674996	-0.0160778	0.0179025	0.373627	54.8675	48	0.230451	55.4856	49	0.243533	0.00514152	0.00699212	0.465716
812	finn-b-L12_PSORI_ARTHRO	ALHkJ1	GCST90200432_buildGRCh38.tsv.gz	|| id:finn-b-L12_PSORI_ARTHRO	50	-0.00549335	0.00995329	0.581008	-0.0254383	0.0144007	0.0773173	-0.0183473	0.0176573	0.303974	53.3739	48	0.27534	54.2395	49	0.281522	0.00608393	0.00689577	0.382028
813	finn-b-L12_PSORI_ARTHRO	ZT3rut	GCST90200433_buildGRCh38.tsv.gz	|| id:finn-b-L12_PSORI_ARTHRO	50	-0.00924102	0.0107849	0.391531	-0.0236508	0.0154276	0.125272	-0.0535742	0.0182809	0.00516631	44.9564	48	0.598311	53.5834	49	0.302859	0.0209273	0.00712502	0.00507492
814	finn-b-L12_PSORI_ARTHRO	iLPniV	GCST90200434_buildGRCh38.tsv.gz	|| id:finn-b-L12_PSORI_ARTHRO	50	0.013563	0.00954361	0.155271	0.00436679	0.0143654	0.761143	-0.0236036	0.0168946	0.168807	25.8444	48	0.996304	32.9521	49	0.961863	0.0175828	0.00659515	0.0104278
815	finn-b-L12_PSORI_ARTHRO	LsJLrX	GCST90200435_buildGRCh38.tsv.gz	|| id:finn-b-L12_PSORI_ARTHRO	50	0.00397674	0.00938117	0.671634	0.000437158	0.0146803	0.976244	-0.000739683	0.0166045	0.964653	47.3252	48	0.500402	47.4437	49	0.536379	0.00223208	0.00648386	0.73216
816	finn-b-L12_PSORI_ARTHRO	tcRuXV	GCST90200436_buildGRCh38.tsv.gz	|| id:finn-b-L12_PSORI_ARTHRO	50	-0.000236216	0.011093	0.983011	0.0125543	0.0154253	0.415713	0.022181	0.0194323	0.259344	61.8148	48	0.0868691	64.3339	49	0.0697725	-0.0106093	0.00758573	0.168365
817	finn-b-L12_PSORI_ARTHRO	z0O8S9	GCST90200437_buildGRCh38.tsv.gz	|| id:finn-b-L12_PSORI_ARTHRO	50	0.0101447	0.00951296	0.286241	0.0115529	0.0147868	0.434628	-0.00983723	0.0168324	0.561673	42.6171	48	0.692384	44.6877	49	0.648463	0.00945962	0.00657396	0.156653
818	finn-b-L12_PSORI_ARTHRO	MKZsVR	GCST90200438_buildGRCh38.tsv.gz	|| id:finn-b-L12_PSORI_ARTHRO	50	-0.000562077	0.0108991	0.958871	-0.0120305	0.0143599	0.402151	0.0113652	0.0193721	0.560167	62.9225	48	0.0727924	63.6527	49	0.0778257	-0.00564639	0.00756557	0.459109
819	finn-b-L12_PSORI_ARTHRO	IaLxco	GCST90200439_buildGRCh38.tsv.gz	|| id:finn-b-L12_PSORI_ARTHRO	50	-0.00228169	0.00989771	0.817682	-0.00177773	0.0150188	0.905777	0.00604082	0.0176359	0.733448	53.1179	48	0.283532	53.48	49	0.306303	-0.00394003	0.00688814	0.56999
820	finn-b-L12_PSORI_ARTHRO	SwqVdp	GCST90200440_buildGRCh38.tsv.gz	|| id:finn-b-L12_PSORI_ARTHRO	50	0.0153825	0.00946707	0.104196	-0.000468404	0.0148757	0.97488	0.0190875	0.0167501	0.260132	46.8844	48	0.518551	46.9563	49	0.556359	-0.00175493	0.00654521	0.789753
821	finn-b-L12_PSORI_ARTHRO	ARDyX2	GCST90200441_buildGRCh38.tsv.gz	|| id:finn-b-L12_PSORI_ARTHRO	50	-0.00345538	0.0095554	0.71764	-0.00196419	0.013919	0.887779	-0.018518	0.0168845	0.278224	51.4104	48	0.341685	52.6624	49	0.334282	0.00712428	0.00658941	0.285023
822	finn-b-L12_PSORI_ARTHRO	J1jLKY	GCST90200442_buildGRCh38.tsv.gz	|| id:finn-b-L12_PSORI_ARTHRO	50	-0.00867694	0.00963063	0.367603	-0.0180025	0.013826	0.192891	-0.0331564	0.0166806	0.0525638	49.5085	48	0.412816	52.7715	49	0.330471	0.0115828	0.00651209	0.0816295
823	finn-b-L12_PSORI_ARTHRO	kn5D23	GCST90200443_buildGRCh38.tsv.gz	|| id:finn-b-L12_PSORI_ARTHRO	50	-0.0197694	0.00994801	0.0468923	-0.0170846	0.0132066	0.195789	-0.0185673	0.0177851	0.301724	63.0934	48	0.0707989	63.1023	49	0.0848796	-0.000569083	0.00694639	0.935047
824	finn-b-L12_PSORI_ARTHRO	n4cAHX	GCST90200444_buildGRCh38.tsv.gz	|| id:finn-b-L12_PSORI_ARTHRO	50	-0.00806674	0.00938946	0.39027	-0.00148778	0.0134663	0.912027	0.00597352	0.0166162	0.720798	41.803	48	0.723439	42.8519	49	0.719372	-0.00664673	0.00648991	0.310892
825	finn-b-L12_PSORI_ARTHRO	mTC96V	GCST90200445_buildGRCh38.tsv.gz	|| id:finn-b-L12_PSORI_ARTHRO	50	-0.0119806	0.00951188	0.207833	-0.0115626	0.0141771	0.414742	-0.0174146	0.0168294	0.305961	38.6502	48	0.830236	38.8034	49	0.851519	0.00257248	0.00657262	0.697239
826	finn-b-L12_PSORI_ARTHRO	YooUID	GCST90200446_buildGRCh38.tsv.gz	|| id:finn-b-L12_PSORI_ARTHRO	50	-0.000630861	0.0103442	0.951369	-0.0130692	0.0151174	0.387303	-0.00686135	0.0184644	0.711826	57.5678	48	0.162236	57.7684	49	0.182923	0.00294907	0.00721079	0.684373
827	finn-b-L12_PSORI_ARTHRO	pOidBJ	GCST90200447_buildGRCh38.tsv.gz	|| id:finn-b-L12_PSORI_ARTHRO	50	-0.0113727	0.0105721	0.282048	-0.0215752	0.0163591	0.187218	-0.0362215	0.0187013	0.0586624	45.914	48	0.558715	48.5087	49	0.492952	0.0117609	0.00730122	0.113778
828	finn-b-L12_PSORI_ARTHRO	3eIG62	GCST90200448_buildGRCh38.tsv.gz	|| id:finn-b-L12_PSORI_ARTHRO	50	0.0107425	0.0105297	0.307629	0.00742293	0.0171455	0.66506	0.0175682	0.0186026	0.349697	45.9584	48	0.556872	46.1565	49	0.589106	-0.00323771	0.00727432	0.658257
829	finn-b-L12_PSORI_ARTHRO	aqDK4B	GCST90200449_buildGRCh38.tsv.gz	|| id:finn-b-L12_PSORI_ARTHRO	50	-0.00273802	0.0102602	0.789578	-0.0104147	0.0144024	0.469604	-0.0246117	0.017946	0.176618	53.7582	48	0.263314	56.202	49	0.223249	0.0103421	0.00700126	0.146158
830	finn-b-L12_PSORI_ARTHRO	UW85Li	GCST90200450_buildGRCh38.tsv.gz	|| id:finn-b-L12_PSORI_ARTHRO	50	0.00627321	0.0108881	0.564511	0.0115335	0.0156067	0.459899	0.0115015	0.0194556	0.55718	59.3648	48	0.125875	59.496	49	0.144781	-0.00247014	0.00758526	0.746105
831	finn-b-L12_PSORI_ARTHRO	A8KQZf	GCST90200451_buildGRCh38.tsv.gz	|| id:finn-b-L12_PSORI_ARTHRO	50	-0.00124909	0.0105732	0.905959	-0.00910284	0.014671	0.534953	0.0289163	0.018157	0.117821	56.9047	48	0.177445	61.7111	49	0.105045	-0.0142757	0.00708992	0.0496851
832	finn-b-L12_PSORI_ARTHRO	A7YkWG	GCST90200452_buildGRCh38.tsv.gz	|| id:finn-b-L12_PSORI_ARTHRO	50	0.000523546	0.00966178	0.956786	-0.0165177	0.013792	0.231062	-0.0232993	0.0167648	0.171009	48.2852	48	0.461314	51.2694	49	0.384781	0.0112767	0.00654723	0.0914419
833	finn-b-L12_PSORI_ARTHRO	xNLx4N	GCST90200453_buildGRCh38.tsv.gz	|| id:finn-b-L12_PSORI_ARTHRO	50	-0.00217455	0.00951515	0.81923	-0.00928652	0.0147866	0.529981	-0.0120514	0.0168385	0.477639	46.3763	48	0.539559	46.8818	49	0.559414	0.00467675	0.00657807	0.480549
834	finn-b-L12_PSORI_ARTHRO	gUzt4D	GCST90200454_buildGRCh38.tsv.gz	|| id:finn-b-L12_PSORI_ARTHRO	50	-0.0202047	0.0103245	0.0503504	-0.0168283	0.0141931	0.235754	-0.0249766	0.0184392	0.181907	60.9877	48	0.0987671	61.1127	49	0.114818	0.00225954	0.0072031	0.755116
835	finn-b-L12_PSORI_ARTHRO	OM2XFU	GCST90200455_buildGRCh38.tsv.gz	|| id:finn-b-L12_PSORI_ARTHRO	50	0.00991343	0.00969594	0.306577	-0.00628112	0.0147531	0.670291	0.00547102	0.0173179	0.753435	51.0294	48	0.355441	51.1322	49	0.389928	0.00210223	0.0067611	0.7572
836	finn-b-L12_PSORI_ARTHRO	maEfr8	GCST90200456_buildGRCh38.tsv.gz	|| id:finn-b-L12_PSORI_ARTHRO	50	0.013702	0.00940062	0.144961	0.00354617	0.0145613	0.807592	0.0356022	0.0163649	0.0345468	50.3395	48	0.381005	53.0989	49	0.319181	-0.0103694	0.00639268	0.111338
837	finn-b-L12_PSORI_ARTHRO	pcecX6	GCST90200457_buildGRCh38.tsv.gz	|| id:finn-b-L12_PSORI_ARTHRO	50	-0.00354024	0.00959324	0.712102	0.00801742	0.0139429	0.565278	0.0316954	0.0161485	0.0554854	47.1446	48	0.507828	54.14	49	0.2847	-0.0166808	0.00630682	0.0110117
838	finn-b-L12_PSORI_ARTHRO	vUqfm2	GCST90200458_buildGRCh38.tsv.gz	|| id:finn-b-L12_PSORI_ARTHRO	50	0.0011648	0.00948604	0.902273	-0.00602217	0.014531	0.678556	-0.0104918	0.0167911	0.535035	44.9874	48	0.597034	45.6953	49	0.607899	0.00551759	0.00655813	0.404333
839	finn-b-L12_PSORI_ARTHRO	0ihROR	GCST90200459_buildGRCh38.tsv.gz	|| id:finn-b-L12_PSORI_ARTHRO	50	0.000286778	0.00951586	0.975958	0.000500926	0.0146296	0.972685	0.0301733	0.0164039	0.0720461	46.7492	48	0.524132	51.6263	49	0.371527	-0.0141509	0.00640771	0.0320247
840	finn-b-L12_PSORI_ARTHRO	U7wjcq	GCST90200460_buildGRCh38.tsv.gz	|| id:finn-b-L12_PSORI_ARTHRO	50	0.0106293	0.00898922	0.237027	0.00123368	0.0137861	0.928695	0.0236101	0.0159093	0.144333	46.4463	48	0.536663	47.4242	49	0.537178	-0.0061446	0.00621342	0.32766
841	finn-b-L12_PSORI_ARTHRO	4sexUy	GCST90200461_buildGRCh38.tsv.gz	|| id:finn-b-L12_PSORI_ARTHRO	50	0.00156147	0.00992902	0.875038	0.00468309	0.0152072	0.758119	0.0111724	0.0176758	0.530338	51.6648	48	0.332651	52.1322	49	0.353103	-0.00454809	0.0069015	0.513045
842	finn-b-L12_PSORI_ARTHRO	RVgkUq	GCST90200462_buildGRCh38.tsv.gz	|| id:finn-b-L12_PSORI_ARTHRO	50	-0.000864739	0.00980479	0.929721	-0.0161503	0.013892	0.245007	-0.0195533	0.0172236	0.261903	51.5373	48	0.337164	53.3943	49	0.309171	0.00884659	0.00672667	0.194707
843	finn-b-L12_PSORI_ARTHRO	wzm8Wd	GCST90200463_buildGRCh38.tsv.gz	|| id:finn-b-L12_PSORI_ARTHRO	50	0.0340999	0.00945496	0.000310287	0.027017	0.0136744	0.0481844	0.0295925	0.0167392	0.0834407	42.6505	48	0.691087	42.757	49	0.722894	0.00213267	0.00653573	0.745608
844	finn-b-L12_PSORI_ARTHRO	7SvLig	GCST90200464_buildGRCh38.tsv.gz	|| id:finn-b-L12_PSORI_ARTHRO	50	-0.0106511	0.0108667	0.327005	-0.0222502	0.016385	0.174476	-0.0430718	0.0185746	0.0247069	57.0449	48	0.174146	62.366	49	0.0951201	0.0153595	0.00725879	0.0395593
845	finn-b-L12_PSORI_ARTHRO	GHuXBt	GCST90200465_buildGRCh38.tsv.gz	|| id:finn-b-L12_PSORI_ARTHRO	50	-0.0190425	0.00995774	0.0558339	-0.0342902	0.0133992	0.0104939	-0.0477506	0.0170791	0.00742221	53.0599	48	0.285409	57.6488	49	0.185809	0.0135905	0.00667026	0.0471361
846	finn-b-L12_PSORI_ARTHRO	dENKVX	GCST90200466_buildGRCh38.tsv.gz	|| id:finn-b-L12_PSORI_ARTHRO	50	-0.000299429	0.00995829	0.976013	0.00593255	0.0145793	0.68407	0.00901578	0.0177414	0.613657	50.9754	48	0.357414	51.4052	49	0.379711	-0.0043988	0.00691393	0.527653
847	finn-b-L12_PSORI_ARTHRO	5n6W9a	GCST90200467_buildGRCh38.tsv.gz	|| id:finn-b-L12_PSORI_ARTHRO	50	0.00981574	0.0107433	0.360894	0.013936	0.0155778	0.370997	0.00530733	0.0192162	0.783588	55.0695	48	0.22477	55.1622	49	0.253066	0.00212986	0.00749404	0.777475
848	finn-b-L12_PSORI_ARTHRO	okm36g	GCST90200468_buildGRCh38.tsv.gz	|| id:finn-b-L12_PSORI_ARTHRO	50	-0.0159521	0.0110449	0.148657	-0.0498915	0.0156791	0.00146243	-0.0503649	0.0187922	0.0100549	54.1403	48	0.251678	59.7009	49	0.140685	0.016313	0.00734707	0.0311511
849	finn-b-L12_PSORI_ARTHRO	R2nuVR	GCST90200469_buildGRCh38.tsv.gz	|| id:finn-b-L12_PSORI_ARTHRO	50	0.00584289	0.00969062	0.546547	-0.00202172	0.0142261	0.886991	-0.0133813	0.0171331	0.438627	34.8644	48	0.921813	36.7156	49	0.902189	0.00911267	0.00669757	0.179997
850	finn-b-L12_PSORI_ARTHRO	HueYjx	GCST90200470_buildGRCh38.tsv.gz	|| id:finn-b-L12_PSORI_ARTHRO	50	0.00815753	0.0151384	0.589982	0.0274177	0.0161212	0.0889951	0.0130147	0.0270702	0.63286	132.75	48	7.03e-10	132.881	49	1.14e-09	-0.00229659	0.0105629	0.828803
851	finn-b-L12_PSORI_ARTHRO	DIhiy1	GCST90200471_buildGRCh38.tsv.gz	|| id:finn-b-L12_PSORI_ARTHRO	50	0.00266322	0.00933651	0.775454	0.0176338	0.0140732	0.210205	0.00434391	0.0165167	0.793676	39.3851	48	0.807571	39.4003	49	0.83469	-0.000796255	0.00645489	0.90234
852	finn-b-L12_PSORI_ARTHRO	gBO8Ag	GCST90200472_buildGRCh38.tsv.gz	|| id:finn-b-L12_PSORI_ARTHRO	50	-0.0247822	0.0100662	0.0138195	-0.0372176	0.0149786	0.0129653	-0.0143777	0.0179113	0.426095	52.3676	48	0.308352	52.9083	49	0.32573	-0.0049147	0.00698124	0.484843
853	finn-b-L12_PSORI_ARTHRO	NhCZ2z	GCST90200473_buildGRCh38.tsv.gz	|| id:finn-b-L12_PSORI_ARTHRO	50	0.00525381	0.00922699	0.569088	-0.000342709	0.0143351	0.980927	0.00181094	0.0164866	0.912991	49.5494	48	0.411225	49.6156	49	0.448576	0.00162953	0.00643788	0.801259
854	finn-b-L12_PSORI_ARTHRO	IgWPTF	GCST90200474_buildGRCh38.tsv.gz	|| id:finn-b-L12_PSORI_ARTHRO	50	0.0075366	0.00890386	0.397306	0.0127751	0.0139359	0.359297	0.0108369	0.0157601	0.495003	46.9799	48	0.514609	47.0443	49	0.552749	-0.00156134	0.00615198	0.800738
855	finn-b-L12_PSORI_ARTHRO	YhH9UF	GCST90200475_buildGRCh38.tsv.gz	|| id:finn-b-L12_PSORI_ARTHRO	50	-0.0055405	0.0109487	0.612827	-0.0263867	0.0164637	0.108996	-0.0260265	0.0194143	0.186366	41.5911	48	0.731325	43.2238	49	0.705414	0.00967368	0.00757069	0.207472
856	finn-b-L12_PSORI_ARTHRO	whLwEb	GCST90200476_buildGRCh38.tsv.gz	|| id:finn-b-L12_PSORI_ARTHRO	50	-0.0344101	0.0117448	0.00339156	-0.0463876	0.0152755	0.00239158	-0.0423327	0.0209338	0.0487457	67.6904	48	0.0319913	67.9874	49	0.0375338	0.00375207	0.00817575	0.648358
857	finn-b-L12_PSORI_ARTHRO	mFIclL	GCST90200477_buildGRCh38.tsv.gz	|| id:finn-b-L12_PSORI_ARTHRO	50	-0.0188592	0.0132443	0.154462	-0.0185838	0.0180269	0.30259	-0.0185711	0.0236803	0.43675	71.4039	48	0.0158127	71.4042	49	0.0200071	-0.000136196	0.00923767	0.988298
858	finn-b-L12_PSORI_ARTHRO	ahlWF1	GCST90200478_buildGRCh38.tsv.gz	|| id:finn-b-L12_PSORI_ARTHRO	50	-0.00852341	0.0103237	0.409021	-0.0211698	0.01545	0.170619	-0.0197662	0.0182916	0.285266	43.1728	48	0.67059	43.7271	49	0.686166	0.00531184	0.0071341	0.460162
859	finn-b-L12_PSORI_ARTHRO	tlg54m	GCST90200479_buildGRCh38.tsv.gz	|| id:finn-b-L12_PSORI_ARTHRO	50	-0.0177771	0.00961768	0.0645482	-0.0163758	0.0148279	0.269423	-0.0119015	0.0170312	0.488046	38.5898	48	0.832034	38.7645	49	0.852581	-0.00277683	0.0066428	0.677796
860	finn-b-L12_PSORI_ARTHRO	YxuNDy	GCST90200480_buildGRCh38.tsv.gz	|| id:finn-b-L12_PSORI_ARTHRO	50	-0.0219916	0.00974968	0.0240946	-0.00951114	0.0147393	0.518737	-0.0336616	0.0172685	0.0571151	44.5349	48	0.61563	45.2053	49	0.627728	0.0055087	0.0067279	0.416956
861	finn-b-L12_PSORI_ARTHRO	qHTnqw	GCST90200481_buildGRCh38.tsv.gz	|| id:finn-b-L12_PSORI_ARTHRO	50	0.00441515	0.0110607	0.689765	-0.0100923	0.0152678	0.508599	0.0290995	0.0193231	0.138634	55.9078	48	0.202194	58.6971	49	0.161608	-0.0116572	0.0075328	0.128304
862	finn-b-L12_PSORI_ARTHRO	q83Rc1	GCST90200482_buildGRCh38.tsv.gz	|| id:finn-b-L12_PSORI_ARTHRO	50	0.009593	0.00965843	0.3206	-0.00171692	0.0144575	0.905468	0.00707742	0.0170891	0.68061	47.8425	48	0.479251	47.8743	49	0.518765	0.00119071	0.00667307	0.859132
863	finn-b-L12_PSORI_ARTHRO	dyvSZR	GCST90200483_buildGRCh38.tsv.gz	|| id:finn-b-L12_PSORI_ARTHRO	50	-0.0278731	0.00927594	0.00265689	-0.0275663	0.0136248	0.0430474	-0.00370082	0.0164128	0.82256	26.0671	48	0.995904	29.2542	49	0.988732	-0.011445	0.00641096	0.0805436
864	finn-b-L12_PSORI_ARTHRO	x7yNTS	GCST90200484_buildGRCh38.tsv.gz	|| id:finn-b-L12_PSORI_ARTHRO	50	-0.0075025	0.0111997	0.502933	-0.00598643	0.0169571	0.724063	-0.0125854	0.0198776	0.529644	47.0597	48	0.511322	47.1555	49	0.548192	0.00239294	0.0077312	0.758268
865	finn-b-L12_PSORI_ARTHRO	A2y98M	GCST90200485_buildGRCh38.tsv.gz	|| id:finn-b-L12_PSORI_ARTHRO	50	-0.0140558	0.00980536	0.15172	-0.0223044	0.0134099	0.0962569	-0.0252931	0.0174216	0.153056	62.544	48	0.0773739	63.3404	49	0.0817659	0.00531921	0.00680377	0.43817
866	finn-b-L12_PSORI_ARTHRO	y549s5	GCST90200486_buildGRCh38.tsv.gz	|| id:finn-b-L12_PSORI_ARTHRO	50	-0.00879724	0.0130556	0.500422	-0.025484	0.0196617	0.194933	-0.0230972	0.0231565	0.323552	42.5841	48	0.693666	43.1431	49	0.708462	0.0067042	0.00896638	0.458286
867	finn-b-L12_PSORI_ARTHRO	jn2efG	GCST90200487_buildGRCh38.tsv.gz	|| id:finn-b-L12_PSORI_ARTHRO	50	0.00887854	0.00924699	0.336977	-0.00137637	0.0135276	0.918959	0.0129578	0.0163671	0.432431	45.4422	48	0.578255	45.5334	49	0.614468	-0.00192984	0.00638885	0.763908
868	finn-b-L12_PSORI_ARTHRO	aKSmXf	GCST90200488_buildGRCh38.tsv.gz	|| id:finn-b-L12_PSORI_ARTHRO	50	-0.0190961	0.00923158	0.0385871	-0.0175949	0.0143033	0.218648	-0.0151279	0.0163252	0.358738	37.3284	48	0.867113	37.4152	49	0.886649	-0.00188161	0.00638436	0.769478
869	finn-b-L12_PSORI_ARTHRO	Ws4dDs	GCST90200489_buildGRCh38.tsv.gz	|| id:finn-b-L12_PSORI_ARTHRO	50	-0.00911948	0.0104898	0.384645	-0.000915004	0.0159362	0.954213	-0.0134887	0.018586	0.471519	35.2664	48	0.91414	35.3475	49	0.928406	0.00206465	0.00725023	0.777045
870	finn-b-L12_PSORI_ARTHRO	3W61Q7	GCST90200490_buildGRCh38.tsv.gz	|| id:finn-b-L12_PSORI_ARTHRO	50	0.003107	0.00952594	0.744302	0.0135445	0.0139915	0.33302	0.0182163	0.0168294	0.284477	51.0906	48	0.353214	52.3508	49	0.345281	-0.00715104	0.0065721	0.281989
871	finn-b-L12_PSORI_ARTHRO	Hmcw7S	GCST90200491_buildGRCh38.tsv.gz	|| id:finn-b-L12_PSORI_ARTHRO	50	-0.0128864	0.00902156	0.153176	-0.00969427	0.0129153	0.45289	-0.00957995	0.0159784	0.551622	43.0834	48	0.674123	43.1463	49	0.708343	-0.00156249	0.00623201	0.803101
872	finn-b-L12_PSORI_ARTHRO	EVfKFO	GCST90200492_buildGRCh38.tsv.gz	|| id:finn-b-L12_PSORI_ARTHRO	50	-0.0277932	0.00949733	0.00342888	-0.0426645	0.0146253	0.00353223	-0.059254	0.0160653	0.000574902	48.1065	48	0.468535	53.7528	49	0.297265	0.0148925	0.00627432	0.0216676
873	finn-b-L12_PSORI_ARTHRO	EinjnN	GCST90200493_buildGRCh38.tsv.gz	|| id:finn-b-L12_PSORI_ARTHRO	50	-0.0161078	0.0111853	0.149843	-0.0433867	0.0179203	0.0154738	-0.0140456	0.0198054	0.481642	47.2593	48	0.50311	47.2752	49	0.543284	-0.000972131	0.00770471	0.900122
874	finn-b-L12_PSORI_ARTHRO	ZcFKxV	GCST90200494_buildGRCh38.tsv.gz	|| id:finn-b-L12_PSORI_ARTHRO	50	-0.0206686	0.0103629	0.0460991	-0.0407803	0.0147915	0.00583329	-0.0497266	0.0178191	0.00752564	53.0892	48	0.28446	57.4099	49	0.191666	0.0137558	0.00695974	0.0538612
875	finn-b-L12_PSORI_ARTHRO	VK2zMS	GCST90200495_buildGRCh38.tsv.gz	|| id:finn-b-L12_PSORI_ARTHRO	50	0.000506305	0.0100361	0.959765	-0.0151774	0.014452	0.293629	0.0163185	0.0177306	0.361987	52.7604	48	0.295208	54.0447	49	0.287763	-0.00748263	0.00692251	0.285137
876	finn-b-L12_PSORI_ARTHRO	Sy45ec	GCST90200496_buildGRCh38.tsv.gz	|| id:finn-b-L12_PSORI_ARTHRO	50	-0.0314946	0.012656	0.0128278	-0.033116	0.0172471	0.0548463	-0.0376519	0.022612	0.102401	73.747	48	0.00986864	73.9143	49	0.0122493	0.00291291	0.00882719	0.742841
877	finn-b-L12_PSORI_ARTHRO	fDB5VJ	GCST90200497_buildGRCh38.tsv.gz	|| id:finn-b-L12_PSORI_ARTHRO	50	-0.0112657	0.0108212	0.297841	-0.0274826	0.0166143	0.0980966	-0.0201497	0.0191489	0.297948	47.7235	48	0.484102	48.0397	49	0.512018	0.00420327	0.00747457	0.5765
878	finn-b-L12_PSORI_ARTHRO	BVmPxS	GCST90200498_buildGRCh38.tsv.gz	|| id:finn-b-L12_PSORI_ARTHRO	50	-0.00800163	0.010173	0.431543	-0.0145192	0.0160285	0.365022	-0.0122601	0.0180161	0.499453	44.2734	48	0.62631	44.3555	49	0.66163	0.00201062	0.00702037	0.775806
879	finn-b-L12_PSORI_ARTHRO	8af7tH	GCST90200499_buildGRCh38.tsv.gz	|| id:finn-b-L12_PSORI_ARTHRO	50	-0.0198184	0.0108432	0.0675913	-0.0352275	0.0172977	0.0416958	-0.0428577	0.0191952	0.0302661	40.7491	48	0.761761	42.8649	49	0.718888	0.0108833	0.00748211	0.152296
880	finn-b-L12_PSORI_ARTHRO	tLxzBs	GCST90200500_buildGRCh38.tsv.gz	|| id:finn-b-L12_PSORI_ARTHRO	50	-0.0106455	0.0129883	0.412433	-0.0132081	0.0188201	0.482797	-0.0122683	0.0232088	0.599515	58.7159	48	0.138206	58.7247	49	0.161005	0.000769614	0.00907844	0.932794
881	finn-b-L12_PSORI_ARTHRO	hXGWdG	GCST90200501_buildGRCh38.tsv.gz	|| id:finn-b-L12_PSORI_ARTHRO	50	-0.0158311	0.0113429	0.16281	-0.0190978	0.0170262	0.262005	-0.0358102	0.020114	0.0813467	42.3681	48	0.702	43.8148	49	0.682773	0.00941117	0.00782443	0.234956
882	finn-b-L12_PSORI_ARTHRO	yl9pgy	GCST90200502_buildGRCh38.tsv.gz	|| id:finn-b-L12_PSORI_ARTHRO	50	-0.0122339	0.00964449	0.204624	-0.00673347	0.0145262	0.642978	-0.0259316	0.0170773	0.135452	40.3268	48	0.776431	41.2715	49	0.775671	0.00647145	0.0066583	0.335954
883	finn-b-L12_PSORI_ARTHRO	oTGmjF	GCST90200503_buildGRCh38.tsv.gz	|| id:finn-b-L12_PSORI_ARTHRO	50	-0.00993634	0.0100878	0.324631	0.000907365	0.0166308	0.956489	-0.0187033	0.0178705	0.300525	37.3701	48	0.866029	37.7233	49	0.879345	0.00414009	0.00696595	0.555081
884	finn-b-L12_PSORI_ARTHRO	4a4tOq	GCST90200504_buildGRCh38.tsv.gz	|| id:finn-b-L12_PSORI_ARTHRO	50	0.00623957	0.0114626	0.586206	0.0115922	0.0177476	0.513649	0.0054863	0.0203129	0.788249	47.5003	48	0.493225	47.5023	49	0.533982	0.000355211	0.00790789	0.964359
885	finn-b-L12_PSORI_ARTHRO	CeB2n0	GCST90200505_buildGRCh38.tsv.gz	|| id:finn-b-L12_PSORI_ARTHRO	50	-0.0107371	0.0115156	0.351132	-0.00932159	0.0174301	0.59279	-0.0413197	0.0199189	0.0434286	51.2058	48	0.349037	54.8946	49	0.261127	0.0144098	0.0077492	0.0690887
886	finn-b-L12_PSORI_ARTHRO	ewhJUK	GCST90200506_buildGRCh38.tsv.gz	|| id:finn-b-L12_PSORI_ARTHRO	50	-0.0118748	0.0107396	0.268857	-0.0257937	0.0159267	0.105335	-0.00736577	0.0191953	0.702875	49.0895	48	0.429225	49.1724	49	0.466218	-0.00212706	0.00747247	0.777134
887	finn-b-L12_PSORI_ARTHRO	hdOJH2	GCST90200507_buildGRCh38.tsv.gz	|| id:finn-b-L12_PSORI_ARTHRO	50	-0.00716376	0.00944577	0.448206	-0.0111378	0.0157199	0.478626	-0.0141222	0.0167053	0.402097	37.9136	48	0.85142	38.1687	49	0.868287	0.00329248	0.00651942	0.615852
888	finn-b-L12_PSORI_ARTHRO	EJ0vTR	GCST90200508_buildGRCh38.tsv.gz	|| id:finn-b-L12_PSORI_ARTHRO	50	-0.00854233	0.0112263	0.446704	-0.0133995	0.0170482	0.431879	-0.00325251	0.0198968	0.870836	35.9636	48	0.899684	36.0673	49	0.915292	-0.00249392	0.00774473	0.748839
889	finn-b-L12_PSORI_ARTHRO	0flHr0	GCST90200509_buildGRCh38.tsv.gz	|| id:finn-b-L12_PSORI_ARTHRO	50	0.0153498	0.0115183	0.182648	0.0190824	0.0151628	0.208209	0.032972	0.020363	0.111954	65.2946	48	0.048945	66.7913	49	0.0462667	-0.00834891	0.00795951	0.299467
890	finn-b-L12_PSORI_ARTHRO	wgF8oq	GCST90200510_buildGRCh38.tsv.gz	|| id:finn-b-L12_PSORI_ARTHRO	50	-0.0274843	0.00943421	0.00357673	-0.0320247	0.0147029	0.029397	-0.0479436	0.0166941	0.00605687	42.2104	48	0.708038	44.4171	49	0.659196	0.00968523	0.00651989	0.143953
891	finn-b-L12_PSORI_ARTHRO	dtJ7S7	GCST90200511_buildGRCh38.tsv.gz	|| id:finn-b-L12_PSORI_ARTHRO	50	0.00367976	0.0104891	0.725725	-0.00195388	0.0160337	0.903009	-0.000381936	0.0187511	0.983834	59.7095	48	0.11968	59.7952	49	0.13883	0.00191916	0.00731163	0.794074
892	finn-b-L12_PSORI_ARTHRO	awiPOi	GCST90200512_buildGRCh38.tsv.gz	|| id:finn-b-L12_PSORI_ARTHRO	50	-0.017753	0.00911508	0.051456	-0.0216611	0.0149959	0.148609	-0.0312131	0.0161284	0.0588587	36.63	48	0.884488	37.6533	49	0.881028	0.00637584	0.00630272	0.316801
893	finn-b-L12_PSORI_ARTHRO	rru0dC	GCST90200513_buildGRCh38.tsv.gz	|| id:finn-b-L12_PSORI_ARTHRO	50	-0.0254832	0.00953068	0.00749951	-0.0397068	0.0154092	0.00997148	-0.0331541	0.0168655	0.0551214	45.5335	48	0.574474	45.8374	49	0.602118	0.00363267	0.00658937	0.58399
894	finn-b-L12_PSORI_ARTHRO	wLt4gq	GCST90200514_buildGRCh38.tsv.gz	|| id:finn-b-L12_PSORI_ARTHRO	50	0.000676861	0.00994004	0.94571	-0.0125659	0.0150307	0.403148	0.0109407	0.0175946	0.537001	44.0483	48	0.635468	44.5481	49	0.654011	-0.00485751	0.00687072	0.482993
895	finn-b-L12_PSORI_ARTHRO	1SqCHw	GCST90200515_buildGRCh38.tsv.gz	|| id:finn-b-L12_PSORI_ARTHRO	50	-0.0249764	0.0117342	0.0332939	-0.0309692	0.016956	0.0677838	-0.0162036	0.0209527	0.443112	67.3564	48	0.0339933	67.7174	49	0.0393691	-0.00413736	0.0081578	0.61436
896	finn-b-L12_PSORI_ARTHRO	EsoKEf	GCST90200516_buildGRCh38.tsv.gz	|| id:finn-b-L12_PSORI_ARTHRO	50	-0.0101195	0.0098051	0.302043	0.00714666	0.0161616	0.658345	0.00948413	0.0173506	0.587174	44.6641	48	0.61033	46.5397	49	0.573434	-0.00927169	0.00677013	0.177217
897	finn-b-L12_PSORI_ARTHRO	06V639	GCST90200517_buildGRCh38.tsv.gz	|| id:finn-b-L12_PSORI_ARTHRO	50	-0.0229139	0.00868343	0.00831978	-0.023709	0.0128294	0.0645994	-0.0381538	0.0153666	0.0165795	31.324	48	0.970076	32.769	49	0.963828	0.00721552	0.00600256	0.235232
898	finn-b-L12_PSORI_ARTHRO	HSX5Pu	GCST90200518_buildGRCh38.tsv.gz	|| id:finn-b-L12_PSORI_ARTHRO	50	-0.0102883	0.0120995	0.395156	-0.0194986	0.01765	0.269274	-0.0114323	0.0213922	0.595521	40.1526	48	0.782361	40.1568	49	0.811933	0.000541615	0.008352	0.948564
899	finn-b-L12_PSORI_ARTHRO	AyYVZU	GCST90200519_buildGRCh38.tsv.gz	|| id:finn-b-L12_PSORI_ARTHRO	50	-0.0237382	0.00949383	0.0124061	-0.0258002	0.0140307	0.0659393	-0.0341461	0.0167993	0.0476459	38.7052	48	0.828593	39.2691	49	0.838475	0.0049303	0.00656527	0.456338
900	finn-b-L12_PSORI_ARTHRO	VCGZhR	GCST90200520_buildGRCh38.tsv.gz	|| id:finn-b-L12_PSORI_ARTHRO	50	-0.0127119	0.0131089	0.332191	-0.0225182	0.0174902	0.19793	-0.0626719	0.0217566	0.00591644	60.2791	48	0.109968	70.0046	49	0.0260325	0.0235489	0.00846204	0.00768171
901	finn-b-L12_PSORI_ARTHRO	3Ugoag	GCST90200521_buildGRCh38.tsv.gz	|| id:finn-b-L12_PSORI_ARTHRO	50	-0.0012673	0.0105747	0.904608	0.00660784	0.0150086	0.659742	0.0289708	0.0181675	0.117354	51.3625	48	0.343399	55.7144	49	0.236929	-0.014272	0.00707698	0.0493415
902	finn-b-L12_PSORI_ARTHRO	lF6ood	GCST90200522_buildGRCh38.tsv.gz	|| id:finn-b-L12_PSORI_ARTHRO	50	0.0128075	0.0106221	0.227918	0.0298246	0.0145043	0.0397577	0.0201344	0.0189656	0.293718	58.1331	48	0.150044	58.3984	49	0.168255	-0.00346456	0.00740189	0.641857
903	finn-b-L12_PSORI_ARTHRO	DFgY59	GCST90200523_buildGRCh38.tsv.gz	|| id:finn-b-L12_PSORI_ARTHRO	50	-0.000574281	0.00983001	0.953413	0.0034702	0.0148222	0.814891	-0.0148264	0.0174042	0.398506	51.1833	48	0.349853	52.2334	49	0.349469	0.00674117	0.0067928	0.325979
904	finn-b-L12_PSORI_ARTHRO	UCaD75	GCST90200524_buildGRCh38.tsv.gz	|| id:finn-b-L12_PSORI_ARTHRO	50	-0.00865905	0.0106256	0.415117	-0.0143849	0.0161139	0.372015	-0.0298003	0.0186353	0.116355	48.2274	48	0.463645	50.1271	49	0.428468	0.0100017	0.00727375	0.175501
905	finn-b-L12_PSORI_ARTHRO	nG0Joe	GCST90200525_buildGRCh38.tsv.gz	|| id:finn-b-L12_PSORI_ARTHRO	50	-0.00864283	0.011822	0.464732	-0.00605324	0.0185345	0.743975	-0.00487746	0.0209286	0.816712	39.5783	48	0.80137	39.6258	49	0.82807	-0.00178019	0.00816475	0.828328
906	finn-b-L12_PSORI_ARTHRO	iVALhv	GCST90200526_buildGRCh38.tsv.gz	|| id:finn-b-L12_PSORI_ARTHRO	50	-0.012681	0.00985318	0.198097	-0.0215857	0.0143292	0.131962	-0.0219104	0.0175435	0.217752	53.7833	48	0.262538	54.2389	49	0.28154	0.0043685	0.00685093	0.526731
907	finn-b-L12_PSORI_ARTHRO	AOwCSy	GCST90200527_buildGRCh38.tsv.gz	|| id:finn-b-L12_PSORI_ARTHRO	50	-0.00259127	0.00926813	0.779793	-0.0148203	0.0142775	0.299262	-0.00533092	0.0164032	0.746599	41.1554	48	0.747261	41.1964	49	0.77821	0.00129599	0.00640221	0.840437
908	finn-b-L12_PSORI_ARTHRO	h4i34v	GCST90200528_buildGRCh38.tsv.gz	|| id:finn-b-L12_PSORI_ARTHRO	50	-0.00734983	0.00982372	0.454356	-0.0137079	0.015913	0.389001	-0.00148361	0.0173861	0.932351	34.6299	48	0.926066	34.7972	49	0.937441	-0.00277705	0.00679073	0.684398
909	finn-b-L12_PSORI_ARTHRO	RHtryX	GCST90200529_buildGRCh38.tsv.gz	|| id:finn-b-L12_PSORI_ARTHRO	50	0.00187643	0.00958007	0.844713	0.00385564	0.0145464	0.790965	0.000845231	0.0170287	0.960619	48.3773	48	0.457604	48.3827	49	0.498061	0.000487655	0.00664553	0.941808
910	finn-b-L12_PSORI_ARTHRO	cImQb3	GCST90200530_buildGRCh38.tsv.gz	|| id:finn-b-L12_PSORI_ARTHRO	50	-0.00899856	0.00970247	0.353693	-0.0108421	0.0146741	0.45999	-0.0123309	0.0171792	0.476373	38.4766	48	0.83537	38.5319	49	0.858837	0.00157575	0.00670387	0.815169
911	finn-b-L12_PSORI_ARTHRO	7ofvq0	GCST90200531_buildGRCh38.tsv.gz	|| id:finn-b-L12_PSORI_ARTHRO	50	0.0116723	0.00963179	0.225569	0.0148072	0.0141109	0.294022	0.022758	0.0170446	0.188108	36.1209	48	0.89622	36.7423	49	0.901621	-0.00524811	0.00665724	0.43438
912	finn-b-L12_PSORI_ARTHRO	eMJmUH	GCST90200532_buildGRCh38.tsv.gz	|| id:finn-b-L12_PSORI_ARTHRO	50	0.0182788	0.0095016	0.0543842	0.00654163	0.0142216	0.645531	0.0392897	0.0168138	0.023673	43.9167	48	0.640795	46.2109	49	0.586884	-0.00994241	0.00656413	0.136417
913	finn-b-L12_PSORI_ARTHRO	a7HCjv	GCST90200533_buildGRCh38.tsv.gz	|| id:finn-b-L12_PSORI_ARTHRO	50	0.0216672	0.00999005	0.0300922	0.0181649	0.014774	0.218879	0.0352231	0.0177052	0.0523691	55.9206	48	0.201861	56.9239	49	0.203978	-0.00641662	0.00691454	0.358057
914	finn-b-L12_PSORI_ARTHRO	Pp3TK2	GCST90200534_buildGRCh38.tsv.gz	|| id:finn-b-L12_PSORI_ARTHRO	50	-0.0124702	0.00967454	0.197408	-0.0242659	0.0142768	0.0891934	-0.0256282	0.0171486	0.141595	51.7137	48	0.330927	52.6453	49	0.334878	0.00622542	0.00669466	0.357072
915	finn-b-L12_PSORI_ARTHRO	nQqGvm	GCST90200535_buildGRCh38.tsv.gz	|| id:finn-b-L12_PSORI_ARTHRO	50	-0.000254071	0.0110304	0.981623	0.0102168	0.015069	0.497771	-0.00529405	0.0197106	0.789397	59.9164	48	0.116076	60.0363	49	0.134171	0.00238009	0.00768101	0.758003
916	finn-b-L12_PSORI_ARTHRO	tRPlCj	GCST90200536_buildGRCh38.tsv.gz	|| id:finn-b-L12_PSORI_ARTHRO	50	0.0197174	0.0111441	0.0768429	0.0151001	0.0169467	0.37291	0.0118195	0.0197324	0.551996	34.717	48	0.924505	34.9522	49	0.934981	0.00373161	0.007694	0.62988
917	finn-b-L12_PSORI_ARTHRO	xebyej	GCST90200537_buildGRCh38.tsv.gz	|| id:finn-b-L12_PSORI_ARTHRO	50	0.00552074	0.00989174	0.576765	0.0191979	0.0155279	0.216329	0.0253459	0.0175056	0.154153	45.3648	48	0.581456	47.2489	49	0.544361	-0.00936235	0.00682064	0.176241
918	finn-b-L12_PSORI_ARTHRO	HqiXVw	GCST90200538_buildGRCh38.tsv.gz	|| id:finn-b-L12_PSORI_ARTHRO	50	0.00162706	0.00974731	0.86743	0.00356158	0.0144385	0.805162	0.0022854	0.0172441	0.895118	42.665	48	0.690525	42.6671	49	0.726214	-0.000311502	0.00673067	0.963278
919	finn-b-L12_PSORI_ARTHRO	qI8ykf	GCST90200539_buildGRCh38.tsv.gz	|| id:finn-b-L12_PSORI_ARTHRO	50	0.0313167	0.00970769	0.00125549	0.0314202	0.0141127	0.0259892	0.028336	0.017352	0.109011	53.2107	48	0.280547	53.2587	49	0.313744	0.0014108	0.00677637	0.835958
920	finn-b-L12_PSORI_ARTHRO	CmeGQD	GCST90200540_buildGRCh38.tsv.gz	|| id:finn-b-L12_PSORI_ARTHRO	50	-0.0190429	0.010049	0.0580925	-0.0280143	0.0137526	0.0416478	-0.0441934	0.0174238	0.0145078	55.9772	48	0.200397	59.5463	49	0.143766	0.0119031	0.00680399	0.0866073
921	finn-b-L12_PSORI_ARTHRO	bW7xRZ	GCST90200541_buildGRCh38.tsv.gz	|| id:finn-b-L12_PSORI_ARTHRO	50	-0.00496001	0.0103375	0.631364	-0.00738113	0.0154273	0.632332	-0.0253356	0.018139	0.168915	52.5822	48	0.30113	54.6127	49	0.269789	0.00964385	0.00708359	0.179733
922	finn-b-L12_PSORI_ARTHRO	jRcFGh	GCST90200542_buildGRCh38.tsv.gz	|| id:finn-b-L12_PSORI_ARTHRO	50	-0.00284102	0.0109828	0.795883	0.0131434	0.0149978	0.380837	0.0079994	0.0195462	0.684172	62.2206	48	0.0814741	62.8064	49	0.0888821	-0.00512624	0.00762596	0.504673
923	finn-b-L12_PSORI_ARTHRO	1n4ZnY	GCST90200543_buildGRCh38.tsv.gz	|| id:finn-b-L12_PSORI_ARTHRO	50	-0.0158178	0.00900487	0.0789883	-0.0155593	0.0137565	0.258034	-0.00845401	0.0160506	0.60082	53.2364	48	0.279724	53.5793	49	0.302995	-0.0034855	0.00626823	0.580754
924	finn-b-L12_PSORI_ARTHRO	SYssQt	GCST90200544_buildGRCh38.tsv.gz	|| id:finn-b-L12_PSORI_ARTHRO	50	0.0036276	0.0117453	0.757431	-9.27e-05	0.0170905	0.995672	0.0111103	0.0208048	0.595787	46.8061	48	0.521783	46.996	49	0.554732	-0.00353383	0.00810984	0.664975
925	finn-b-L12_PSORI_ARTHRO	GQDdBy	GCST90200545_buildGRCh38.tsv.gz	|| id:finn-b-L12_PSORI_ARTHRO	50	-0.0313123	0.011072	0.00468314	-0.0486804	0.016856	0.00387673	-0.0360582	0.0198009	0.074838	56.4655	48	0.188068	56.5647	49	0.213419	0.00223967	0.00771352	0.772794
926	finn-b-L12_PSORI_ARTHRO	7FnZQr	GCST90200546_buildGRCh38.tsv.gz	|| id:finn-b-L12_PSORI_ARTHRO	50	0.00559242	0.0117971	0.635463	-0.00423017	0.0177882	0.81203	0.0198554	0.0209433	0.347848	29.9622	48	0.980785	30.6415	49	0.981488	-0.0067099	0.00814078	0.413884
927	finn-b-L12_PSORI_ARTHRO	cFgHDT	GCST90200547_buildGRCh38.tsv.gz	|| id:finn-b-L12_PSORI_ARTHRO	50	0.0122001	0.010064	0.225417	0.0119066	0.0153766	0.438732	0.0319001	0.0176769	0.07741	52.2072	48	0.313809	54.1902	49	0.283092	-0.00931135	0.00689598	0.183266
928	finn-b-L12_PSORI_ARTHRO	eAn8jf	GCST90200548_buildGRCh38.tsv.gz	|| id:finn-b-L12_PSORI_ARTHRO	50	-0.00522061	0.00942069	0.579466	0.00432229	0.0158188	0.784671	-0.0100916	0.0166727	0.547846	46.7612	48	0.523636	46.8866	49	0.559215	0.00230444	0.00650794	0.724817
929	finn-b-L12_PSORI_ARTHRO	xoJS5l	GCST90200549_buildGRCh38.tsv.gz	|| id:finn-b-L12_PSORI_ARTHRO	50	0.00258016	0.0110162	0.814817	0.0159859	0.0165556	0.334249	0.0129297	0.0195161	0.510812	42.4214	48	0.69995	42.8342	49	0.72003	-0.00488193	0.00759909	0.523646
930	finn-b-L12_PSORI_ARTHRO	FWLPN7	GCST90200550_buildGRCh38.tsv.gz	|| id:finn-b-L12_PSORI_ARTHRO	50	-0.00592706	0.009336	0.525519	0.00131888	0.0139385	0.924616	-0.00597957	0.016525	0.719052	34.9063	48	0.921034	34.9063	49	0.935716	2.48e-05	0.00645017	0.996943
931	finn-b-L12_PSORI_ARTHRO	uOyZmz	GCST90200551_buildGRCh38.tsv.gz	|| id:finn-b-L12_PSORI_ARTHRO	50	-0.0116218	0.0093326	0.213026	-0.0177128	0.0142356	0.213404	-0.0105492	0.0165264	0.526296	46.7124	48	0.525652	46.7186	49	0.566102	-0.000507088	0.00644844	0.937648
932	finn-b-L12_PSORI_ARTHRO	AWoajy	GCST90200552_buildGRCh38.tsv.gz	|| id:finn-b-L12_PSORI_ARTHRO	50	-0.0173821	0.0101624	0.0871871	-0.0221068	0.0147734	0.134551	-0.0194302	0.0180079	0.285988	38.9818	48	0.820193	39.0008	49	0.846066	0.000967959	0.00702603	0.891
933	finn-b-L12_PSORI_ARTHRO	UGXbBE	GCST90200553_buildGRCh38.tsv.gz	|| id:finn-b-L12_PSORI_ARTHRO	50	0.00658494	0.010088	0.513918	0.0145636	0.0145157	0.315716	0.0136874	0.0179984	0.450688	54.6848	48	0.235671	54.9454	49	0.259584	-0.00335931	0.00702413	0.634641
934	finn-b-L12_PSORI_ARTHRO	hf3rNN	GCST90200554_buildGRCh38.tsv.gz	|| id:finn-b-L12_PSORI_ARTHRO	50	-0.012027	0.0119809	0.315452	-0.0122225	0.0176218	0.487934	0.00880189	0.0211214	0.678734	59.8134	48	0.117859	61.5929	49	0.106922	-0.00981868	0.00821659	0.237965
935	finn-b-L12_PSORI_ARTHRO	5yPwR2	GCST90200555_buildGRCh38.tsv.gz	|| id:finn-b-L12_PSORI_ARTHRO	50	-0.0227863	0.011853	0.0545546	-0.0373548	0.015398	0.0152684	-0.0373226	0.0210734	0.0828975	63.6808	48	0.0642904	64.6069	49	0.0667454	0.00686132	0.00821251	0.407592
936	finn-b-L12_PSORI_ARTHRO	w2tlSG	GCST90200556_buildGRCh38.tsv.gz	|| id:finn-b-L12_PSORI_ARTHRO	50	-0.0262528	0.011656	0.0243029	-0.0165421	0.0172222	0.336798	-0.0179666	0.0207959	0.391913	48.6535	48	0.446533	48.8896	49	0.477568	-0.00390041	0.00808136	0.631543
937	finn-b-L12_PSORI_ARTHRO	PUG0JI	GCST90200557_buildGRCh38.tsv.gz	|| id:finn-b-L12_PSORI_ARTHRO	50	-0.0111358	0.0100503	0.267859	-0.00975063	0.0157891	0.53687	-0.0029362	0.0178011	0.86968	42.7479	48	0.687293	43.0594	49	0.711614	-0.00387305	0.00693993	0.579382
938	finn-b-L12_PSORI_ARTHRO	jvNjkH	GCST90200558_buildGRCh38.tsv.gz	|| id:finn-b-L12_PSORI_ARTHRO	50	0.00870779	0.010257	0.395903	-0.0077805	0.0141039	0.581183	0.00107993	0.0183019	0.953192	52.0583	48	0.318923	52.3349	49	0.345846	0.00360554	0.00713936	0.615853
939	finn-b-L12_PSORI_ARTHRO	f60LRb	GCST90200559_buildGRCh38.tsv.gz	|| id:finn-b-L12_PSORI_ARTHRO	50	-0.0067199	0.00938061	0.473768	-0.0143768	0.0150562	0.339639	-0.0301429	0.016602	0.0756794	45.3144	48	0.583539	48.2384	49	0.503927	0.0110834	0.00648162	0.0937293
940	finn-b-L12_PSORI_ARTHRO	EO5TrB	GCST90200560_buildGRCh38.tsv.gz	|| id:finn-b-L12_PSORI_ARTHRO	50	-0.00910245	0.0108368	0.400933	0.000919086	0.0165069	0.955598	0.0247499	0.0184662	0.186463	52.6718	48	0.298145	58.0854	49	0.175433	-0.0159713	0.0071906	0.031094
941	finn-b-L12_PSORI_ARTHRO	pcFsh4	GCST90200561_buildGRCh38.tsv.gz	|| id:finn-b-L12_PSORI_ARTHRO	50	0.00752985	0.00942684	0.424425	0.00777065	0.0140809	0.581046	0.00278275	0.0166843	0.868237	39.6148	48	0.800186	39.7337	49	0.824853	0.00224747	0.00651738	0.731719
942	finn-b-L12_PSORI_ARTHRO	I3rhsa	GCST90200562_buildGRCh38.tsv.gz	|| id:finn-b-L12_PSORI_ARTHRO	50	-0.0135797	0.00932967	0.145521	0.00184127	0.0154793	0.905315	0.000670097	0.0164924	0.967759	48.0137	48	0.472295	49.1108	49	0.468683	-0.00674598	0.00644133	0.300208
943	finn-b-L12_PSORI_ARTHRO	lMvjw9	GCST90200563_buildGRCh38.tsv.gz	|| id:finn-b-L12_PSORI_ARTHRO	50	-0.00471154	0.0107355	0.660751	-0.0111466	0.0147218	0.44896	-0.0109764	0.019164	0.569481	62.0691	48	0.0834554	62.2721	49	0.0964952	0.00296518	0.00748349	0.693692
944	finn-b-L12_PSORI_ARTHRO	d8dwTf	GCST90200564_buildGRCh38.tsv.gz	|| id:finn-b-L12_PSORI_ARTHRO	50	0.0391394	0.0095499	4.16e-05	0.0347816	0.0146357	0.017478	0.0434627	0.0168967	0.0132535	45.2342	48	0.586851	45.3304	49	0.62268	-0.00204723	0.00660067	0.757786
945	finn-b-L12_PSORI_ARTHRO	dujbLs	GCST90200565_buildGRCh38.tsv.gz	|| id:finn-b-L12_PSORI_ARTHRO	50	-0.0321991	0.00957518	0.000771652	-0.0204075	0.0158357	0.197501	-0.0196932	0.0169536	0.251143	43.8659	48	0.64285	44.6649	49	0.649369	-0.005913	0.00661505	0.375852
946	finn-b-L12_PSORI_ARTHRO	v58yyk	GCST90200566_buildGRCh38.tsv.gz	|| id:finn-b-L12_PSORI_ARTHRO	50	-0.000135007	0.00903607	0.988079	-0.0151071	0.0133009	0.256045	-0.0128146	0.0159993	0.427108	44.11	48	0.632962	45.0322	49	0.634687	0.0059968	0.00624447	0.341698
947	finn-b-L12_PSORI_ARTHRO	oa5AF2	GCST90200567_buildGRCh38.tsv.gz	|| id:finn-b-L12_PSORI_ARTHRO	50	0.00721773	0.00926014	0.435721	-0.00531257	0.0143732	0.711668	-0.00516512	0.0163864	0.753971	39.282	48	0.810839	40.121	49	0.813045	0.00586108	0.00639889	0.36427
948	finn-b-L12_PSORI_ARTHRO	v8xSVy	GCST90200568_buildGRCh38.tsv.gz	|| id:finn-b-L12_PSORI_ARTHRO	50	-0.0182	0.0101299	0.0723901	-0.017749	0.0151307	0.240777	-0.0380783	0.0177801	0.0373271	48.6838	48	0.445322	50.5458	49	0.412245	0.00937847	0.00692167	0.181778
949	finn-b-L12_PSORI_ARTHRO	v3DLd6	GCST90200569_buildGRCh38.tsv.gz	|| id:finn-b-L12_PSORI_ARTHRO	50	-0.00385449	0.00943995	0.683042	-0.00912294	0.0143987	0.526344	-0.0403448	0.0167042	0.0195816	40.4842	48	0.771013	47.4954	49	0.534264	0.0172738	0.00652369	0.0109274
950	finn-b-L12_PSORI_ARTHRO	wH3SA7	GCST90200570_buildGRCh38.tsv.gz	|| id:finn-b-L12_PSORI_ARTHRO	50	0.0308319	0.00947128	0.00113271	0.0209327	0.0154389	0.175151	0.0297735	0.016765	0.0820827	35.4004	48	0.911476	35.4062	49	0.927392	0.000500827	0.00654592	0.939332
951	finn-b-L12_PSORI_ARTHRO	0wgoMD	GCST90200571_buildGRCh38.tsv.gz	|| id:finn-b-L12_PSORI_ARTHRO	50	0.00182896	0.0100274	0.855272	-0.0159358	0.0153795	0.30012	0.00641577	0.0179139	0.721805	56.3238	48	0.19159	56.4368	49	0.216853	-0.00217113	0.00699636	0.757658
952	finn-b-L12_PSORI_ARTHRO	Xj1atu	GCST90200572_buildGRCh38.tsv.gz	|| id:finn-b-L12_PSORI_ARTHRO	50	-0.0195234	0.0110255	0.0766033	-0.0283695	0.0169925	0.0950135	-0.024128	0.0194688	0.221253	47.6899	48	0.485472	47.7722	49	0.522937	0.00218724	0.00762192	0.775372
953	finn-b-L12_PSORI_ARTHRO	Tzdtf0	GCST90200573_buildGRCh38.tsv.gz	|| id:finn-b-L12_PSORI_ARTHRO	50	-0.00749723	0.0121795	0.538184	-0.010747	0.0183171	0.557392	0.0310601	0.021528	0.155577	39.9788	48	0.788201	44.6967	49	0.648104	-0.0182389	0.00839701	0.0348212
954	finn-b-L12_PSORI_ARTHRO	v6NQQR	GCST90200574_buildGRCh38.tsv.gz	|| id:finn-b-L12_PSORI_ARTHRO	50	-0.016735	0.00981204	0.0880913	-0.0150742	0.0155618	0.332714	-0.0181402	0.0175437	0.306316	49.5515	48	0.411144	49.5612	49	0.450728	0.000665078	0.0068506	0.923065
955	finn-b-L12_PSORI_ARTHRO	Zga2vr	GCST90200575_buildGRCh38.tsv.gz	|| id:finn-b-L12_PSORI_ARTHRO	50	0.000381507	0.0109198	0.97213	0.015698	0.0153638	0.306898	0.0226811	0.0190972	0.24081	55.9475	48	0.201164	58.2859	49	0.17081	-0.0105796	0.00746926	0.16311
956	finn-b-L12_PSORI_ARTHRO	AR3RpI	GCST90200576_buildGRCh38.tsv.gz	|| id:finn-b-L12_PSORI_ARTHRO	50	-0.0179059	0.0122184	0.142787	-0.022801	0.0174981	0.192556	-0.0519039	0.0209951	0.0170253	59.8296	48	0.117578	64.6364	49	0.066425	0.0161035	0.00820033	0.0553646
957	finn-b-L12_PSORI_ARTHRO	0fVnth	GCST90200577_buildGRCh38.tsv.gz	|| id:finn-b-L12_PSORI_ARTHRO	50	0.00804073	0.0142669	0.57303	-0.00477977	0.0201542	0.812532	-0.00315854	0.0255502	0.902132	63.8241	48	0.0627818	64.1978	49	0.0713235	0.00526392	0.00992893	0.598445
958	finn-b-L12_PSORI_ARTHRO	XetMJA	GCST90200578_buildGRCh38.tsv.gz	|| id:finn-b-L12_PSORI_ARTHRO	50	0.0311457	0.00950507	0.00105009	0.0256131	0.0145456	0.0782581	0.0249347	0.016832	0.145039	47.6028	48	0.48903	47.8027	49	0.521692	0.00293686	0.00656853	0.656806
959	finn-b-L12_PSORI_ARTHRO	vGPdCV	GCST90200579_buildGRCh38.tsv.gz	|| id:finn-b-L12_PSORI_ARTHRO	50	0.0123203	0.0104336	0.23767	0.00559489	0.0155597	0.719165	0.0299968	0.0183896	0.109398	48.755	48	0.442482	50.1343	49	0.42819	-0.00836272	0.00717659	0.249665
960	finn-b-L12_PSORI_ARTHRO	hym6nQ	GCST90200580_buildGRCh38.tsv.gz	|| id:finn-b-L12_PSORI_ARTHRO	50	-0.00709153	0.00900483	0.430975	-0.00622086	0.0140922	0.658895	0.00356303	0.015985	0.824561	49.4602	48	0.414695	50.133	49	0.428238	-0.00504579	0.00624435	0.423044
961	finn-b-L12_PSORI_ARTHRO	K6y9Fw	GCST90200581_buildGRCh38.tsv.gz	|| id:finn-b-L12_PSORI_ARTHRO	50	0.016914	0.0103489	0.10218	0.0172699	0.0153447	0.260393	0.000806419	0.0182834	0.965002	57.0717	48	0.173522	58.4278	49	0.167593	0.00762746	0.00714214	0.290884
962	finn-b-L12_PSORI_ARTHRO	YTmBeH	GCST90200582_buildGRCh38.tsv.gz	|| id:finn-b-L12_PSORI_ARTHRO	50	-0.00722915	0.0120046	0.547042	-0.0137606	0.0164178	0.401945	-0.0110781	0.0214737	0.608298	61.9543	48	0.0849829	62.0152	49	0.100339	0.00181601	0.00836265	0.829006
963	finn-b-L12_PSORI_ARTHRO	W0qYrW	GCST90200583_buildGRCh38.tsv.gz	|| id:finn-b-L12_PSORI_ARTHRO	50	-0.0188698	0.0115199	0.101417	-0.0211324	0.0179488	0.239047	-0.0466504	0.0204157	0.0267711	36.4521	48	0.888677	39.1687	49	0.84134	0.013087	0.00794015	0.105841
964	finn-b-L12_PSORI_ARTHRO	8uZJgS	GCST90200584_buildGRCh38.tsv.gz	|| id:finn-b-L12_PSORI_ARTHRO	50	-0.00581095	0.00935475	0.534484	0.000106145	0.0151274	0.994401	0.00881136	0.0165595	0.597108	39.0349	48	0.818556	40.1801	49	0.811206	-0.00691758	0.00646421	0.289911
965	finn-b-L12_PSORI_ARTHRO	sv2KPp	GCST90200585_buildGRCh38.tsv.gz	|| id:finn-b-L12_PSORI_ARTHRO	50	-0.0146187	0.009323	0.116876	-0.0252925	0.0135764	0.0624652	-0.0319342	0.0165015	0.0588656	46.8712	48	0.519096	48.4885	49	0.493769	0.0081933	0.00644251	0.209587
966	finn-b-L12_PSORI_ARTHRO	YS7ffm	GCST90200586_buildGRCh38.tsv.gz	|| id:finn-b-L12_PSORI_ARTHRO	50	0.0121533	0.0121367	0.316648	-0.00164225	0.0152294	0.914127	-0.0335909	0.0201771	0.102466	68.8765	48	0.025694	79.7093	49	0.00362603	0.0216278	0.0078715	0.0084307
967	finn-b-L12_PSORI_ARTHRO	WAbdci	GCST90200587_buildGRCh38.tsv.gz	|| id:finn-b-L12_PSORI_ARTHRO	50	0.00726476	0.0101553	0.474383	0.00661909	0.0150207	0.659455	0.0177741	0.018017	0.328826	27.7025	48	0.99172	28.2011	49	0.992536	-0.00494365	0.00700072	0.4835
968	finn-b-L12_PSORI_ARTHRO	YwQniv	GCST90200588_buildGRCh38.tsv.gz	|| id:finn-b-L12_PSORI_ARTHRO	50	0.00943369	0.0123491	0.444917	0.0167612	0.0160248	0.295582	0.0338919	0.0216728	0.124435	59.4881	48	0.12363	61.8059	49	0.10356	-0.0115495	0.00844553	0.17783
969	finn-b-L12_PSORI_ARTHRO	9ZU89F	GCST90200589_buildGRCh38.tsv.gz	|| id:finn-b-L12_PSORI_ARTHRO	50	-0.0215319	0.00965407	0.0257249	-0.0241537	0.0149156	0.105371	-0.0253984	0.0170951	0.143895	31.4674	48	0.968727	31.5425	49	0.975098	0.00182716	0.00666703	0.785215
970	finn-b-L12_PSORI_ARTHRO	5Uw59q	GCST90200590_buildGRCh38.tsv.gz	|| id:finn-b-L12_PSORI_ARTHRO	50	0.00135168	0.0107396	0.899843	-0.00536835	0.0152278	0.724435	-0.0198768	0.018834	0.29654	58.4924	48	0.142658	60.7675	49	0.120771	0.0100398	0.00734787	0.178194
971	finn-b-L12_PSORI_ARTHRO	2NRRk8	GCST90200591_buildGRCh38.tsv.gz	|| id:finn-b-L12_PSORI_ARTHRO	50	-0.013916	0.0110849	0.209332	-0.00609836	0.0144821	0.673685	-0.00926701	0.0198031	0.641933	66.4689	48	0.0398551	66.581	49	0.0479699	-0.00220129	0.00773618	0.777216
972	finn-b-L12_PSORI_ARTHRO	Mbwurj	GCST90200592_buildGRCh38.tsv.gz	|| id:finn-b-L12_PSORI_ARTHRO	50	0.00923119	0.00950829	0.331619	-0.00185439	0.014476	0.898069	0.00303463	0.0168262	0.857636	36.0823	48	0.897076	36.2816	49	0.911098	0.00293394	0.00657293	0.657339
973	finn-b-L12_PSORI_ARTHRO	04MDOt	GCST90200593_buildGRCh38.tsv.gz	|| id:finn-b-L12_PSORI_ARTHRO	50	-0.0105211	0.0103312	0.308496	-0.00365379	0.0149606	0.807055	-0.0076383	0.0184857	0.6813	51.822	48	0.327131	51.8605	49	0.362943	-0.00136066	0.00720214	0.850949
974	finn-b-L12_PSORI_ARTHRO	6fzKpq	GCST90200594_buildGRCh38.tsv.gz	|| id:finn-b-L12_PSORI_ARTHRO	50	0.00459194	0.0100463	0.647616	0.00666603	0.0139459	0.632656	-0.00531459	0.0178783	0.767547	54.2915	48	0.247166	54.8017	49	0.263962	0.00468786	0.00697983	0.50504
975	finn-b-L12_PSORI_ARTHRO	qlowov	GCST90200595_buildGRCh38.tsv.gz	|| id:finn-b-L12_PSORI_ARTHRO	50	-0.0158283	0.0104469	0.129741	-0.0170194	0.0168933	0.313713	-0.0145547	0.0184882	0.435008	43.1039	48	0.673313	43.1109	49	0.709677	-0.000600886	0.0071967	0.933805
976	finn-b-L12_PSORI_ARTHRO	4I8HDL	GCST90200596_buildGRCh38.tsv.gz	|| id:finn-b-L12_PSORI_ARTHRO	50	0.00413702	0.0105763	0.695678	0.0169033	0.0163731	0.301893	0.0193422	0.0187438	0.30728	48.869	48	0.437949	49.8523	49	0.439235	-0.00718524	0.00731154	0.33067
977	finn-b-L12_PSORI_ARTHRO	fLn6EP	GCST90200597_buildGRCh38.tsv.gz	|| id:finn-b-L12_PSORI_ARTHRO	50	-0.00411405	0.0106502	0.699283	0.00972332	0.0161044	0.545998	0.0084247	0.0188191	0.656407	37.2499	48	0.869139	37.903	49	0.874954	-0.0059471	0.00735897	0.422996
978	finn-b-L12_PSORI_ARTHRO	nt36qt	GCST90200598_buildGRCh38.tsv.gz	|| id:finn-b-L12_PSORI_ARTHRO	50	0.00463596	0.0100747	0.645401	0.00494275	0.0141072	0.726062	0.0298712	0.0174625	0.0936134	50.9238	48	0.359301	54.179	49	0.283452	-0.0119479	0.00682098	0.0862228
979	finn-b-L12_PSORI_ARTHRO	4njl1d	GCST90200599_buildGRCh38.tsv.gz	|| id:finn-b-L12_PSORI_ARTHRO	50	-0.00758599	0.00952695	0.425877	-0.0114997	0.0149682	0.442324	-0.0160297	0.0168604	0.346504	42.093	48	0.712508	42.4614	49	0.733756	0.003997	0.00658496	0.546718
980	finn-b-L12_PSORI_ARTHRO	xfY0Ws	GCST90200600_buildGRCh38.tsv.gz	|| id:finn-b-L12_PSORI_ARTHRO	50	-0.0415029	0.0098742	2.63e-05	-0.0489189	0.0143856	0.000672524	-0.0416965	0.0174683	0.0209753	39.7966	48	0.794243	39.7968	49	0.822958	9.15e-05	0.00681214	0.989339
981	finn-b-L12_PSORI_ARTHRO	5hrcJU	GCST90200601_buildGRCh38.tsv.gz	|| id:finn-b-L12_PSORI_ARTHRO	50	-0.0222503	0.0100455	0.0267638	-0.0181826	0.014306	0.203737	-0.0385288	0.0177332	0.0347716	57.4409	48	0.165069	58.9225	49	0.156722	0.00770504	0.00692483	0.271392
982	finn-b-L12_PSORI_ARTHRO	Mbk75m	GCST90200602_buildGRCh38.tsv.gz	|| id:finn-b-L12_PSORI_ARTHRO	50	0.0023217	0.0115993	0.841356	0.00700532	0.0177967	0.693855	0.00279078	0.0204837	0.892198	46.6855	48	0.526765	46.6863	49	0.567428	-0.000222502	0.00800833	0.97795
983	finn-b-L12_PSORI_ARTHRO	aCyF0O	GCST90200603_buildGRCh38.tsv.gz	|| id:finn-b-L12_PSORI_ARTHRO	50	-0.0183974	0.0100827	0.0680528	-0.0242776	0.0147212	0.0991159	-0.0076599	0.0178501	0.669754	39.7406	48	0.796083	40.272	49	0.808333	-0.00508034	0.00696924	0.469565
984	finn-b-L12_PSORI_ARTHRO	WFsEZb	GCST90200604_buildGRCh38.tsv.gz	|| id:finn-b-L12_PSORI_ARTHRO	50	0.0198619	0.0125536	0.11361	0.0316949	0.0223302	0.15579	-0.000658575	0.022121	0.976373	54.1031	48	0.252796	55.5302	49	0.242237	0.00970903	0.00862876	0.266101
985	finn-b-L12_PSORI_ARTHRO	zS8ty7	GCST90200605_buildGRCh38.tsv.gz	|| id:finn-b-L12_PSORI_ARTHRO	50	0.0204225	0.0124768	0.101664	0.0140304	0.0186776	0.452541	-0.00314218	0.0221172	0.88762	35.8316	48	0.902536	37.4966	49	0.884747	0.0110819	0.0085882	0.203105
986	finn-b-L12_PSORI_ARTHRO	cQvHX4	GCST90200606_buildGRCh38.tsv.gz	|| id:finn-b-L12_PSORI_ARTHRO	50	0.00635143	0.0121495	0.601131	-0.00636059	0.0172077	0.711653	0.0110895	0.0217389	0.612304	53.4392	48	0.273274	53.5168	49	0.305075	-0.00223614	0.00847034	0.792913
987	finn-b-L12_PSORI_ARTHRO	rLJ1TX	GCST90200607_buildGRCh38.tsv.gz	|| id:finn-b-L12_PSORI_ARTHRO	50	-0.00812652	0.00975169	0.40465	-0.0115529	0.014947	0.439567	-0.0477903	0.0170041	0.00713856	42.5103	48	0.69652	50.5014	49	0.413956	0.0187596	0.00663622	0.00683442
988	finn-b-L12_PSORI_ARTHRO	NkEiGb	GCST90200608_buildGRCh38.tsv.gz	|| id:finn-b-L12_PSORI_ARTHRO	50	-0.0394018	0.00939526	2.74e-05	-0.0386363	0.0148968	0.00949794	-0.0485773	0.0167189	0.00553053	53.6498	48	0.266671	54.1445	49	0.284555	0.0043444	0.00653047	0.509074
989	finn-b-L12_PSORI_ARTHRO	IQ3IBv	GCST90200609_buildGRCh38.tsv.gz	|| id:finn-b-L12_PSORI_ARTHRO	50	0.00417885	0.0106071	0.693605	-0.00192167	0.0150867	0.898643	0.00568963	0.0189588	0.765392	57.1209	48	0.172377	57.132	49	0.19864	-0.000715292	0.00740478	0.923447
990	finn-b-L12_PSORI_ARTHRO	vYWrho	GCST90200610_buildGRCh38.tsv.gz	|| id:finn-b-L12_PSORI_ARTHRO	50	-0.00835165	0.00914296	0.361005	-0.0122937	0.0145101	0.396854	-0.0145915	0.0161781	0.371599	40.0605	48	0.785465	40.2791	49	0.80811	0.00295544	0.0063216	0.642247
991	finn-b-L12_PSORI_ARTHRO	OcAgXO	GCST90200611_buildGRCh38.tsv.gz	|| id:finn-b-L12_PSORI_ARTHRO	50	-0.00524606	0.0102321	0.608158	0.000189959	0.0150426	0.989925	-0.0133431	0.0182354	0.467902	56.4366	48	0.188783	56.7772	49	0.207798	0.00383457	0.00712409	0.592889
992	finn-b-L12_PSORI_ARTHRO	NpRmjc	GCST90200612_buildGRCh38.tsv.gz	|| id:finn-b-L12_PSORI_ARTHRO	50	-0.00250533	0.01132	0.824844	-0.0222956	0.0177712	0.209627	0.010117	0.0200334	0.615865	44.5934	48	0.613231	45.1766	49	0.628883	-0.00595594	0.00779914	0.448803
993	finn-b-L12_PSORI_ARTHRO	BgIOor	GCST90200613_buildGRCh38.tsv.gz	|| id:finn-b-L12_PSORI_ARTHRO	50	0.0202503	0.00929869	0.0294237	0.0131382	0.0136305	0.335107	0.0162527	0.0164518	0.328157	39.4328	48	0.806047	39.5196	49	0.831205	0.00189297	0.00642659	0.769605
994	finn-b-L12_PSORI_ARTHRO	YPyOkf	GCST90200614_buildGRCh38.tsv.gz	|| id:finn-b-L12_PSORI_ARTHRO	50	-0.00808999	0.00966026	0.402339	-0.0100812	0.0151175	0.504863	-0.0370997	0.0170981	0.0350014	39.2448	48	0.812012	43.4733	49	0.695924	0.013725	0.00667454	0.0452101
995	finn-b-L12_PSORI_ARTHRO	iZzE2F	GCST90200615_buildGRCh38.tsv.gz	|| id:finn-b-L12_PSORI_ARTHRO	50	0.00746169	0.00974625	0.443917	-0.00167844	0.0150108	0.91097	0.0144758	0.0172544	0.405647	48.0328	48	0.471517	48.2758	49	0.502406	-0.00332098	0.00674023	0.624464
996	finn-b-L12_PSORI_ARTHRO	7h5WBf	GCST90200616_buildGRCh38.tsv.gz	|| id:finn-b-L12_PSORI_ARTHRO	50	-0.0195018	0.00886482	0.0278136	-0.0294369	0.014128	0.0371982	-0.0241149	0.0156854	0.130759	46.3041	48	0.54255	46.4312	49	0.577876	0.00218321	0.00612407	0.723031
997	finn-b-L12_PSORI_ARTHRO	B73F6R	GCST90200617_buildGRCh38.tsv.gz	|| id:finn-b-L12_PSORI_ARTHRO	50	-0.0102199	0.00996433	0.305056	-0.0219338	0.0145473	0.131615	0.0017434	0.0176931	0.921917	52.816	48	0.293376	53.555	49	0.303801	-0.00566453	0.00691182	0.416528
998	finn-b-L12_PSORI_ARTHRO	XpBpkL	GCST90200618_buildGRCh38.tsv.gz	|| id:finn-b-L12_PSORI_ARTHRO	50	0.00442671	0.00914795	0.628456	-0.00765598	0.0141152	0.587548	0.00297049	0.0161894	0.855192	41.3627	48	0.739729	41.3745	49	0.772165	0.000689105	0.0063208	0.91364
999	finn-b-L12_PSORI_ARTHRO	XpmMwy	GCST90200619_buildGRCh38.tsv.gz	|| id:finn-b-L12_PSORI_ARTHRO	50	-0.0147746	0.0103617	0.153905	-0.0153478	0.013959	0.271553	-0.0286488	0.0183813	0.125665	58.4013	48	0.144505	59.419	49	0.146344	0.00655251	0.00716476	0.365001
1000	finn-b-L12_PSORI_ARTHRO	l40Zr3	GCST90200620_buildGRCh38.tsv.gz	|| id:finn-b-L12_PSORI_ARTHRO	50	-0.0136092	0.0102863	0.185821	-0.0286416	0.015932	0.0722173	-0.0354958	0.017988	0.0542339	51.7708	48	0.328921	54.1167	49	0.285445	0.0103463	0.00701546	0.146798
1001	finn-b-L12_PSORI_ARTHRO	ZiJ2NS	GCST90200621_buildGRCh38.tsv.gz	|| id:finn-b-L12_PSORI_ARTHRO	50	-0.020931	0.00937269	0.0255367	-0.0254468	0.0141542	0.0722058	-0.0260333	0.0165866	0.123091	41.1634	48	0.746974	41.3024	49	0.774623	0.0024153	0.00647788	0.710898
1002	finn-b-L12_PSORI_ARTHRO	uTMEJX	GCST90200622_buildGRCh38.tsv.gz	|| id:finn-b-L12_PSORI_ARTHRO	50	-0.0256847	0.00949754	0.00684366	-0.0120803	0.014727	0.412055	0.00169303	0.0168036	0.920165	36.1554	48	0.89545	40.0561	49	0.815051	-0.0129464	0.00655506	0.0540326
1003	finn-b-L12_PSORI_ARTHRO	ZakZ0o	GCST90200623_buildGRCh38.tsv.gz	|| id:finn-b-L12_PSORI_ARTHRO	50	-0.00775399	0.00954719	0.416691	-0.00863699	0.0147737	0.558803	0.0119522	0.0168907	0.482602	32.0204	48	0.963094	34.0206	49	0.948785	-0.00933223	0.00659853	0.163731
1004	finn-b-L12_PSORI_ARTHRO	Yp6cdv	GCST90200624_buildGRCh38.tsv.gz	|| id:finn-b-L12_PSORI_ARTHRO	50	-0.000446194	0.0086606	0.958911	0.0143868	0.0125817	0.252842	0.0182036	0.0153259	0.240769	44.2617	48	0.62679	46.4372	49	0.57763	-0.00882885	0.00598581	0.146752
1005	finn-b-L12_PSORI_ARTHRO	hbHPLS	GCST90200625_buildGRCh38.tsv.gz	|| id:finn-b-L12_PSORI_ARTHRO	50	-0.0257229	0.0106452	0.0156753	-0.0361885	0.0164574	0.0278833	-0.047712	0.0188541	0.0147206	37.5851	48	0.860354	39.5818	49	0.829372	0.0103838	0.00734848	0.164093
1006	finn-b-L12_PSORI_ARTHRO	sGdp2I	GCST90200626_buildGRCh38.tsv.gz	|| id:finn-b-L12_PSORI_ARTHRO	50	-0.0215556	0.010917	0.0483246	-0.00861181	0.0163214	0.597749	-0.0203561	0.0193271	0.297505	39.7521	48	0.795705	39.7577	49	0.824132	-0.000565057	0.00751301	0.94036
1007	finn-b-L12_PSORI_ARTHRO	fizzar	GCST90200627_buildGRCh38.tsv.gz	|| id:finn-b-L12_PSORI_ARTHRO	50	-0.016178	0.0115333	0.160699	-0.0219242	0.0176033	0.212964	-0.00851753	0.0204804	0.679347	48.3244	48	0.459733	48.5313	49	0.492035	-0.00362547	0.0079972	0.652345
1008	finn-b-L12_PSORI_ARTHRO	aHvLoD	GCST90200628_buildGRCh38.tsv.gz	|| id:finn-b-L12_PSORI_ARTHRO	50	0.00970999	0.00952983	0.308248	0.0139218	0.0146296	0.341288	0.0110137	0.0170072	0.520336	48.8213	48	0.439846	48.8301	49	0.479965	-0.000617005	0.00664044	0.926357
1009	finn-b-L12_PSORI_ARTHRO	8zZXpK	GCST90200629_buildGRCh38.tsv.gz	|| id:finn-b-L12_PSORI_ARTHRO	50	0.00408489	0.00992007	0.680501	0.00291315	0.0151847	0.847862	0.0138834	0.0176463	0.435291	53.366	48	0.275591	53.8698	49	0.293433	-0.0046419	0.00689565	0.504071
1010	finn-b-L12_PSORI_ARTHRO	0TGVW6	GCST90200630_buildGRCh38.tsv.gz	|| id:finn-b-L12_PSORI_ARTHRO	50	0.0045362	0.0112902	0.687845	-0.0217274	0.0157934	0.168906	-0.0147223	0.0198846	0.46267	60.9755	48	0.0989508	62.7276	49	0.0899725	0.00915331	0.00779392	0.246022
1011	finn-b-L12_PSORI_ARTHRO	x9J3vZ	GCST90200631_buildGRCh38.tsv.gz	|| id:finn-b-L12_PSORI_ARTHRO	50	-0.00278071	0.00984904	0.777688	-0.00452813	0.0144424	0.753879	-0.0156915	0.0174654	0.373437	50.5141	48	0.374458	51.359	49	0.381435	0.00610913	0.00681844	0.374739
1012	finn-b-L12_PSORI_ARTHRO	VjIkXI	GCST90200632_buildGRCh38.tsv.gz	|| id:finn-b-L12_PSORI_ARTHRO	50	0.0122952	0.0104811	0.240764	0.0118785	0.0147523	0.420708	0.0178943	0.0187147	0.343783	57.9556	48	0.153795	58.1144	49	0.174759	-0.00265025	0.00730849	0.718476
1013	finn-b-L12_PSORI_ARTHRO	AtiNnb	GCST90200633_buildGRCh38.tsv.gz	|| id:finn-b-L12_PSORI_ARTHRO	50	-0.00823537	0.00935568	0.378722	0.00335732	0.0137113	0.806567	-0.00759134	0.0165586	0.648696	39.6731	48	0.79829	39.6753	49	0.826599	-0.000304824	0.00646646	0.962598
1014	finn-b-L12_PSORI_ARTHRO	2ubHyG	GCST90200634_buildGRCh38.tsv.gz	|| id:finn-b-L12_PSORI_ARTHRO	50	-0.00626068	0.0105264	0.552002	-0.00349738	0.0165004	0.83214	-0.00325509	0.018639	0.862098	36.9484	48	0.876749	36.9866	49	0.896342	-0.00142176	0.00727628	0.845908
1015	finn-b-L12_PSORI_ARTHRO	14Az7w	GCST90200635_buildGRCh38.tsv.gz	|| id:finn-b-L12_PSORI_ARTHRO	50	-0.032703	0.0113418	0.00393402	-0.0470856	0.018326	0.0101893	-0.0549564	0.0198996	0.00812418	57.4933	48	0.163897	59.694	49	0.140821	0.0105353	0.00777225	0.181601
1016	finn-b-L12_PSORI_ARTHRO	FBjkQ0	GCST90200636_buildGRCh38.tsv.gz	|| id:finn-b-L12_PSORI_ARTHRO	50	4.28e-05	0.01109	0.99692	-0.0098341	0.0141806	0.488003	0.00653397	0.0198049	0.742899	76.4406	48	0.00560316	76.6918	49	0.00693244	-0.0030705	0.00773072	0.692994
1017	finn-b-L12_PSORI_ARTHRO	fKLR6q	GCST90200637_buildGRCh38.tsv.gz	|| id:finn-b-L12_PSORI_ARTHRO	50	-0.00150957	0.0103679	0.884237	-0.0100616	0.0157773	0.523651	-0.00542424	0.0183334	0.768608	45.6351	48	0.570268	45.7021	49	0.607621	0.0018522	0.00715404	0.796817
1018	finn-b-L12_PSORI_ARTHRO	vcjSoN	GCST90200638_buildGRCh38.tsv.gz	|| id:finn-b-L12_PSORI_ARTHRO	50	-0.0178315	0.0107762	0.0979819	-0.00464699	0.0155318	0.764794	-0.000334784	0.0190797	0.986073	41.5308	48	0.733552	42.7657	49	0.722571	-0.00828098	0.00745199	0.271998
1019	finn-b-L12_PSORI_ARTHRO	fqJZe5	GCST90200639_buildGRCh38.tsv.gz	|| id:finn-b-L12_PSORI_ARTHRO	50	-0.00399103	0.0115824	0.730413	0.0117286	0.0163149	0.47221	0.00168569	0.0206995	0.935433	54.819	48	0.231832	54.9451	49	0.259595	-0.00268117	0.00806853	0.74111
1020	finn-b-L12_PSORI_ARTHRO	KMbAFg	GCST90200640_buildGRCh38.tsv.gz	|| id:finn-b-L12_PSORI_ARTHRO	50	0.00144527	0.0122741	0.906266	-0.00918718	0.017343	0.596297	0.0124134	0.0218172	0.572027	54.8683	48	0.23043	55.2935	49	0.249166	-0.00520946	0.00854116	0.544789
1021	finn-b-L12_PSORI_ARTHRO	cJ2j06	GCST90200641_buildGRCh38.tsv.gz	|| id:finn-b-L12_PSORI_ARTHRO	50	-0.00897169	0.0108029	0.406264	-0.0083949	0.0143215	0.557759	-0.0215129	0.0191925	0.267905	62.8457	48	0.0737037	63.6669	49	0.0776498	0.00593579	0.00749483	0.432266
1022	finn-b-L12_PSORI_ARTHRO	aB8e44	GCST90200642_buildGRCh38.tsv.gz	|| id:finn-b-L12_PSORI_ARTHRO	50	-0.00643943	0.0122741	0.599837	0.00965253	0.0195594	0.62166	0.0248118	0.0217804	0.260281	40.995	48	0.753029	44.0118	49	0.675114	-0.0147484	0.00849123	0.0888188
1023	finn-b-L12_PSORI_ARTHRO	tCRiTT	GCST90200643_buildGRCh38.tsv.gz	|| id:finn-b-L12_PSORI_ARTHRO	50	-0.000833936	0.0092067	0.927827	0.00573923	0.0141489	0.685015	0.0124865	0.0162979	0.447344	48.4692	48	0.453911	49.4601	49	0.454744	-0.00630556	0.00636553	0.326859
1024	finn-b-L12_PSORI_ARTHRO	1fPbSi	GCST90200644_buildGRCh38.tsv.gz	|| id:finn-b-L12_PSORI_ARTHRO	50	-0.0216886	0.00900911	0.0160662	-0.0210967	0.0139411	0.130209	-0.0103711	0.0159394	0.518369	46.0574	48	0.552772	46.7982	49	0.562841	-0.00535948	0.00622689	0.393683
1025	finn-b-L12_PSORI_ARTHRO	aLvjKy	GCST90200645_buildGRCh38.tsv.gz	|| id:finn-b-L12_PSORI_ARTHRO	50	-0.0209949	0.0130536	0.107757	-0.0149901	0.0206614	0.468138	-0.0412951	0.0230882	0.0799953	46.4356	48	0.537103	47.5719	49	0.53113	0.00959412	0.00900039	0.291771
1026	finn-b-L12_PSORI_ARTHRO	Qxi1Gd	GCST90200646_buildGRCh38.tsv.gz	|| id:finn-b-L12_PSORI_ARTHRO	50	-0.0152325	0.00941192	0.10557	-0.0072007	0.014494	0.619327	-0.0109498	0.016647	0.51383	46.1886	48	0.547334	46.2859	49	0.583819	-0.00202842	0.00650339	0.756465
1027	finn-b-L12_PSORI_ARTHRO	LY0vo3	GCST90200647_buildGRCh38.tsv.gz	|| id:finn-b-L12_PSORI_ARTHRO	50	-0.0170659	0.0121853	0.161353	-0.0358528	0.0178288	0.0443314	-0.0266134	0.0216064	0.224046	37.3308	48	0.867051	37.6171	49	0.881895	0.00449484	0.00839996	0.595049
1028	finn-b-L12_PSORI_ARTHRO	oH4mfN	GCST90200648_buildGRCh38.tsv.gz	|| id:finn-b-L12_PSORI_ARTHRO	50	-0.0151526	0.00924007	0.101031	-0.019771	0.0139878	0.157524	-0.039017	0.0163519	0.0210207	44.4538	48	0.618948	47.5829	49	0.530681	0.0112971	0.00638643	0.0832594
1029	finn-b-L12_PSORI_ARTHRO	h5V4W8	GCST90200649_buildGRCh38.tsv.gz	|| id:finn-b-L12_PSORI_ARTHRO	50	-0.0210764	0.00916011	0.0213981	-0.0419843	0.014638	0.00412849	-0.0415451	0.0159835	0.0123756	48.2492	48	0.462767	50.6708	49	0.407448	0.00968704	0.00624111	0.127199
1030	finn-b-L12_PSORI_ARTHRO	ZuJXr5	GCST90200650_buildGRCh38.tsv.gz	|| id:finn-b-L12_PSORI_ARTHRO	50	-0.00223522	0.00982802	0.820087	-0.016256	0.0152535	0.286549	0.0134326	0.0173975	0.443839	46.6328	48	0.528942	47.824	49	0.52082	-0.00740215	0.00678218	0.28054
1031	finn-b-L12_PSORI_ARTHRO	EMNuhD	GCST90200651_buildGRCh38.tsv.gz	|| id:finn-b-L12_PSORI_ARTHRO	50	0.00242083	0.0094934	0.798722	0.0157263	0.014158	0.266668	0.00781071	0.0168024	0.644136	38.8921	48	0.82294	39.0433	49	0.844877	-0.00254955	0.00655777	0.699156
1032	finn-b-L12_PSORI_ARTHRO	mcLLHD	GCST90200652_buildGRCh38.tsv.gz	|| id:finn-b-L12_PSORI_ARTHRO	50	0.0119117	0.010096	0.238061	0.00651176	0.0147727	0.659361	-0.00319311	0.0178664	0.858909	43.744	48	0.647766	44.7941	49	0.644221	0.00715457	0.00698196	0.310631
1033	finn-b-L12_PSORI_ARTHRO	kTSzCx	GCST90200653_buildGRCh38.tsv.gz	|| id:finn-b-L12_PSORI_ARTHRO	50	0.0143201	0.00977519	0.142936	0.00739535	0.0152481	0.627676	0.0161576	0.0174851	0.36007	49.5298	48	0.411988	49.5465	49	0.451312	-0.000867765	0.0068146	0.899204
1034	finn-b-L12_PSORI_ARTHRO	U2gx9r	GCST90200654_buildGRCh38.tsv.gz	|| id:finn-b-L12_PSORI_ARTHRO	50	0.000201493	0.0139386	0.988466	-0.00577227	0.0205524	0.778821	-0.00579667	0.0249812	0.817492	51.2869	48	0.346115	51.3771	49	0.380759	0.00282543	0.0097232	0.77262
1035	finn-b-L12_PSORI_ARTHRO	msm6Qt	GCST90200655_buildGRCh38.tsv.gz	|| id:finn-b-L12_PSORI_ARTHRO	50	0.0116885	0.00934943	0.211232	0.0128035	0.0143451	0.372105	0.0061022	0.01655	0.713964	43.08	48	0.674258	43.2473	49	0.704524	0.00264322	0.00646157	0.684309
1036	finn-b-L12_PSORI_ARTHRO	wfmK3G	GCST90200656_buildGRCh38.tsv.gz	|| id:finn-b-L12_PSORI_ARTHRO	50	-0.0125592	0.00959051	0.19035	-0.00689686	0.0152801	0.651729	-0.0137772	0.0171526	0.425812	51.2243	48	0.348371	51.2322	49	0.386173	0.000576356	0.00669787	0.931784
1037	finn-b-L12_PSORI_ARTHRO	fjTiQ1	GCST90200657_buildGRCh38.tsv.gz	|| id:finn-b-L12_PSORI_ARTHRO	50	0.0100524	0.00958321	0.294199	0.0164764	0.0141811	0.245293	0.00742553	0.0169695	0.663652	44.7477	48	0.606899	44.7829	49	0.644668	0.0012406	0.00661404	0.852004
1038	finn-b-L12_PSORI_ARTHRO	XgDiFV	GCST90200658_buildGRCh38.tsv.gz	|| id:finn-b-L12_PSORI_ARTHRO	50	0.0210971	0.0104244	0.0429883	0.0272815	0.0143603	0.057461	0.0391016	0.018364	0.0383897	55.3511	48	0.217007	56.98	49	0.202528	-0.00852977	0.00717667	0.240467
1039	finn-b-L12_PSORI_ARTHRO	salfSD	GCST90200659_buildGRCh38.tsv.gz	|| id:finn-b-L12_PSORI_ARTHRO	50	0.00418103	0.0106495	0.694613	-0.0162302	0.0149779	0.278538	0.00774297	0.0190242	0.685813	60.3113	48	0.109438	60.376	49	0.12781	-0.00168645	0.00743005	0.821406
1040	finn-b-L12_PSORI_ARTHRO	qFCf4S	GCST90200660_buildGRCh38.tsv.gz	|| id:finn-b-L12_PSORI_ARTHRO	50	-0.00261099	0.0100577	0.795172	-0.0184855	0.0139445	0.184957	-0.0186053	0.0178086	0.301379	33.2586	48	0.947794	34.443	49	0.942814	0.00756422	0.00695049	0.281897
1041	finn-b-L12_PSORI_ARTHRO	qM0wrN	GCST90200661_buildGRCh38.tsv.gz	|| id:finn-b-L12_PSORI_ARTHRO	50	-0.000345461	0.0109724	0.974883	0.0111717	0.0139423	0.422967	0.0326282	0.018748	0.0882041	68.9111	48	0.025528	75.4363	49	0.0089968	-0.0156148	0.00732425	0.0381582
1042	finn-b-L12_PSORI_ARTHRO	e16hsi	GCST90200662_buildGRCh38.tsv.gz	|| id:finn-b-L12_PSORI_ARTHRO	50	-0.0174052	0.00861129	0.0432584	-0.0228517	0.0134924	0.0903278	-0.0141034	0.0153011	0.361281	48.3781	48	0.457571	48.4471	49	0.49545	-0.00156222	0.0059734	0.794803
1043	finn-b-L12_PSORI_ARTHRO	R4tDMf	GCST90200663_buildGRCh38.tsv.gz	|| id:finn-b-L12_PSORI_ARTHRO	50	-0.00270592	0.00909433	0.766055	0.00605827	0.013079	0.643217	0.00019304	0.0162544	0.990574	50.8834	48	0.360785	50.9329	49	0.397458	-0.00137153	0.00634493	0.829778
1044	finn-b-L12_PSORI_ARTHRO	5fkpKb	GCST90200664_buildGRCh38.tsv.gz	|| id:finn-b-L12_PSORI_ARTHRO	50	-0.00469669	0.0101846	0.644686	-0.0102087	0.0152151	0.502245	-0.00611155	0.0182171	0.738722	57.5796	48	0.161975	57.5902	49	0.187233	0.000669259	0.007111	0.925409
1045	finn-b-L12_PSORI_ARTHRO	gkE2s8	GCST90200665_buildGRCh38.tsv.gz	|| id:finn-b-L12_PSORI_ARTHRO	50	0.0103205	0.0107532	0.337177	-0.00524674	0.0162363	0.746582	-0.0112866	0.0190531	0.556379	46.9589	48	0.515477	48.8461	49	0.479321	0.0101838	0.00741321	0.175904
1046	finn-b-L12_PSORI_ARTHRO	D6LS9i	GCST90200666_buildGRCh38.tsv.gz	|| id:finn-b-L12_PSORI_ARTHRO	50	-0.0138335	0.00941652	0.141814	-0.0146519	0.0137272	0.28581	-0.0120098	0.0166694	0.474729	36.6101	48	0.884961	36.6277	49	0.904037	-0.000862979	0.00650889	0.895076
1047	finn-b-L12_PSORI_ARTHRO	rxe7Zj	GCST90200667_buildGRCh38.tsv.gz	|| id:finn-b-L12_PSORI_ARTHRO	50	0.00511135	0.00943915	0.58816	0.00183035	0.0144469	0.899182	-0.00625165	0.0167068	0.709905	42.0983	48	0.712306	42.7778	49	0.722123	0.00537785	0.006524	0.413836
1048	finn-b-L12_PSORI_ARTHRO	G0OZKU	GCST90200668_buildGRCh38.tsv.gz	|| id:finn-b-L12_PSORI_ARTHRO	50	-0.030469	0.0116968	0.00918997	-0.0309695	0.0154517	0.0450399	-0.044024	0.0207695	0.0392333	71.1357	48	0.0166679	72.0634	49	0.0176284	0.00641917	0.00811309	0.432713
1049	finn-b-L12_PSORI_ARTHRO	5nlmfn	GCST90200669_buildGRCh38.tsv.gz	|| id:finn-b-L12_PSORI_ARTHRO	50	-0.00478716	0.0106648	0.653522	-0.0079856	0.0139639	0.567408	-0.00698463	0.019063	0.715679	61.5269	48	0.0908717	61.5519	49	0.107579	0.00103941	0.00743888	0.889461
1050	finn-b-L12_PSORI_ARTHRO	AVAOY8	GCST90200670_buildGRCh38.tsv.gz	|| id:finn-b-L12_PSORI_ARTHRO	50	-0.00203478	0.00953068	0.830938	-0.0159433	0.0145372	0.272762	-0.0175892	0.0168698	0.302335	44.9423	48	0.598894	46.191	49	0.5877	0.00736083	0.00658719	0.269366
1051	finn-b-L12_PSORI_ARTHRO	fUWRQb	GCST90200671_buildGRCh38.tsv.gz	|| id:finn-b-L12_PSORI_ARTHRO	50	0.00620921	0.0100331	0.536	0.0143317	0.0157396	0.362534	0.00273466	0.0177934	0.878499	48.164	48	0.466207	48.2202	49	0.504667	0.00164022	0.0069315	0.813949
1052	finn-b-L12_PSORI_ARTHRO	hs4uyn	GCST90200672_buildGRCh38.tsv.gz	|| id:finn-b-L12_PSORI_ARTHRO	50	-0.0269917	0.0092635	0.00357087	-0.0275385	0.0144791	0.0571772	-0.0352249	0.0163903	0.0366956	40.2138	48	0.780288	40.5845	49	0.798389	0.00389413	0.00639542	0.545466
1053	finn-b-L12_PSORI_ARTHRO	AXfeoF	GCST90200673_buildGRCh38.tsv.gz	|| id:finn-b-L12_PSORI_ARTHRO	50	-0.00853592	0.00946891	0.36734	-0.00640746	0.0147459	0.663907	0.00527752	0.0167561	0.754156	43.834	48	0.644138	44.8325	49	0.642688	-0.00653536	0.00654042	0.322696
1054	finn-b-L12_PSORI_ARTHRO	atFRvS	GCST90200674_buildGRCh38.tsv.gz	|| id:finn-b-L12_PSORI_ARTHRO	50	0.00682535	0.00908841	0.452656	0.0154858	0.0141332	0.273208	0.00309592	0.0160799	0.848137	47.4665	48	0.494607	47.5455	49	0.53221	0.00176647	0.00628313	0.779808
1055	finn-b-L12_PSORI_ARTHRO	gZFHYC	GCST90200675_buildGRCh38.tsv.gz	|| id:finn-b-L12_PSORI_ARTHRO	50	-0.00403	0.00969315	0.677587	0.00297818	0.0152247	0.844911	-0.0303085	0.0171547	0.0836236	39.2367	48	0.812268	42.6839	49	0.725597	0.0124295	0.00669458	0.0695027
1056	finn-b-L12_PSORI_ARTHRO	GQcmZ9	GCST90200676_buildGRCh38.tsv.gz	|| id:finn-b-L12_PSORI_ARTHRO	50	-0.00385234	0.0104558	0.712546	0.00499616	0.0141248	0.723553	0.00682521	0.0186003	0.715276	61.694	48	0.0885306	62.3163	49	0.0958467	-0.00505352	0.0072628	0.489904
1057	finn-b-L12_PSORI_ARTHRO	4bLPdx	GCST90200677_buildGRCh38.tsv.gz	|| id:finn-b-L12_PSORI_ARTHRO	50	-0.0162489	0.0103019	0.114731	-0.00978834	0.0138956	0.481172	-0.0262443	0.0183425	0.158967	61.9069	48	0.0856197	62.4694	49	0.0936248	0.00472929	0.00716131	0.512157
1058	finn-b-L12_PSORI_ARTHRO	MpOQ2P	GCST90200678_buildGRCh38.tsv.gz	|| id:finn-b-L12_PSORI_ARTHRO	50	0.00449633	0.00962502	0.640392	-0.00266311	0.0145539	0.854811	0.00280649	0.0170279	0.86978	47.8095	48	0.480594	47.824	49	0.520822	0.000799451	0.00664539	0.904746
1059	finn-b-L12_PSORI_ARTHRO	zDwQa0	GCST90200679_buildGRCh38.tsv.gz	|| id:finn-b-L12_PSORI_ARTHRO	50	0.00431949	0.00994788	0.664134	-0.00118619	0.014561	0.935073	-0.00555614	0.0177035	0.755	54.3555	48	0.245272	54.8732	49	0.261779	0.00467401	0.00691301	0.502211
1060	finn-b-L12_PSORI_ARTHRO	4XJsnV	GCST90200680_buildGRCh38.tsv.gz	|| id:finn-b-L12_PSORI_ARTHRO	50	-0.0104099	0.00996763	0.296312	-0.00253669	0.0151015	0.866602	-0.0067046	0.0176358	0.705497	42.7709	48	0.686396	42.8358	49	0.71997	-0.00175549	0.00689283	0.800056
1061	finn-b-L12_PSORI_ARTHRO	DE0afq	GCST90200681_buildGRCh38.tsv.gz	|| id:finn-b-L12_PSORI_ARTHRO	50	-0.0131825	0.00916993	0.150553	-0.00439433	0.0131841	0.738904	-0.0190181	0.0163596	0.250777	51.7477	48	0.329734	51.9492	49	0.359715	0.0027616	0.00638655	0.667381
1062	finn-b-L12_PSORI_ARTHRO	cqY3uU	GCST90200682_buildGRCh38.tsv.gz	|| id:finn-b-L12_PSORI_ARTHRO	50	-0.0069783	0.00964849	0.469524	-0.0172478	0.0142469	0.226036	-0.0238775	0.0169912	0.166376	55.4353	48	0.214719	57.1141	49	0.199095	0.00800565	0.00664003	0.233856
1063	finn-b-L12_PSORI_ARTHRO	IxIowj	GCST90200683_buildGRCh38.tsv.gz	|| id:finn-b-L12_PSORI_ARTHRO	50	-0.00541222	0.0101076	0.592331	0.00571756	0.0156931	0.715607	-0.0184534	0.0179187	0.308247	49.4248	48	0.416075	50.2264	49	0.4246	0.00616795	0.00699043	0.381989
1064	finn-b-L12_PSORI_ARTHRO	wfd27b	GCST90200684_buildGRCh38.tsv.gz	|| id:finn-b-L12_PSORI_ARTHRO	50	-0.00567511	0.0104222	0.586084	0.00835868	0.0152914	0.584635	0.000712849	0.0185895	0.96957	55.9156	48	0.201991	56.1178	49	0.225574	-0.00302662	0.00726452	0.678806
1065	finn-b-L12_PSORI_ARTHRO	dSocAg	GCST90200685_buildGRCh38.tsv.gz	|| id:finn-b-L12_PSORI_ARTHRO	50	-0.00639961	0.00936929	0.494581	-0.0179093	0.014248	0.208765	-0.00204628	0.0165818	0.902302	44.1026	48	0.633264	44.2038	49	0.667599	-0.00206049	0.00647548	0.751714
1066	finn-b-L12_PSORI_ARTHRO	wm1ICX	GCST90200686_buildGRCh38.tsv.gz	|| id:finn-b-L12_PSORI_ARTHRO	50	-0.028877	0.00976969	0.00311888	-0.023901	0.0155778	0.124956	-0.0278422	0.0174657	0.117477	53.3323	48	0.276661	53.3381	49	0.311065	-0.000489835	0.00682111	0.94305
1067	finn-b-L12_PSORI_ARTHRO	uVhHD0	GCST90200687_buildGRCh38.tsv.gz	|| id:finn-b-L12_PSORI_ARTHRO	50	-0.0232883	0.00925741	0.0118819	-0.0263342	0.0163288	0.1068	-0.0315558	0.0164862	0.0615827	48.7185	48	0.443936	49.0936	49	0.469373	0.0039136	0.00643813	0.546133
1068	finn-b-L12_PSORI_ARTHRO	4YyKDM	GCST90200688_buildGRCh38.tsv.gz	|| id:finn-b-L12_PSORI_ARTHRO	50	0.00863696	0.00839944	0.303819	0.00686302	0.013028	0.598338	0.0235463	0.0147988	0.118153	50.2575	48	0.384099	51.8179	49	0.364497	-0.00705573	0.00577961	0.228126
1069	finn-b-L12_PSORI_ARTHRO	wgom8p	GCST90200689_buildGRCh38.tsv.gz	|| id:finn-b-L12_PSORI_ARTHRO	50	-0.000554526	0.00948611	0.953385	0.013881	0.0147942	0.348105	0.0202921	0.0167869	0.232659	40.8019	48	0.759896	43.0676	49	0.711307	-0.00986711	0.00655533	0.138824
1070	finn-b-L12_PSORI_ARTHRO	1zbMSc	GCST90200690_buildGRCh38.tsv.gz	|| id:finn-b-L12_PSORI_ARTHRO	50	-0.00786758	0.00982983	0.423492	-0.00327076	0.0137681	0.812222	-0.0132843	0.017545	0.452658	50.2472	48	0.384489	50.3938	49	0.41811	0.00256386	0.00685057	0.709862
1071	finn-b-L12_PSORI_ARTHRO	6O52q7	GCST90200691_buildGRCh38.tsv.gz	|| id:finn-b-L12_PSORI_ARTHRO	50	-0.0228074	0.00939869	0.0152388	-0.0195991	0.0150015	0.19139	-0.0287467	0.016628	0.0902704	27.022	48	0.993757	27.2095	49	0.995086	0.0028122	0.00649477	0.666959
1072	finn-b-L12_PSORI_ARTHRO	IFvGqd	GCST90200692_buildGRCh38.tsv.gz	|| id:finn-b-L12_PSORI_ARTHRO	50	-0.0144439	0.00977116	0.139351	-0.0243768	0.0140481	0.0826981	-0.0057073	0.0174064	0.744424	51.7791	48	0.32863	52.1783	49	0.351445	-0.00413396	0.00679573	0.545845
1073	finn-b-L12_PSORI_ARTHRO	cYXtsc	GCST90200693_buildGRCh38.tsv.gz	|| id:finn-b-L12_PSORI_ARTHRO	50	0.0113289	0.00929182	0.222755	0.0148135	0.014898	0.320064	0.0101911	0.0164423	0.538313	43.8942	48	0.641707	43.9012	49	0.679421	0.000538394	0.00641874	0.933502
1074	finn-b-L12_PSORI_ARTHRO	6qHlbH	GCST90200694_buildGRCh38.tsv.gz	|| id:finn-b-L12_PSORI_ARTHRO	50	0.0272232	0.0102056	0.00764232	0.0344209	0.0147368	0.0195068	0.0513042	0.017757	0.00577981	54.3295	48	0.246041	57.3873	49	0.192226	-0.011395	0.00693274	0.106784
1075	finn-b-L12_PSORI_ARTHRO	Z0pBfO	GCST90200695_buildGRCh38.tsv.gz	|| id:finn-b-L12_PSORI_ARTHRO	50	0.0250585	0.0117545	0.0330215	0.0557074	0.0158035	0.000423493	0.0480174	0.0206298	0.0241978	67.5365	48	0.0329005	70.0967	49	0.0255915	-0.0108672	0.00805624	0.183694
1076	finn-b-L12_PSORI_ARTHRO	aTtEUw	GCST90200696_buildGRCh38.tsv.gz	|| id:finn-b-L12_PSORI_ARTHRO	50	-0.0145457	0.00983083	0.13898	-0.00320402	0.0145695	0.825938	0.00053553	0.0173768	0.975542	51.7925	48	0.32816	52.9867	49	0.323028	-0.00713715	0.00678441	0.298071
1077	finn-b-L12_PSORI_ARTHRO	h2SbYS	GCST90200697_buildGRCh38.tsv.gz	|| id:finn-b-L12_PSORI_ARTHRO	50	-0.00331942	0.00963493	0.730455	0.00230151	0.0148769	0.877055	0.00553219	0.0170478	0.746961	43.945	48	0.639652	44.3411	49	0.662196	-0.00419355	0.00666295	0.532082
1078	finn-b-L12_PSORI_ARTHRO	9tcTyK	GCST90200698_buildGRCh38.tsv.gz	|| id:finn-b-L12_PSORI_ARTHRO	50	0.00854878	0.00960265	0.37333	0.0197037	0.0151778	0.194222	0.0202497	0.0169966	0.239356	46.948	48	0.515928	47.6441	49	0.528177	-0.00553729	0.00663668	0.408219
1079	finn-b-L12_PSORI_ARTHRO	DdMWBz	GCST90200699_buildGRCh38.tsv.gz	|| id:finn-b-L12_PSORI_ARTHRO	50	0.00170535	0.00981634	0.862081	-0.0115393	0.0145446	0.42756	-0.00720017	0.0174752	0.682158	53.2293	48	0.27995	53.6526	49	0.300567	0.0042163	0.00682473	0.539629
1080	finn-b-L12_PSORI_ARTHRO	xgG3bH	GCST90200700_buildGRCh38.tsv.gz	|| id:finn-b-L12_PSORI_ARTHRO	50	-0.0296381	0.00956727	0.00194923	-0.0267852	0.0138915	0.0538333	-0.00264269	0.0164502	0.873044	48.1136	48	0.468245	52.0776	49	0.355071	-0.0127749	0.00642403	0.0524618
1081	finn-b-L12_PSORI_ARTHRO	EnIKzp	GCST90200701_buildGRCh38.tsv.gz	|| id:finn-b-L12_PSORI_ARTHRO	50	-0.0162071	0.00941708	0.0852443	-0.0121104	0.0144963	0.403485	-0.0225808	0.0168046	0.185356	51.5819	48	0.33558	51.809	49	0.364824	0.00301583	0.00656099	0.647835
1082	finn-b-L12_PSORI_ARTHRO	fJxaJL	GCST90200702_buildGRCh38.tsv.gz	|| id:finn-b-L12_PSORI_ARTHRO	50	-0.0146325	0.00941851	0.120282	-0.00526866	0.0140497	0.707659	-0.0199941	0.0168162	0.240297	51.7606	48	0.329278	51.9217	49	0.360716	0.00253753	0.00656664	0.700888
1083	finn-b-L12_PSORI_ARTHRO	V42ofb	GCST90200703_buildGRCh38.tsv.gz	|| id:finn-b-L12_PSORI_ARTHRO	50	-0.0144731	0.0091983	0.115614	-0.0119756	0.0146682	0.414251	-0.0159617	0.0164489	0.336721	49.2301	48	0.423695	49.2424	49	0.463418	0.000704357	0.00642211	0.913123
1084	finn-b-L12_PSORI_ARTHRO	GkGSUy	GCST90200704_buildGRCh38.tsv.gz	|| id:finn-b-L12_PSORI_ARTHRO	50	-0.0276071	0.00971015	0.00446745	-0.024511	0.0149682	0.101518	-0.0359438	0.0173	0.0431119	53.9167	48	0.258448	54.2999	49	0.279602	0.00394586	0.00675557	0.561895
1085	finn-b-L12_PSORI_ARTHRO	TdDhoA	GCST90200705_buildGRCh38.tsv.gz	|| id:finn-b-L12_PSORI_ARTHRO	50	-0.0189781	0.00933716	0.0420994	-0.0178489	0.0141858	0.208312	-0.00734874	0.0165215	0.658464	45.7145	48	0.566978	46.4425	49	0.577411	-0.00550506	0.00645209	0.397775
1086	finn-b-L12_PSORI_ARTHRO	smbNmz	GCST90200706_buildGRCh38.tsv.gz	|| id:finn-b-L12_PSORI_ARTHRO	50	-0.0168524	0.00951984	0.0766867	-0.0154787	0.0155283	0.318861	-0.0117958	0.0169997	0.491101	55.4649	48	0.213921	55.6151	49	0.239783	-0.00239305	0.00663778	0.720041
1087	finn-b-L12_PSORI_ARTHRO	57kM8e	GCST90200707_buildGRCh38.tsv.gz	|| id:finn-b-L12_PSORI_ARTHRO	50	0.0126902	0.00913715	0.164877	0.00746517	0.0137693	0.587709	0.00675698	0.0161685	0.677877	45.5632	48	0.573244	45.7611	49	0.605225	0.00280792	0.00631287	0.658469
1088	finn-b-L12_PSORI_ARTHRO	EnYdlR	GCST90200708_buildGRCh38.tsv.gz	|| id:finn-b-L12_PSORI_ARTHRO	50	-0.00983504	0.0102067	0.335255	-0.00513905	0.0155096	0.740382	0.010531	0.0178968	0.559002	54.1079	48	0.252653	56.2526	49	0.221859	-0.0096454	0.00699266	0.174177
1089	finn-b-L12_PSORI_ARTHRO	fpsdbi	GCST90200709_buildGRCh38.tsv.gz	|| id:finn-b-L12_PSORI_ARTHRO	50	0.00579241	0.00951636	0.542737	0.0125018	0.0150748	0.406927	0.00911191	0.016841	0.590973	44.0016	48	0.637358	44.0587	49	0.673283	-0.00157125	0.00657688	0.812196
1090	finn-b-L12_PSORI_ARTHRO	jZd52C	GCST90200710_buildGRCh38.tsv.gz	|| id:finn-b-L12_PSORI_ARTHRO	50	-0.0147234	0.0114496	0.198466	-0.0069493	0.0150335	0.643899	-0.00512894	0.0204035	0.802597	72.9797	48	0.0115416	73.4735	49	0.0133738	-0.00454151	0.00796824	0.571369
1091	finn-b-L12_PSORI_ARTHRO	yejyLH	GCST90200711_buildGRCh38.tsv.gz	|| id:finn-b-L12_PSORI_ARTHRO	50	0.000110812	0.0106269	0.99168	0.00283618	0.0148627	0.848662	0.000221676	0.0190017	0.99074	63.3466	48	0.0679296	63.3466	49	0.0816858	-5.25e-05	0.00741841	0.994387
1092	finn-b-L12_PSORI_ARTHRO	gKSLxe	GCST90200712_buildGRCh38.tsv.gz	|| id:finn-b-L12_PSORI_ARTHRO	50	0.0252442	0.0100173	0.0117332	0.0298051	0.0147999	0.0440231	0.0255232	0.0177425	0.156771	40.7966	48	0.760085	40.7969	49	0.791488	-0.000131965	0.00692643	0.984878
1093	finn-b-L12_PSORI_ARTHRO	upkUNT	GCST90200713_buildGRCh38.tsv.gz	|| id:finn-b-L12_PSORI_ARTHRO	50	0.0153105	0.010155	0.131637	0.0169794	0.0155908	0.276123	0.019003	0.0181692	0.30085	49.1988	48	0.424922	49.2609	49	0.462678	-0.0017449	0.00708807	0.806597
1094	finn-b-L12_PSORI_ARTHRO	vteJvT	GCST90200714_buildGRCh38.tsv.gz	|| id:finn-b-L12_PSORI_ARTHRO	50	-0.00217561	0.0100079	0.827905	0.0083836	0.0139652	0.548291	-0.0189202	0.0176518	0.289144	52.9225	48	0.289879	54.3802	49	0.277063	0.00792347	0.00689116	0.255922
1095	finn-b-L12_PSORI_ARTHRO	DTqTuk	GCST90200715_buildGRCh38.tsv.gz	|| id:finn-b-L12_PSORI_ARTHRO	50	-0.00401821	0.0104741	0.70125	0.00341439	0.0129516	0.792068	-0.00689797	0.0187211	0.71415	68.2888	48	0.0286622	68.3383	49	0.035261	0.00136295	0.00731021	0.852882
1096	finn-b-L12_PSORI_ARTHRO	hLafzT	GCST90200716_buildGRCh38.tsv.gz	|| id:finn-b-L12_PSORI_ARTHRO	50	0.0137869	0.0127064	0.277906	0.0136861	0.0185201	0.459916	0.00459573	0.0224401	0.838594	37.4904	48	0.86287	37.7374	49	0.879005	0.00437537	0.00880487	0.62151
1097	finn-b-L12_PSORI_ARTHRO	Fd1nBW	GCST90200717_buildGRCh38.tsv.gz	|| id:finn-b-L12_PSORI_ARTHRO	50	-0.0129874	0.0125608	0.301154	-0.0102327	0.0190982	0.5921	-0.0228108	0.0221786	0.308868	31.9098	48	0.964277	32.1986	49	0.969466	0.00467696	0.00870263	0.593461
1098	finn-b-L12_PSORI_ARTHRO	fHGWpO	GCST90200718_buildGRCh38.tsv.gz	|| id:finn-b-L12_PSORI_ARTHRO	50	0.0170185	0.00950394	0.0733458	-0.00132876	0.0150639	0.929712	0.0052656	0.0168215	0.755616	46.3884	48	0.539058	47.1055	49	0.550243	0.00556075	0.0065669	0.401318
1099	finn-b-L12_PSORI_ARTHRO	KNHfiO	GCST90200719_buildGRCh38.tsv.gz	|| id:finn-b-L12_PSORI_ARTHRO	50	-0.0228892	0.0110915	0.0390491	-0.0301367	0.0151573	0.0467829	-0.0173773	0.0198053	0.384636	56.6311	48	0.184011	56.7654	49	0.208109	-0.00260671	0.00772708	0.737326
1100	finn-b-L12_PSORI_ARTHRO	MXI1yK	GCST90200720_buildGRCh38.tsv.gz	|| id:finn-b-L12_PSORI_ARTHRO	50	0.0222089	0.0124766	0.075069	0.0274141	0.0191358	0.151971	0.0276656	0.0220388	0.215443	39.4119	48	0.806716	39.5021	49	0.831718	-0.0025961	0.00864326	0.765198
1101	finn-b-L12_PSORI_ARTHRO	mPh5x2	GCST90200721_buildGRCh38.tsv.gz	|| id:finn-b-L12_PSORI_ARTHRO	50	0.00521471	0.0126419	0.679977	0.00116097	0.0181017	0.948862	-0.00716152	0.0223297	0.749817	25.62	48	0.996673	26.0721	49	0.997074	0.00589107	0.00876147	0.504563
1102	finn-b-L12_PSORI_ARTHRO	YYP4Hu	GCST90200722_buildGRCh38.tsv.gz	|| id:finn-b-L12_PSORI_ARTHRO	50	-0.0126779	0.0107173	0.236831	0.020064	0.0151577	0.185609	0.00333154	0.0189956	0.861515	51.6971	48	0.331512	52.8189	49	0.328825	-0.00753548	0.00738353	0.31257
1103	finn-b-L12_PSORI_ARTHRO	UKhCSp	GCST90200723_buildGRCh38.tsv.gz	|| id:finn-b-L12_PSORI_ARTHRO	50	-0.0192142	0.0105878	0.0695628	-0.00162223	0.015753	0.91798	-0.0182513	0.0187784	0.335959	37.01	48	0.875216	37.0139	49	0.895741	-0.000452792	0.00729272	0.95075
1104	finn-b-L12_PSORI_ARTHRO	rp0YWB	GCST90200724_buildGRCh38.tsv.gz	|| id:finn-b-L12_PSORI_ARTHRO	50	-0.0335227	0.0106301	0.00161286	-0.0355052	0.0163534	0.0299223	-0.0288014	0.0189838	0.135787	53.9192	48	0.25837	54.0213	49	0.288517	-0.00223543	0.00741497	0.764354
1105	finn-b-L12_PSORI_ARTHRO	F0Zp69	GCST90200725_buildGRCh38.tsv.gz	|| id:finn-b-L12_PSORI_ARTHRO	50	-0.000927828	0.0125622	0.941123	-0.00354514	0.0181354	0.845016	-0.00485622	0.0221838	0.827649	35.3822	48	0.911841	35.4284	49	0.927007	0.00187012	0.00870422	0.830793
1106	finn-b-L12_PSORI_ARTHRO	scC7gq	GCST90200726_buildGRCh38.tsv.gz	|| id:finn-b-L12_PSORI_ARTHRO	50	-0.0218391	0.00941775	0.0203989	-0.0308539	0.0135557	0.0228405	-0.025112	0.0166741	0.138607	37.4138	48	0.864887	37.4704	49	0.885363	0.00154761	0.00650631	0.813
1107	finn-b-L12_PSORI_ARTHRO	XQy4zn	GCST90200727_buildGRCh38.tsv.gz	|| id:finn-b-L12_PSORI_ARTHRO	50	-0.0268447	0.0112337	0.0168638	-0.000392401	0.0165087	0.981037	0.00685739	0.0191983	0.722517	48.3707	48	0.45787	52.9335	49	0.324859	-0.0159267	0.00748482	0.0385103
1108	finn-b-L12_PSORI_ARTHRO	a2Z2Tu	GCST90200728_buildGRCh38.tsv.gz	|| id:finn-b-L12_PSORI_ARTHRO	50	0.0165716	0.0127073	0.1922	0.0123017	0.0186281	0.509007	0.0230096	0.0224474	0.31048	32.9188	48	0.952382	33.0398	49	0.960893	-0.00306299	0.00880374	0.729422
1109	finn-b-L12_PSORI_ARTHRO	q6vfzW	GCST90200729_buildGRCh38.tsv.gz	|| id:finn-b-L12_PSORI_ARTHRO	50	0.00343624	0.00949143	0.717325	0.000839324	0.0140019	0.952201	-0.0106569	0.0167865	0.528541	48.6532	48	0.446545	49.703	49	0.445118	0.00667252	0.00655642	0.313919
1110	finn-b-L12_PSORI_ARTHRO	1VuN0C	GCST90200730_buildGRCh38.tsv.gz	|| id:finn-b-L12_PSORI_ARTHRO	50	-0.0198649	0.0126123	0.115248	-0.0138287	0.0181971	0.447292	-0.0212351	0.0222765	0.34524	29.1017	48	0.985822	29.1073	49	0.989341	0.000652176	0.00874007	0.940828
1111	finn-b-L12_PSORI_ARTHRO	rN0Ehj	GCST90200731_buildGRCh38.tsv.gz	|| id:finn-b-L12_PSORI_ARTHRO	50	-1.66e-05	0.0124878	0.99894	-0.000237925	0.0176971	0.989273	-0.000698725	0.0220589	0.974862	24.9139	48	0.997639	24.9153	49	0.998352	0.000324575	0.0086522	0.970231
1112	finn-b-L12_PSORI_ARTHRO	9qD7N1	GCST90200732_buildGRCh38.tsv.gz	|| id:finn-b-L12_PSORI_ARTHRO	50	0.00706285	0.0126383	0.576268	0.00869897	0.0187169	0.642098	0.00842521	0.0223228	0.70752	26.8145	48	0.994289	26.82	49	0.995865	-0.000648219	0.00875503	0.941287
1113	finn-b-L12_PSORI_ARTHRO	vrVEZe	GCST90200733_buildGRCh38.tsv.gz	|| id:finn-b-L12_PSORI_ARTHRO	50	0.00779042	0.0127523	0.541265	0.0226521	0.0189801	0.232686	0.0201661	0.0225344	0.375305	29.5293	48	0.98347	29.973	49	0.985335	-0.00588163	0.0088298	0.508529
1114	finn-b-L12_PSORI_ARTHRO	Abxe58	GCST90200734_buildGRCh38.tsv.gz	|| id:finn-b-L12_PSORI_ARTHRO	50	0.00948613	0.00991944	0.338912	0.0139487	0.0147678	0.344896	-0.0134245	0.017277	0.440965	51.7084	48	0.331114	54.4914	49	0.27357	0.0108443	0.00674692	0.114549
1115	finn-b-L12_PSORI_ARTHRO	osYfih	GCST90200735_buildGRCh38.tsv.gz	|| id:finn-b-L12_PSORI_ARTHRO	50	0.0193684	0.00978342	0.0477359	0.00231053	0.0144144	0.87265	0.0194264	0.0174923	0.272288	53.1104	48	0.283773	53.1105	49	0.318786	-2.75e-05	0.00683011	0.996809
1116	finn-b-L12_PSORI_ARTHRO	HD6TKf	GCST90200736_buildGRCh38.tsv.gz	|| id:finn-b-L12_PSORI_ARTHRO	50	0.00172686	0.0125726	0.890754	0.00430848	0.0186485	0.817287	0.00914672	0.0222067	0.682254	29.4706	48	0.98381	29.6349	49	0.987022	-0.00353196	0.00871337	0.687022
1117	finn-b-L12_PSORI_ARTHRO	1CtUW4	GCST90200737_buildGRCh38.tsv.gz	|| id:finn-b-L12_PSORI_ARTHRO	50	0.00111262	0.0126643	0.929992	-0.00530357	0.0194363	0.784953	-0.00476868	0.0223446	0.831907	35.1136	48	0.917114	35.2156	49	0.930649	0.00280428	0.00877771	0.750751
1118	finn-b-L12_PSORI_ARTHRO	GS9HHY	GCST90200738_buildGRCh38.tsv.gz	|| id:finn-b-L12_PSORI_ARTHRO	50	0.0119809	0.0127711	0.348178	0.00862922	0.019201	0.653133	0.00346461	0.0226008	0.878808	45.4483	48	0.578002	45.6569	49	0.60946	0.00403086	0.00882563	0.649931
1119	finn-b-L12_PSORI_ARTHRO	99nqVK	GCST90200739_buildGRCh38.tsv.gz	|| id:finn-b-L12_PSORI_ARTHRO	50	0.00959644	0.00934456	0.304442	0.00921209	0.0144486	0.52375	5.72e-05	0.0165376	0.997253	39.2414	48	0.81212	39.7302	49	0.824959	0.00451545	0.00645869	0.487846
1120	finn-b-L12_PSORI_ARTHRO	f5S5xX	GCST90200740_buildGRCh38.tsv.gz	|| id:finn-b-L12_PSORI_ARTHRO	50	-0.0132795	0.00953498	0.163705	-0.0033054	0.0145251	0.819984	-0.0165129	0.01704	0.337368	49.602	48	0.409185	49.6567	49	0.446949	0.00153154	0.00665918	0.819078
1121	finn-b-L12_PSORI_ARTHRO	g49FNG	GCST90200741_buildGRCh38.tsv.gz	|| id:finn-b-L12_PSORI_ARTHRO	50	0.0178731	0.00938026	0.0567285	0.0133729	0.0140545	0.341349	0.0214241	0.0167608	0.207317	49.2454	48	0.423092	49.3131	49	0.460597	-0.00168189	0.00654977	0.798442
1122	finn-b-L12_PSORI_ARTHRO	ZwaG1G	GCST90200742_buildGRCh38.tsv.gz	|| id:finn-b-L12_PSORI_ARTHRO	50	0.00711319	0.0103458	0.491739	0.000358435	0.0152866	0.981293	-0.00318585	0.0184068	0.863316	63.1677	48	0.069947	63.7731	49	0.0763495	0.00487242	0.00718393	0.500877
1123	finn-b-L12_PSORI_ARTHRO	jXltkT	GCST90200743_buildGRCh38.tsv.gz	|| id:finn-b-L12_PSORI_ARTHRO	50	0.0128063	0.00959783	0.18211	-0.00133257	0.0148158	0.928333	-0.0143579	0.0166319	0.39228	47.147	48	0.507726	51.0672	49	0.392378	0.0128649	0.00649761	0.0534596
1124	finn-b-L12_PSORI_ARTHRO	cTXxjO	GCST90200744_buildGRCh38.tsv.gz	|| id:finn-b-L12_PSORI_ARTHRO	50	-0.00203899	0.0097613	0.834538	0.0027575	0.0146028	0.850223	-0.0116509	0.0173662	0.505502	55.6752	48	0.208296	56.1974	49	0.223377	0.00455203	0.00678429	0.505459
1125	finn-b-L12_PSORI_ARTHRO	l7y1Wk	GCST90200745_buildGRCh38.tsv.gz	|| id:finn-b-L12_PSORI_ARTHRO	50	0.0133043	0.0094996	0.161361	0.00700176	0.01373	0.610078	0.0105546	0.0169815	0.537187	50.0205	48	0.393095	50.0606	49	0.431066	0.00130162	0.00663264	0.845248
1126	finn-b-L12_PSORI_ARTHRO	w7k3UN	GCST90200746_buildGRCh38.tsv.gz	|| id:finn-b-L12_PSORI_ARTHRO	50	0.00280507	0.0125921	0.82372	0.0115373	0.0193634	0.55129	-0.00372175	0.0222362	0.867779	39.3419	48	0.808945	39.4687	49	0.832697	0.00310682	0.00872393	0.723306
1127	finn-b-L12_PSORI_ARTHRO	W5rog4	GCST90200747_buildGRCh38.tsv.gz	|| id:finn-b-L12_PSORI_ARTHRO	50	0.0104927	0.0100159	0.294822	-0.00311158	0.0140171	0.824326	-0.00766082	0.0176281	0.665814	53.8049	48	0.261874	55.551	49	0.241635	0.00859173	0.00688391	0.218053
1128	finn-b-L12_PSORI_ARTHRO	lKbymx	GCST90200748_buildGRCh38.tsv.gz	|| id:finn-b-L12_PSORI_ARTHRO	50	0.0115307	0.00916623	0.20841	0.0241645	0.0139555	0.0833545	0.014284	0.0162178	0.382834	44.4183	48	0.620398	44.4606	49	0.657475	-0.00130374	0.00633499	0.837818
1129	finn-b-L12_PSORI_ARTHRO	ZQfnXy	GCST90200749_buildGRCh38.tsv.gz	|| id:finn-b-L12_PSORI_ARTHRO	50	-0.00551312	0.00932232	0.554259	-0.00355882	0.0136903	0.7949	0.0193617	0.0164927	0.246205	41.1668	48	0.746848	44.5096	49	0.655537	-0.011779	0.0064425	0.0737195
1130	finn-b-L12_PSORI_ARTHRO	FJK2KX	GCST90200750_buildGRCh38.tsv.gz	|| id:finn-b-L12_PSORI_ARTHRO	50	0.00730808	0.0105728	0.489431	0.010468	0.01487	0.481456	0.0180728	0.0188075	0.3414	62.5776	48	0.0769576	63.2052	49	0.0835226	-0.00509372	0.00734189	0.491158
1131	finn-b-L12_PSORI_ARTHRO	N0EBYO	GCST90200751_buildGRCh38.tsv.gz	|| id:finn-b-L12_PSORI_ARTHRO	50	0.0154456	0.0088068	0.0794595	0.0191116	0.0134484	0.155286	0.0350935	0.015591	0.0290099	37.6875	48	0.857603	40.0198	49	0.816169	-0.00929187	0.00608433	0.13328
1132	finn-b-L12_PSORI_ARTHRO	Uxxm4N	GCST90200752_buildGRCh38.tsv.gz	|| id:finn-b-L12_PSORI_ARTHRO	50	0.000120431	0.0120482	0.992025	0.00579288	0.0150945	0.701146	0.00215383	0.0215288	0.920726	64.1443	48	0.0595163	64.1618	49	0.0717383	-0.000964275	0.00842114	0.909314
1133	finn-b-L12_PSORI_ARTHRO	zMdjbP	GCST90200753_buildGRCh38.tsv.gz	|| id:finn-b-L12_PSORI_ARTHRO	50	0.011002	0.00924892	0.234225	0.0135482	0.0142656	0.342259	0.00299201	0.0163606	0.855663	42.8607	48	0.682882	43.213	49	0.705822	0.00379222	0.00638921	0.555609
1134	finn-b-L12_PSORI_ARTHRO	rwNOTP	GCST90200754_buildGRCh38.tsv.gz	|| id:finn-b-L12_PSORI_ARTHRO	50	0.00262594	0.00987597	0.790322	-0.00110371	0.0153016	0.942498	0.00415927	0.0176606	0.814814	51.7333	48	0.330238	51.7452	49	0.367156	-0.000725784	0.00689765	0.916638
1135	finn-b-L12_PSORI_ARTHRO	3Ftao3	GCST90200755_buildGRCh38.tsv.gz	|| id:finn-b-L12_PSORI_ARTHRO	50	-0.00540086	0.0126541	0.669521	-0.00620382	0.0191361	0.745791	-0.00763151	0.0224006	0.734828	38.2957	48	0.840627	38.3103	49	0.864648	0.00105422	0.00873569	0.904448
1136	finn-b-L12_PSORI_ARTHRO	OP7DMb	GCST90200756_buildGRCh38.tsv.gz	|| id:finn-b-L12_PSORI_ARTHRO	50	0.0139488	0.00937762	0.136894	0.00517688	0.0150176	0.730303	0.00431171	0.0165917	0.796074	45.9454	48	0.557413	46.4411	49	0.577469	0.00456241	0.00647991	0.484782
1137	finn-b-L12_PSORI_ARTHRO	eABhI9	GCST90200757_buildGRCh38.tsv.gz	|| id:finn-b-L12_PSORI_ARTHRO	50	0.0144844	0.00942315	0.124267	-0.000162842	0.013492	0.99037	0.0250561	0.016745	0.141112	51.4688	48	0.339601	52.0967	49	0.354381	-0.00500684	0.00654264	0.447862
1138	finn-b-L12_PSORI_ARTHRO	MTk6ec	GCST90200758_buildGRCh38.tsv.gz	|| id:finn-b-L12_PSORI_ARTHRO	50	-0.00767148	0.00938594	0.413736	-0.0118109	0.0150983	0.434058	0.00155303	0.0166071	0.925883	39.4027	48	0.80701	39.856	49	0.821167	-0.0043665	0.00648517	0.503982
1139	finn-b-L12_PSORI_ARTHRO	GF4hTm	GCST90200759_buildGRCh38.tsv.gz	|| id:finn-b-L12_PSORI_ARTHRO	50	-0.0238578	0.0100922	0.0180797	-0.0109843	0.0148964	0.46089	-0.0347715	0.0179357	0.0584333	54.346	48	0.245553	54.9621	49	0.259079	0.00517205	0.00701127	0.464302
1140	finn-b-L12_PSORI_ARTHRO	CCLAZq	GCST90200760_buildGRCh38.tsv.gz	|| id:finn-b-L12_PSORI_ARTHRO	50	0.0143763	0.00925327	0.120268	0.013511	0.0137914	0.327251	0.0272343	0.0163732	0.102761	46.5563	48	0.532107	47.4624	49	0.535613	-0.0060864	0.00639402	0.345921
1141	finn-b-L12_PSORI_ARTHRO	ZKslIZ	GCST90200761_buildGRCh38.tsv.gz	|| id:finn-b-L12_PSORI_ARTHRO	50	0.0186378	0.00950533	0.0499056	0.0339274	0.0144978	0.0192749	0.0298631	0.0168238	0.0822301	47.3377	48	0.499887	47.9917	49	0.513975	-0.00531173	0.00656847	0.422694
1142	finn-b-L12_PSORI_ARTHRO	ryH3eE	GCST90200762_buildGRCh38.tsv.gz	|| id:finn-b-L12_PSORI_ARTHRO	50	0.00619327	0.00983699	0.528963	0.0011526	0.0137452	0.933172	-0.0260073	0.0166687	0.12527	51.8672	48	0.32555	57.7896	49	0.182417	0.0152265	0.006504	0.0234278
1143	finn-b-L12_PSORI_ARTHRO	Fg1jFQ	GCST90200763_buildGRCh38.tsv.gz	|| id:finn-b-L12_PSORI_ARTHRO	50	0.0119725	0.00895228	0.181101	0.0235014	0.0135857	0.0836546	0.00575645	0.0158424	0.717934	40.0229	48	0.786725	40.2491	49	0.80905	0.00294109	0.0061842	0.63653
1144	finn-b-L12_PSORI_ARTHRO	9djQMU	GCST90200764_buildGRCh38.tsv.gz	|| id:finn-b-L12_PSORI_ARTHRO	50	-0.000124429	0.00942657	0.989468	0.0135837	0.0153593	0.376484	0.00413715	0.0166821	0.805193	43.9098	48	0.641075	44.0057	49	0.675353	-0.00201693	0.00651403	0.758183
1145	finn-b-L12_PSORI_ARTHRO	wGXKEp	GCST90200765_buildGRCh38.tsv.gz	|| id:finn-b-L12_PSORI_ARTHRO	50	6.45e-05	0.0101983	0.994952	0.0089198	0.0144852	0.538036	0.0198732	0.0179007	0.272448	56.9576	48	0.176195	59.0925	49	0.153109	-0.00937734	0.0069912	0.186133
1146	finn-b-L12_PSORI_ARTHRO	6C2JI0	GCST90200766_buildGRCh38.tsv.gz	|| id:finn-b-L12_PSORI_ARTHRO	50	-0.01312	0.00944687	0.164888	-0.00504916	0.014147	0.721162	-0.00587897	0.0167162	0.726609	46.586	48	0.530878	46.8617	49	0.560236	-0.00342694	0.0065268	0.601961
1147	finn-b-L12_PSORI_ARTHRO	HOnL4J	GCST90200767_buildGRCh38.tsv.gz	|| id:finn-b-L12_PSORI_ARTHRO	50	-0.00518751	0.00991625	0.600882	-0.0053038	0.014523	0.714962	0.00130097	0.0176868	0.941669	56.1963	48	0.194796	56.4279	49	0.217092	-0.00307382	0.0069116	0.658511
1148	finn-b-L12_PSORI_ARTHRO	ocZjvh	GCST90200768_buildGRCh38.tsv.gz	|| id:finn-b-L12_PSORI_ARTHRO	50	-0.00857256	0.0116945	0.463533	-0.0152468	0.0147683	0.301885	-0.013778	0.0208758	0.512409	77.1851	48	0.00477086	77.332	49	0.00605707	0.0024646	0.00815206	0.763707
1149	finn-b-L12_PSORI_ARTHRO	dTqLpC	GCST90200769_buildGRCh38.tsv.gz	|| id:finn-b-L12_PSORI_ARTHRO	50	0.00133266	0.00926631	0.885644	0.014387	0.0142712	0.313401	0.00684536	0.016399	0.678229	36.9816	48	0.875926	37.1476	49	0.892766	-0.00260937	0.00640432	0.685497
1150	finn-b-L12_PSORI_ARTHRO	AHEPa3	GCST90200770_buildGRCh38.tsv.gz	|| id:finn-b-L12_PSORI_ARTHRO	50	-0.00587742	0.0105731	0.578289	-0.00404232	0.0146511	0.782621	0.0161467	0.0185112	0.387406	57.3258	48	0.167673	59.809	49	0.138559	-0.0104211	0.00722701	0.155804
1151	finn-b-L12_PSORI_ARTHRO	dUUVef	GCST90200771_buildGRCh38.tsv.gz	|| id:finn-b-L12_PSORI_ARTHRO	50	-0.0163937	0.00968444	0.0904958	-0.00935374	0.0142695	0.512143	0.0122971	0.0167073	0.465295	47.2123	48	0.50504	51.5453	49	0.374518	-0.013579	0.00652345	0.0427384
1152	finn-b-L12_PSORI_ARTHRO	ooOfUM	GCST90200772_buildGRCh38.tsv.gz	|| id:finn-b-L12_PSORI_ARTHRO	50	-0.0105518	0.0110923	0.341467	0.00678888	0.0138207	0.623278	-0.00877641	0.01983	0.660056	67.7793	48	0.031476	67.796	49	0.0388272	-0.000840096	0.00774147	0.914036
1153	finn-b-L12_PSORI_ARTHRO	l1qQSF	GCST90200773_buildGRCh38.tsv.gz	|| id:finn-b-L12_PSORI_ARTHRO	50	0.0109543	0.00938156	0.242951	0.00585893	0.0143639	0.683352	-0.00664837	0.0166076	0.690696	40.6551	48	0.765062	42.305	49	0.739435	0.00832679	0.00648253	0.205133
1154	finn-b-L12_PSORI_ARTHRO	mAX5vw	GCST90200774_buildGRCh38.tsv.gz	|| id:finn-b-L12_PSORI_ARTHRO	50	0.0148716	0.00948912	0.117062	0.00906983	0.0139495	0.515568	0.00667161	0.0169102	0.694936	53.8103	48	0.261707	54.1975	49	0.28286	0.00388034	0.00660283	0.559503
1155	finn-b-L12_PSORI_ARTHRO	mUJDF8	GCST90200775_buildGRCh38.tsv.gz	|| id:finn-b-L12_PSORI_ARTHRO	50	0.0127937	0.00937101	0.172175	0.00324392	0.0136907	0.8127	0.00128438	0.0165988	0.938645	48.0987	48	0.46885	48.8065	49	0.480914	0.0054477	0.00648174	0.404813
1156	finn-b-L12_PSORI_ARTHRO	znMHUn	GCST90200776_buildGRCh38.tsv.gz	|| id:finn-b-L12_PSORI_ARTHRO	50	0.00257528	0.0106468	0.808871	-0.00965504	0.0143872	0.502165	-0.000625446	0.0190299	0.973917	68.3315	48	0.0284366	68.3907	49	0.0349319	0.0015144	0.0074288	0.839329
1157	finn-b-L12_PSORI_ARTHRO	f7tL5C	GCST90200777_buildGRCh38.tsv.gz	|| id:finn-b-L12_PSORI_ARTHRO	50	0.00816157	0.00998742	0.413823	0.0115003	0.0152767	0.451572	0.0190644	0.0177634	0.28853	51.9757	48	0.32178	52.5747	49	0.337357	-0.00515161	0.0069262	0.460631
1158	finn-b-L12_PSORI_ARTHRO	Onqtpe	GCST90200778_buildGRCh38.tsv.gz	|| id:finn-b-L12_PSORI_ARTHRO	50	0.0118339	0.00955985	0.215763	0.026529	0.0141176	0.0602248	0.0179856	0.0169144	0.292952	42.0033	48	0.715904	42.1977	49	0.743306	-0.00291333	0.00660817	0.661288
1159	finn-b-L12_PSORI_ARTHRO	CmRVuh	GCST90200779_buildGRCh38.tsv.gz	|| id:finn-b-L12_PSORI_ARTHRO	50	0.0112713	0.00963952	0.242292	0.0155507	0.0135829	0.252262	0.00341205	0.0171806	0.843415	53.9147	48	0.258508	54.26	49	0.280869	0.0037211	0.00671128	0.581842
1160	finn-b-L12_PSORI_ARTHRO	KkfGr6	GCST90200780_buildGRCh38.tsv.gz	|| id:finn-b-L12_PSORI_ARTHRO	50	-0.00543107	0.00952188	0.568421	-0.0154462	0.0141323	0.274408	-0.0211127	0.0168475	0.216216	43.1453	48	0.671677	44.4183	49	0.659148	0.00742286	0.0065789	0.264808
1161	finn-b-L12_PSORI_ARTHRO	o7oMuN	GCST90200781_buildGRCh38.tsv.gz	|| id:finn-b-L12_PSORI_ARTHRO	50	0.0126724	0.0114912	0.270118	0.014259	0.0169054	0.398972	0.0378367	0.0200538	0.0652493	53.9166	48	0.25845	56.5168	49	0.214701	-0.0119187	0.00783372	0.134706
1162	finn-b-L12_PSORI_ARTHRO	8LX4cP	GCST90200782_buildGRCh38.tsv.gz	|| id:finn-b-L12_PSORI_ARTHRO	50	0.0130574	0.00950635	0.169584	0.00338209	0.0143675	0.813899	0.0133578	0.0168242	0.431126	35.5499	48	0.90844	35.5504	49	0.924861	-0.00014212	0.00656651	0.982822
1163	finn-b-L12_PSORI_ARTHRO	9hHlcQ	GCST90200783_buildGRCh38.tsv.gz	|| id:finn-b-L12_PSORI_ARTHRO	50	-0.000486771	0.00952341	0.959235	0.00427151	0.0143631	0.766166	0.00606703	0.0168561	0.720478	31.7009	48	0.966434	31.9229	49	0.97194	-0.00310051	0.00657969	0.639615
1164	finn-b-L12_PSORI_ARTHRO	psdXzm	GCST90200784_buildGRCh38.tsv.gz	|| id:finn-b-L12_PSORI_ARTHRO	50	0.0102026	0.0104456	0.328702	0.011167	0.0135971	0.411485	0.00783623	0.0186708	0.676573	64.3573	48	0.0574244	64.3889	49	0.0691527	0.00112033	0.00729263	0.878549
1165	finn-b-L12_PSORI_ARTHRO	1NOD42	GCST90200785_buildGRCh38.tsv.gz	|| id:finn-b-L12_PSORI_ARTHRO	50	-0.000293321	0.00983864	0.976216	-0.0026188	0.0140867	0.852519	0.0100068	0.0174916	0.569929	51.2289	48	0.348206	51.7728	49	0.366148	-0.00487902	0.00683451	0.478759
1166	finn-b-L12_PSORI_ARTHRO	NKcNQH	GCST90200786_buildGRCh38.tsv.gz	|| id:finn-b-L12_PSORI_ARTHRO	50	-0.000483853	0.0106388	0.963725	-0.0135571	0.0152741	0.374762	0.0161335	0.0187984	0.395027	59.83	48	0.11757	61.261	49	0.112332	-0.00786839	0.0073437	0.289326
1167	finn-b-L12_PSORI_ARTHRO	hRY8gR	GCST90200787_buildGRCh38.tsv.gz	|| id:finn-b-L12_PSORI_ARTHRO	50	0.00113855	0.00968682	0.906436	0.0296366	0.0140352	0.0347217	0.038687	0.0165587	0.0236955	44.9443	48	0.598811	52.4995	49	0.340008	-0.0177763	0.00646723	0.00840698
1168	finn-b-L12_PSORI_ARTHRO	g3THmC	GCST90200788_buildGRCh38.tsv.gz	|| id:finn-b-L12_PSORI_ARTHRO	50	-0.0166698	0.00930474	0.0732066	-0.00545136	0.0137872	0.692553	-0.0273459	0.0164649	0.10326	45.0293	48	0.59531	45.647	49	0.60986	0.00505305	0.00642919	0.435757
1169	finn-b-L12_PSORI_ARTHRO	zlIYBp	GCST90200789_buildGRCh38.tsv.gz	|| id:finn-b-L12_PSORI_ARTHRO	50	0.0233003	0.0106379	0.0285013	0.00663608	0.0144752	0.646633	0.0231207	0.0190173	0.230017	60.7829	48	0.101906	60.7831	49	0.120497	8.51e-05	0.0074278	0.990912
1170	finn-b-L12_PSORI_ARTHRO	1ZRKGV	GCST90200790_buildGRCh38.tsv.gz	|| id:finn-b-L12_PSORI_ARTHRO	50	-0.0203397	0.0102764	0.0477859	-0.0104777	0.0154343	0.497229	0.00707307	0.0177455	0.691967	49.3634	48	0.418472	52.9673	49	0.323694	-0.0129589	0.00692248	0.0673063
1171	finn-b-L12_PSORI_ARTHRO	q8HtsA	GCST90200791_buildGRCh38.tsv.gz	|| id:finn-b-L12_PSORI_ARTHRO	50	0.00399085	0.00858762	0.642131	-0.0022079	0.0126207	0.861124	0.0108979	0.0151934	0.47668	40.3741	48	0.77481	40.6778	49	0.795374	-0.00327137	0.00593632	0.584137
1172	finn-b-L12_PSORI_ARTHRO	hcevcP	GCST90200792_buildGRCh38.tsv.gz	|| id:finn-b-L12_PSORI_ARTHRO	50	0.00436702	0.0107737	0.685229	0.000271958	0.0144276	0.984961	-0.0268425	0.0184697	0.152639	58.2663	48	0.147274	63.3591	49	0.0815258	0.0147829	0.00721718	0.0460218
1173	finn-b-L12_PSORI_ARTHRO	mP1Gh2	GCST90200793_buildGRCh38.tsv.gz	|| id:finn-b-L12_PSORI_ARTHRO	50	0.00488978	0.0103389	0.636251	0.00609854	0.0150935	0.686176	-0.00791109	0.0183015	0.667485	40.5517	48	0.768671	41.2702	49	0.775714	0.00604989	0.00713716	0.400834
1174	finn-b-L12_PSORI_ARTHRO	NNwo68	GCST90200794_buildGRCh38.tsv.gz	|| id:finn-b-L12_PSORI_ARTHRO	50	0.00570542	0.011546	0.621202	0.0197668	0.0152224	0.194104	0.0183934	0.0205345	0.374867	66.6244	48	0.038769	67.4025	49	0.0416069	-0.00599647	0.00800863	0.457661
1175	finn-b-L12_PSORI_ARTHRO	rQ460d	GCST90200795_buildGRCh38.tsv.gz	|| id:finn-b-L12_PSORI_ARTHRO	50	-0.00509355	0.0105045	0.627752	0.0186554	0.0150132	0.214016	0.0210359	0.0182197	0.253984	52.5106	48	0.303531	55.8157	49	0.234045	-0.0123532	0.00710703	0.0885945
1176	finn-b-L12_PSORI_ARTHRO	NC5fUa	GCST90200796_buildGRCh38.tsv.gz	|| id:finn-b-L12_PSORI_ARTHRO	50	0.0051241	0.0102381	0.616728	0.014303	0.015525	0.356898	-0.00754072	0.0181904	0.680323	50.3657	48	0.38002	51.1122	49	0.39068	0.00598323	0.00709354	0.403146
1177	finn-b-L12_PSORI_ARTHRO	Pqpdws	GCST90200797_buildGRCh38.tsv.gz	|| id:finn-b-L12_PSORI_ARTHRO	50	0.0206257	0.00997281	0.0386217	0.0266839	0.0156512	0.0882115	0.011836	0.0176627	0.505996	44.2618	48	0.626786	44.6253	49	0.650944	0.00415525	0.00689155	0.549381
1178	finn-b-L12_PSORI_ARTHRO	tevZNk	GCST90200798_buildGRCh38.tsv.gz	|| id:finn-b-L12_PSORI_ARTHRO	50	-0.0229965	0.0104873	0.0283218	-0.0228226	0.0167284	0.172472	-0.0113295	0.0185901	0.545108	32.7418	48	0.954653	33.3195	49	0.957681	-0.00549514	0.00722967	0.450923
1179	finn-b-L12_PSORI_ARTHRO	y28zhm	GCST90200799_buildGRCh38.tsv.gz	|| id:finn-b-L12_PSORI_ARTHRO	50	0.00249163	0.0130804	0.848928	-0.00203442	0.0198632	0.918422	0.0144348	0.023105	0.535096	27.1498	48	0.99341	27.543	49	0.994325	-0.00568612	0.00906773	0.533583
1180	finn-b-L12_PSORI_ARTHRO	VgWcQn	GCST90200800_buildGRCh38.tsv.gz	|| id:finn-b-L12_PSORI_ARTHRO	50	0.0139419	0.0105426	0.186025	0.0226461	0.0155178	0.144465	0.00836256	0.0188453	0.659219	53.7944	48	0.262196	53.9386	49	0.291196	0.00263749	0.00735366	0.721419
1181	finn-b-L12_PSORI_ARTHRO	NXz63R	GCST90200801_buildGRCh38.tsv.gz	|| id:finn-b-L12_PSORI_ARTHRO	50	-0.023695	0.00902337	0.00864044	-0.0312423	0.0137276	0.0228537	-0.0305036	0.0159686	0.062088	45.1369	48	0.590871	45.4039	49	0.619709	0.00322304	0.00623661	0.607673
1182	finn-b-L12_PSORI_ARTHRO	CpYaHY	GCST90200802_buildGRCh38.tsv.gz	|| id:finn-b-L12_PSORI_ARTHRO	50	-0.00472148	0.00948971	0.618811	-0.00764931	0.0140342	0.585721	-0.0073209	0.0167933	0.664833	41.72	48	0.726538	41.7552	49	0.759004	0.00123066	0.00655946	0.851968
1183	finn-b-L12_PSORI_ARTHRO	Tad264	GCST90200803_buildGRCh38.tsv.gz	|| id:finn-b-L12_PSORI_ARTHRO	50	0.00995438	0.0104101	0.338957	0.0119836	0.0149851	0.423885	0.00171755	0.0185771	0.926721	54.4017	48	0.243911	54.7287	49	0.266204	0.00389372	0.00724886	0.593646
1184	finn-b-L12_PSORI_ARTHRO	yhFY9F	GCST90200804_buildGRCh38.tsv.gz	|| id:finn-b-L12_PSORI_ARTHRO	50	0.00550342	0.0101382	0.587239	0.00387052	0.0161732	0.81086	0.000789105	0.0179598	0.965137	47.9193	48	0.476128	48.0204	49	0.512804	0.00222858	0.00700807	0.751862
1185	finn-b-L12_PSORI_ARTHRO	h3DRta	GCST90200805_buildGRCh38.tsv.gz	|| id:finn-b-L12_PSORI_ARTHRO	50	0.0110392	0.0100654	0.272751	0.0220454	0.0157643	0.161982	0.0212858	0.0178247	0.238278	47.8782	48	0.477799	48.3633	49	0.498848	-0.00484876	0.00696128	0.489455
1186	finn-b-L12_PSORI_ARTHRO	x2Xy4N	GCST90200806_buildGRCh38.tsv.gz	|| id:finn-b-L12_PSORI_ARTHRO	50	-0.0145601	0.0119889	0.224573	-0.00396159	0.0151668	0.793937	-0.00216982	0.0213441	0.919451	68.7824	48	0.02615	69.4913	49	0.0286167	-0.00585805	0.00832894	0.485244
1187	finn-b-L12_PSORI_ARTHRO	2UZEQR	GCST90200807_buildGRCh38.tsv.gz	|| id:finn-b-L12_PSORI_ARTHRO	50	-0.0256411	0.00955152	0.00726367	-0.0210588	0.0136161	0.121959	-0.0122799	0.0169104	0.471259	48.819	48	0.439938	49.7521	49	0.44318	-0.00632931	0.00660778	0.342935
1188	finn-b-L12_PSORI_ARTHRO	q4OrXk	GCST90200808_buildGRCh38.tsv.gz	|| id:finn-b-L12_PSORI_ARTHRO	50	0.00846803	0.0101034	0.401954	0.0140527	0.016007	0.379993	-0.000498519	0.0178969	0.977893	45.8727	48	0.560423	46.2412	49	0.585648	0.00423812	0.00698227	0.546723
1189	finn-b-L12_PSORI_ARTHRO	WwUbQ8	GCST90200809_buildGRCh38.tsv.gz	|| id:finn-b-L12_PSORI_ARTHRO	50	-0.0127907	0.0117079	0.274623	-0.00238533	0.0162038	0.882968	0.00464904	0.0207448	0.823626	60.009	48	0.114492	61.3051	49	0.111601	-0.00823608	0.00808894	0.313693
1190	finn-b-L12_PSORI_ARTHRO	gCQn9l	GCST90200810_buildGRCh38.tsv.gz	|| id:finn-b-L12_PSORI_ARTHRO	50	0.0096581	0.00937425	0.302879	-0.00211861	0.0144052	0.883075	0.0061747	0.0165906	0.711397	45.486	48	0.576442	45.5507	49	0.613766	0.00164822	0.00647685	0.800213
1191	finn-b-L12_PSORI_ARTHRO	ZscSLc	GCST90200811_buildGRCh38.tsv.gz	|| id:finn-b-L12_PSORI_ARTHRO	50	-0.00866718	0.010383	0.403858	0.0060244	0.0150316	0.688581	0.0209225	0.0178255	0.246289	49.8459	48	0.399775	54.0503	49	0.287582	-0.0140078	0.00696167	0.0498366
1192	finn-b-L12_PSORI_ARTHRO	KwoiaJ	GCST90200812_buildGRCh38.tsv.gz	|| id:finn-b-L12_PSORI_ARTHRO	50	0.0116533	0.0108749	0.28391	0.00498053	0.0142822	0.727298	0.0149022	0.0194394	0.447076	68.4772	48	0.0276794	68.5357	49	0.0340354	-0.00153696	0.00758792	0.84034
1193	finn-b-L12_PSORI_ARTHRO	9ASA5M	GCST90200813_buildGRCh38.tsv.gz	|| id:finn-b-L12_PSORI_ARTHRO	50	-0.0119539	0.0092529	0.196387	-0.00750796	0.0144641	0.603708	-0.0136872	0.0165374	0.411963	50.3616	48	0.380173	50.3786	49	0.418698	0.000820967	0.00646173	0.899431
1194	finn-b-L12_PSORI_ARTHRO	XGHTyZ	GCST90200814_buildGRCh38.tsv.gz	|| id:finn-b-L12_PSORI_ARTHRO	50	0.010034	0.0108935	0.356998	0.00408738	0.0151349	0.787111	0.0141886	0.0194664	0.469617	64.5179	48	0.0558886	64.6078	49	0.0667348	-0.00196578	0.00759958	0.796996
1195	finn-b-L12_PSORI_ARTHRO	iGcuuD	GCST90200815_buildGRCh38.tsv.gz	|| id:finn-b-L12_PSORI_ARTHRO	50	-0.0212052	0.0127288	0.0957282	-0.0316135	0.0190334	0.0967232	-0.000702201	0.0224643	0.975193	31.0701	48	0.972354	32.297	49	0.968544	-0.0097686	0.0088191	0.273527
1196	finn-b-L12_PSORI_ARTHRO	jCs3oO	GCST90200816_buildGRCh38.tsv.gz	|| id:finn-b-L12_PSORI_ARTHRO	50	-0.014191	0.00922945	0.124153	-0.00196878	0.0136082	0.884967	-0.0187941	0.0164846	0.259903	50.0619	48	0.391515	50.1814	49	0.426354	0.00217805	0.00643563	0.736511
1197	finn-b-L12_PSORI_ARTHRO	XaFdQK	GCST90200817_buildGRCh38.tsv.gz	|| id:finn-b-L12_PSORI_ARTHRO	50	-0.0310161	0.00945674	0.00103884	-0.0312129	0.0144214	0.0304374	-0.0422044	0.0167353	0.0150453	39.9097	48	0.790503	40.5663	49	0.798976	0.00529516	0.00653469	0.421758
1198	finn-b-L12_PSORI_ARTHRO	tHDoDX	GCST90200818_buildGRCh38.tsv.gz	|| id:finn-b-L12_PSORI_ARTHRO	50	0.00913545	0.01268	0.471241	0.0058253	0.0186408	0.754658	-0.0095359	0.0224064	0.67231	37.5664	48	0.860853	38.588	49	0.857341	0.00887753	0.00878339	0.317219
1199	finn-b-L12_PSORI_ARTHRO	XSnlec	GCST90200819_buildGRCh38.tsv.gz	|| id:finn-b-L12_PSORI_ARTHRO	50	0.00170601	0.00950206	0.857513	0.0133173	0.0146939	0.364769	-0.00533134	0.0168148	0.752572	32.4646	48	0.958048	32.722	49	0.96432	0.00333127	0.00656689	0.614279
1200	finn-b-L12_PSORI_ARTHRO	uOre45	GCST90200820_buildGRCh38.tsv.gz	|| id:finn-b-L12_PSORI_ARTHRO	50	0.00975994	0.0125301	0.436027	0.019829	0.0177852	0.264888	0.0114771	0.0221329	0.606455	21.8048	48	0.99959	21.8137	49	0.99973	-0.000817015	0.00868076	0.925407
1201	finn-b-L12_PSORI_ARTHRO	IT5eg6	GCST90200821_buildGRCh38.tsv.gz	|| id:finn-b-L12_PSORI_ARTHRO	50	-0.00209584	0.0126363	0.868269	-0.00389959	0.018514	0.833176	-0.0111222	0.0223131	0.620435	30.7544	48	0.975001	30.9953	49	0.979154	0.00429784	0.00875633	0.625786
1202	finn-b-L12_PSORI_ARTHRO	bWpIWc	GCST90200822_buildGRCh38.tsv.gz	|| id:finn-b-L12_PSORI_ARTHRO	50	0.0082478	0.0101306	0.415561	0.0264093	0.0129683	0.0417056	0.0361897	0.0174424	0.0433883	58.9604	48	0.133456	63.5911	49	0.0785898	-0.0132236	0.00681055	0.0580639
1203	finn-b-L12_PSORI_ARTHRO	PHt7nY	GCST90200823_buildGRCh38.tsv.gz	|| id:finn-b-L12_PSORI_ARTHRO	50	0.00223285	0.0126617	0.860022	0.00420289	0.0193331	0.827901	-0.0182813	0.0223614	0.41766	41.1537	48	0.747322	42.3925	49	0.736264	0.00976771	0.00877596	0.271248
1204	finn-b-L12_PSORI_ARTHRO	iFRrD5	GCST90200824_buildGRCh38.tsv.gz	|| id:finn-b-L12_PSORI_ARTHRO	50	0.0189011	0.0125696	0.132656	0.00993303	0.0188664	0.598545	0.0119152	0.0222011	0.593957	31.2702	48	0.97057	31.4159	49	0.976086	0.00332557	0.0087116	0.704339
1205	finn-b-L12_PSORI_ARTHRO	JIQc3Q	GCST90200825_buildGRCh38.tsv.gz	|| id:finn-b-L12_PSORI_ARTHRO	50	0.0275119	0.00930431	0.00310753	0.028257	0.0147864	0.0560028	0.0280488	0.016461	0.0948556	41.5225	48	0.733861	41.524	49	0.767035	-0.000254189	0.00642815	0.968621
1206	finn-b-L12_PSORI_ARTHRO	9eZEQv	GCST90200826_buildGRCh38.tsv.gz	|| id:finn-b-L12_PSORI_ARTHRO	50	0.00797104	0.0102037	0.43469	0.00862434	0.0150648	0.566995	-0.000496836	0.0181828	0.978314	56.6453	48	0.183666	57.0213	49	0.201466	0.0040083	0.00710082	0.575053
1207	finn-b-L12_PSORI_ARTHRO	MjdJ7g	GCST90200827_buildGRCh38.tsv.gz	|| id:finn-b-L12_PSORI_ARTHRO	50	-0.00051132	0.0152493	0.973251	0.00798045	0.0150291	0.59542	-0.0168125	0.027113	0.53813	123.075	48	1.62e-08	124.437	49	1.72e-08	0.00772016	0.0105933	0.469679
1208	finn-b-L12_PSORI_ARTHRO	7Qy6F8	GCST90200828_buildGRCh38.tsv.gz	|| id:finn-b-L12_PSORI_ARTHRO	50	-0.01265	0.00990963	0.201766	-0.0100213	0.015799	0.525884	-0.0370138	0.0175301	0.039967	45.698	48	0.567665	48.5367	49	0.491817	0.0115371	0.0068475	0.0985081
1209	finn-b-L12_PSORI_ARTHRO	MaR04O	GCST90200829_buildGRCh38.tsv.gz	|| id:finn-b-L12_PSORI_ARTHRO	50	-0.0238532	0.0118597	0.0442952	-0.00422502	0.0154436	0.784409	0.00857331	0.0204248	0.676541	66.4368	48	0.0400826	71.5635	49	0.0194072	-0.0153501	0.00797581	0.0602203
1210	finn-b-L12_PSORI_ARTHRO	sj8PQg	GCST90200830_buildGRCh38.tsv.gz	|| id:finn-b-L12_PSORI_ARTHRO	50	-0.00430728	0.0109364	0.693694	-0.00687066	0.0165411	0.677872	-0.0147101	0.0193394	0.450597	40.9178	48	0.755786	41.3431	49	0.773236	0.00492479	0.00755089	0.517375
1211	finn-b-L12_PSORI_ARTHRO	6A7eUm	GCST90200831_buildGRCh38.tsv.gz	|| id:finn-b-L12_PSORI_ARTHRO	50	-0.019934	0.00985798	0.0431644	-0.014785	0.0152544	0.332432	-0.0470406	0.0174399	0.0096156	44.1157	48	0.632731	47.6658	49	0.527289	0.0128366	0.00681282	0.0656049
1212	finn-b-L12_PSORI_ARTHRO	lpEwX3	GCST90200832_buildGRCh38.tsv.gz	|| id:finn-b-L12_PSORI_ARTHRO	50	-0.0026443	0.0126209	0.834043	-0.010453	0.0188634	0.579482	-0.0132108	0.022288	0.556145	24.491	48	0.998094	24.8219	49	0.99843	0.00503113	0.00874688	0.567849
1213	finn-b-L12_PSORI_ARTHRO	Niy4U0	GCST90200833_buildGRCh38.tsv.gz	|| id:finn-b-L12_PSORI_ARTHRO	50	-0.0167331	0.00981704	0.0882881	-0.0299413	0.0149813	0.0456541	-0.0350531	0.017362	0.0490956	43.9027	48	0.641362	45.5394	49	0.614225	0.00868211	0.00678647	0.206932
1214	finn-b-L12_PSORI_ARTHRO	nDwj3t	GCST90200834_buildGRCh38.tsv.gz	|| id:finn-b-L12_PSORI_ARTHRO	50	0.0048749	0.0125931	0.698675	-0.00376872	0.019261	0.844872	-0.00376188	0.0222347	0.866358	29.1514	48	0.985563	29.3735	49	0.988217	0.00411324	0.0087271	0.639548
1215	finn-b-L12_PSORI_ARTHRO	MSZ9B6	GCST90200835_buildGRCh38.tsv.gz	|| id:finn-b-L12_PSORI_ARTHRO	50	-0.00390305	0.0123085	0.751166	-0.0104001	0.0190179	0.584474	-0.0138764	0.0217405	0.526329	29.2271	48	0.985162	29.5368	49	0.987482	0.00474674	0.00852921	0.580436
1216	finn-b-L12_PSORI_ARTHRO	USu2Dm	GCST90200836_buildGRCh38.tsv.gz	|| id:finn-b-L12_PSORI_ARTHRO	50	0.00847295	0.00852346	0.320187	0.00123015	0.0135716	0.927777	0.0105152	0.0150825	0.489053	36.3618	48	0.890768	36.3887	49	0.90895	-0.00096676	0.00589024	0.870319
1217	finn-b-L12_PSORI_ARTHRO	T90ndI	GCST90200837_buildGRCh38.tsv.gz	|| id:finn-b-L12_PSORI_ARTHRO	50	-0.00216129	0.0122236	0.859655	-0.00165249	0.0181103	0.927297	-0.0044839	0.021599	0.836421	31.8818	48	0.964572	31.8988	49	0.972148	0.00110466	0.00846938	0.896771
1218	finn-b-L12_PSORI_ARTHRO	W62vwl	GCST90200838_buildGRCh38.tsv.gz	|| id:finn-b-L12_PSORI_ARTHRO	50	-0.00471791	0.0100151	0.637585	0.00157568	0.0141124	0.911099	0.00264887	0.0178569	0.882696	63.6292	48	0.0648418	63.9607	49	0.0740941	-0.00348908	0.006977	0.619301
1219	finn-b-L12_PSORI_ARTHRO	g2hjMf	GCST90200839_buildGRCh38.tsv.gz	|| id:finn-b-L12_PSORI_ARTHRO	50	-0.00852635	0.012463	0.493892	-0.00178363	0.0183317	0.92249	-0.0176572	0.0220217	0.426613	33.5817	48	0.943148	33.8346	49	0.951266	0.00434244	0.0086344	0.617318
1220	finn-b-L12_PSORI_ARTHRO	AGfu9r	GCST90200840_buildGRCh38.tsv.gz	|| id:finn-b-L12_PSORI_ARTHRO	50	-0.0015792	0.0144726	0.91311	-0.0074246	0.0215693	0.73068	-0.0136705	0.0255099	0.59451	27.0185	48	0.993767	27.3498	49	0.994777	0.00576536	0.0100166	0.567588
1221	finn-b-L12_PSORI_ARTHRO	OVp0LD	GCST90200841_buildGRCh38.tsv.gz	|| id:finn-b-L12_PSORI_ARTHRO	50	0.0106389	0.0126612	0.400754	-0.000426746	0.0190334	0.982112	-0.00158267	0.0223673	0.943884	34.9995	48	0.919287	35.4389	49	0.926825	0.00581306	0.00877022	0.510617
1222	finn-b-L12_PSORI_ARTHRO	xmjvF7	GCST90200842_buildGRCh38.tsv.gz	|| id:finn-b-L12_PSORI_ARTHRO	50	-0.000575617	0.00988865	0.953581	0.00175147	0.0146711	0.904972	0.00667	0.0176415	0.707034	51.9168	48	0.323824	52.1848	49	0.351214	-0.00342809	0.0068874	0.620945
1223	finn-b-L12_PSORI_ARTHRO	U6i4e4	GCST90200843_buildGRCh38.tsv.gz	|| id:finn-b-L12_PSORI_ARTHRO	50	0.0158507	0.0107908	0.141856	0.0260145	0.0168248	0.122055	0.0101285	0.0190795	0.597965	34.7703	48	0.923539	34.9025	49	0.935778	0.00270872	0.00744841	0.717706
1224	finn-b-L12_PSORI_ARTHRO	lygizT	GCST90200844_buildGRCh38.tsv.gz	|| id:finn-b-L12_PSORI_ARTHRO	50	0.0147166	0.0106281	0.166147	0.0145069	0.0153247	0.343823	0.00579818	0.0189379	0.760801	69.5957	48	0.0224354	70.0681	49	0.0257279	0.00422137	0.0073954	0.570791
1225	finn-b-L12_PSORI_ARTHRO	2zVKbE	GCST90200845_buildGRCh38.tsv.gz	|| id:finn-b-L12_PSORI_ARTHRO	50	0.0109001	0.00978157	0.265129	0.0111094	0.0144531	0.4421	0.00114628	0.0174052	0.947764	52.6437	48	0.299082	53.1497	49	0.317448	0.00461778	0.0067983	0.500239
1226	finn-b-L12_PSORI_ARTHRO	KirW7a	GCST90200846_buildGRCh38.tsv.gz	|| id:finn-b-L12_PSORI_ARTHRO	50	-0.00683049	0.00975419	0.483763	-0.0213061	0.0143412	0.137371	-0.0313489	0.0169044	0.0698194	51.9182	48	0.323776	55.2611	49	0.250126	0.0116052	0.00660133	0.0851199
1227	finn-b-L12_PSORI_ARTHRO	TE2DjF	GCST90200847_buildGRCh38.tsv.gz	|| id:finn-b-L12_PSORI_ARTHRO	50	0.00709168	0.00903618	0.432565	0.0176517	0.013482	0.190442	0.0231908	0.0159124	0.151515	48.8612	48	0.438261	50.3917	49	0.418191	-0.00761825	0.00621294	0.226109
1228	finn-b-L12_PSORI_ARTHRO	sslVNk	GCST90200848_buildGRCh38.tsv.gz	|| id:finn-b-L12_PSORI_ARTHRO	50	0.0141295	0.010038	0.159248	0.0147617	0.014152	0.29691	0.00344063	0.0178546	0.848005	55.5802	48	0.210824	56.1897	49	0.223587	0.00505918	0.006973	0.471644
1229	finn-b-L12_PSORI_ARTHRO	Tadcfk	GCST90200849_buildGRCh38.tsv.gz	|| id:finn-b-L12_PSORI_ARTHRO	50	0.0125226	0.00939587	0.182606	0.0133635	0.0137566	0.331335	0.00567838	0.0166301	0.734254	43.7284	48	0.648397	43.9772	49	0.676465	0.00323955	0.00649476	0.620203
1230	finn-b-L12_PSORI_ARTHRO	gkIhb8	GCST90200850_buildGRCh38.tsv.gz	|| id:finn-b-L12_PSORI_ARTHRO	50	0.0180641	0.00936492	0.0537424	0.0134338	0.014645	0.358987	0.0146974	0.0167364	0.384224	49.5188	48	0.412416	49.5801	49	0.449981	0.00159364	0.00653671	0.808425
1231	finn-b-L12_PSORI_ARTHRO	c7799i	GCST90200851_buildGRCh38.tsv.gz	|| id:finn-b-L12_PSORI_ARTHRO	50	0.0119115	0.00983112	0.225662	0.017658	0.0143923	0.219859	0.00550745	0.0175409	0.754898	52.6012	48	0.300496	52.8158	49	0.328931	0.00303277	0.00685321	0.660092
1232	finn-b-L12_PSORI_ARTHRO	LQ35tM	GCST90200852_buildGRCh38.tsv.gz	|| id:finn-b-L12_PSORI_ARTHRO	50	0.00598577	0.00937989	0.523376	0.00765082	0.0139428	0.583192	0.00708913	0.0166903	0.672921	48.5209	48	0.451836	48.5274	49	0.492193	-0.000522243	0.00651794	0.936472
1233	finn-b-L12_PSORI_ARTHRO	JEgrHT	GCST90200853_buildGRCh38.tsv.gz	|| id:finn-b-L12_PSORI_ARTHRO	50	0.0175009	0.00945237	0.0641003	0.0174287	0.0141387	0.21769	0.0227059	0.0167268	0.180984	45.0509	48	0.594417	45.1932	49	0.628214	-0.0024644	0.00653379	0.707704
1234	finn-b-L12_PSORI_ARTHRO	3uKj1p	GCST90200854_buildGRCh38.tsv.gz	|| id:finn-b-L12_PSORI_ARTHRO	50	0.0141185	0.0102547	0.16858	-0.00724526	0.0145319	0.618079	-0.018998	0.0173958	0.28024	53.4956	48	0.271496	59.4294	49	0.146131	0.0156749	0.00679321	0.0253873
1235	finn-b-L12_PSORI_ARTHRO	gfy9Kf	GCST90200855_buildGRCh38.tsv.gz	|| id:finn-b-L12_PSORI_ARTHRO	50	0.00605715	0.0109546	0.580309	0.0259152	0.014623	0.0763583	0.026923	0.0192423	0.168195	65.8773	48	0.0442334	68.2483	49	0.0358319	-0.00988197	0.00751838	0.194967
1236	finn-b-L12_PSORI_ARTHRO	Pn0sA8	GCST90200856_buildGRCh38.tsv.gz	|| id:finn-b-L12_PSORI_ARTHRO	50	0.00451225	0.0107272	0.67402	0.0312751	0.0144015	0.0298814	0.0127682	0.0191225	0.507519	65.4084	48	0.0479927	65.7816	49	0.0549456	-0.00390923	0.00746977	0.603145
1237	finn-b-L12_PSORI_ARTHRO	7NfyIB	GCST90200857_buildGRCh38.tsv.gz	|| id:finn-b-L12_PSORI_ARTHRO	50	-0.00141298	0.00908064	0.876345	0.000644645	0.0132711	0.961258	-0.00373355	0.0160696	0.817265	44.4791	48	0.617911	44.5098	49	0.65553	0.00109869	0.00627707	0.861791
1238	finn-b-L12_PSORI_ARTHRO	XgYPS5	GCST90200858_buildGRCh38.tsv.gz	|| id:finn-b-L12_PSORI_ARTHRO	50	0.000989575	0.0101623	0.922427	0.00107711	0.0153084	0.943907	0.0300635	0.0174441	0.0912495	52.3412	48	0.309247	56.7911	49	0.207434	-0.0137616	0.00681224	0.0489706
1239	finn-b-L12_PSORI_ARTHRO	2ORule	GCST90200859_buildGRCh38.tsv.gz	|| id:finn-b-L12_PSORI_ARTHRO	50	0.0115618	0.00939411	0.218416	0.0182753	0.0137045	0.182359	0.0103553	0.016627	0.536361	47.3059	48	0.501194	47.3136	49	0.541708	0.000571122	0.00649429	0.930289
1240	finn-b-L12_PSORI_ARTHRO	w6PbVx	GCST90200860_buildGRCh38.tsv.gz	|| id:finn-b-L12_PSORI_ARTHRO	50	0.00399709	0.00946183	0.672701	0.0124669	0.0138506	0.368068	0.00106054	0.0167449	0.949763	39.726	48	0.79656	39.7712	49	0.823728	0.00139008	0.00653984	0.832573
1241	finn-b-L12_PSORI_ARTHRO	eDxvBL	GCST90200861_buildGRCh38.tsv.gz	|| id:finn-b-L12_PSORI_ARTHRO	50	-0.010209	0.0114275	0.371662	-0.0305395	0.0144248	0.0342474	-0.0227514	0.0203134	0.26828	73.0834	48	0.0113013	73.9362	49	0.0121959	0.00593713	0.00793312	0.457871
1242	finn-b-L12_PSORI_ARTHRO	okNAfo	GCST90200862_buildGRCh38.tsv.gz	|| id:finn-b-L12_PSORI_ARTHRO	50	0.0106416	0.00938844	0.257013	0.00767939	0.014058	0.584883	0.00489939	0.0166167	0.769381	45.5618	48	0.573304	45.7372	49	0.606196	0.00271775	0.00648895	0.677211
1243	finn-b-L12_PSORI_ARTHRO	tsN5HK	GCST90200863_buildGRCh38.tsv.gz	|| id:finn-b-L12_PSORI_ARTHRO	50	-0.0182222	0.0109759	0.0968733	0.00997982	0.014934	0.503967	0.000494349	0.019347	0.979721	63.8973	48	0.062022	65.7278	49	0.0554443	-0.00886135	0.00755671	0.246724
1244	finn-b-L12_PSORI_ARTHRO	apvebV	GCST90200864_buildGRCh38.tsv.gz	|| id:finn-b-L12_PSORI_ARTHRO	50	0.00328085	0.00914299	0.719717	-0.020206	0.014909	0.175326	-0.0174401	0.0161793	0.286454	46.4247	48	0.537555	48.8344	49	0.479788	0.00980861	0.00631861	0.127151
1245	finn-b-L12_PSORI_ARTHRO	pzAWLL	GCST90200865_buildGRCh38.tsv.gz	|| id:finn-b-L12_PSORI_ARTHRO	50	0.0169705	0.00938269	0.0704978	0.0123836	0.0141655	0.382008	0.00603774	0.0166065	0.717771	45.888	48	0.559791	46.5247	49	0.574049	0.00517479	0.00648551	0.428858
1246	finn-b-L12_PSORI_ARTHRO	XL4YK5	GCST90200866_buildGRCh38.tsv.gz	|| id:finn-b-L12_PSORI_ARTHRO	50	0.00329823	0.0117275	0.778527	0.0358046	0.0145198	0.0136661	0.0317433	0.0203676	0.12568	73.7457	48	0.00987137	78.1484	49	0.00508914	-0.0134675	0.00795558	0.0969696
1247	finn-b-L12_PSORI_ARTHRO	7BBBWe	GCST90200867_buildGRCh38.tsv.gz	|| id:finn-b-L12_PSORI_ARTHRO	50	0.0188395	0.00932703	0.0433952	0.0268976	0.0139067	0.0530953	0.020807	0.0165069	0.213582	44.1854	48	0.629896	44.2063	49	0.667502	-0.000931308	0.00644679	0.885742
1248	finn-b-L12_PSORI_ARTHRO	70zI7g	GCST90200868_buildGRCh38.tsv.gz	|| id:finn-b-L12_PSORI_ARTHRO	50	-0.0133542	0.0110835	0.228253	-0.0338423	0.0134927	0.0121348	-0.0424838	0.0191503	0.0312885	70.8731	48	0.0175453	75.8922	49	0.00818951	0.0137884	0.00747863	0.0714035
1249	finn-b-L12_PSORI_ARTHRO	oDVuVV	GCST90200869_buildGRCh38.tsv.gz	|| id:finn-b-L12_PSORI_ARTHRO	50	0.0182897	0.0092955	0.0491157	0.0194446	0.0132598	0.14253	0.0197806	0.0164531	0.235168	44.9839	48	0.59718	44.996	49	0.636142	-0.000705585	0.00642468	0.913007
1250	finn-b-L12_PSORI_ARTHRO	iqfFJS	GCST90200870_buildGRCh38.tsv.gz	|| id:finn-b-L12_PSORI_ARTHRO	50	0.0141231	0.0108275	0.192104	0.0236995	0.015511	0.126532	0.0128522	0.0193532	0.509812	53.1312	48	0.283104	53.1382	49	0.31784	0.000602425	0.00756735	0.93688
1251	finn-b-L12_PSORI_ARTHRO	Y7e5Ll	GCST90200871_buildGRCh38.tsv.gz	|| id:finn-b-L12_PSORI_ARTHRO	50	0.0164864	0.00935149	0.077905	0.0240836	0.0141007	0.0876424	0.0109074	0.01655	0.513007	42.8196	48	0.684494	42.9865	49	0.714347	0.00264146	0.00646503	0.684667
1252	finn-b-L12_PSORI_ARTHRO	bxBV73	GCST90200872_buildGRCh38.tsv.gz	|| id:finn-b-L12_PSORI_ARTHRO	50	0.00484517	0.00923669	0.599891	0.00732418	0.0141931	0.605828	0.00409195	0.016347	0.803409	43.3719	48	0.662676	43.375	49	0.699673	0.000356391	0.00638164	0.955696
1253	finn-b-L12_PSORI_ARTHRO	ocLEfn	GCST90200873_buildGRCh38.tsv.gz	|| id:finn-b-L12_PSORI_ARTHRO	50	0.00482881	0.0101405	0.63394	-0.00631354	0.0152446	0.678764	-0.00876809	0.0179246	0.626953	41.2678	48	0.743186	42.1141	49	0.746302	0.00644556	0.00700661	0.362212
1254	finn-b-L12_PSORI_ARTHRO	aEvQkC	GCST90200874_buildGRCh38.tsv.gz	|| id:finn-b-L12_PSORI_ARTHRO	50	-0.00649673	0.00918897	0.479558	0.00285316	0.0140728	0.839336	0.0070814	0.0162609	0.665161	32.9133	48	0.952454	33.9377	49	0.949902	-0.00642786	0.00635092	0.316558
1255	finn-b-L12_PSORI_ARTHRO	niM8X2	GCST90200875_buildGRCh38.tsv.gz	|| id:finn-b-L12_PSORI_ARTHRO	50	-0.0121169	0.00987849	0.219975	-0.0225522	0.0140573	0.108647	-0.00536636	0.0176175	0.761984	54.9623	48	0.227774	55.2094	49	0.25166	-0.00319632	0.00688115	0.644387
1256	finn-b-L12_PSORI_ARTHRO	fd9wtX	GCST90200876_buildGRCh38.tsv.gz	|| id:finn-b-L12_PSORI_ARTHRO	50	0.0137638	0.0100074	0.169022	0.00862996	0.0153466	0.573886	0.0128756	0.0178298	0.473712	48.7123	48	0.444183	48.716	49	0.484564	0.000420585	0.00696394	0.952092
1257	finn-b-L12_PSORI_ARTHRO	vMEKnK	GCST90200877_buildGRCh38.tsv.gz	|| id:finn-b-L12_PSORI_ARTHRO	50	-0.00566435	0.00957388	0.554087	0.00594307	0.0133937	0.657243	-0.0119518	0.0170778	0.487402	57.2009	48	0.17053	57.4383	49	0.190963	0.00297738	0.00667121	0.657385
1258	finn-b-L12_PSORI_ARTHRO	5EVzXQ	GCST90200878_buildGRCh38.tsv.gz	|| id:finn-b-L12_PSORI_ARTHRO	50	-0.0112704	0.0109052	0.301373	-0.0245653	0.0141726	0.0830443	-0.0295615	0.01924	0.130991	59.8427	48	0.117351	61.4976	49	0.108454	0.00865081	0.00750852	0.254973
1259	finn-b-L12_PSORI_ARTHRO	QjDs2E	GCST90200879_buildGRCh38.tsv.gz	|| id:finn-b-L12_PSORI_ARTHRO	50	0.00675765	0.00960678	0.481791	0.0126518	0.0135158	0.349238	0.00102705	0.0171488	0.952492	56.3282	48	0.191481	56.5207	49	0.214597	0.00271236	0.0066968	0.68726
1260	finn-b-L12_PSORI_ARTHRO	fHkrqn	GCST90200880_buildGRCh38.tsv.gz	|| id:finn-b-L12_PSORI_ARTHRO	50	-0.011733	0.00981238	0.231802	-0.0343506	0.0161802	0.0337535	-0.0277567	0.0173507	0.116217	47.8427	48	0.479244	49.0955	49	0.469298	0.00758086	0.00677296	0.268589
1261	finn-b-L12_PSORI_ARTHRO	rzJxCX	GCST90200881_buildGRCh38.tsv.gz	|| id:finn-b-L12_PSORI_ARTHRO	50	0.0212563	0.00909618	0.0194475	0.024761	0.014215	0.0815281	0.023817	0.0161048	0.145706	45.2845	48	0.584775	45.3216	49	0.623036	-0.00121029	0.0062814	0.848023
1262	finn-b-L12_PSORI_ARTHRO	VREpjc	GCST90200882_buildGRCh38.tsv.gz	|| id:finn-b-L12_PSORI_ARTHRO	50	0.0107612	0.0093249	0.248489	0.00277895	0.0140939	0.843691	-0.00231112	0.0165042	0.889221	46.2319	48	0.54554	47.1534	49	0.548275	0.00618233	0.00644016	0.341884
1263	finn-b-L12_PSORI_ARTHRO	MtxUOe	GCST90200883_buildGRCh38.tsv.gz	|| id:finn-b-L12_PSORI_ARTHRO	50	0.00938236	0.0109601	0.391973	0.0261245	0.0164533	0.112332	0.0183392	0.0195245	0.352286	53.6805	48	0.265718	54.0264	49	0.288352	-0.00424729	0.00763687	0.580687
1264	finn-b-L12_PSORI_ARTHRO	0qwiYI	GCST90200884_buildGRCh38.tsv.gz	|| id:finn-b-L12_PSORI_ARTHRO	50	0.0162891	0.00954632	0.0879488	0.0191142	0.0154614	0.216364	0.0216299	0.0168992	0.206718	38.3314	48	0.839598	38.4781	49	0.86026	-0.00252636	0.00659613	0.703406
1265	finn-b-L12_PSORI_ARTHRO	QzRyRA	GCST90200885_buildGRCh38.tsv.gz	|| id:finn-b-L12_PSORI_ARTHRO	50	0.00573523	0.00906525	0.526955	0.0116009	0.0144494	0.422053	-0.00709483	0.0160401	0.660246	44.9514	48	0.59852	45.8914	49	0.599921	0.00607476	0.00626546	0.337124
1266	finn-b-L12_PSORI_ARTHRO	y2FYpn	GCST90200886_buildGRCh38.tsv.gz	|| id:finn-b-L12_PSORI_ARTHRO	50	0.00946524	0.0112217	0.398962	0.0231737	0.0144745	0.109377	0.0109724	0.0200606	0.586938	67.9352	48	0.0305903	67.9469	49	0.0378041	-0.000713993	0.0078402	0.927817
1267	finn-b-L12_PSORI_ARTHRO	vbe1iW	GCST90200887_buildGRCh38.tsv.gz	|| id:finn-b-L12_PSORI_ARTHRO	50	-0.00231853	0.00918971	0.800812	-0.00291311	0.014035	0.835572	0.018094	0.0162636	0.271445	44.6107	48	0.612523	46.9248	49	0.557649	-0.00966385	0.00635264	0.134763
1268	finn-b-L12_PSORI_ARTHRO	tXcQh1	GCST90200888_buildGRCh38.tsv.gz	|| id:finn-b-L12_PSORI_ARTHRO	50	0.00301106	0.00992548	0.76161	0.0106732	0.0144335	0.459616	0.0103902	0.0177046	0.560047	50.7641	48	0.365174	51.034	49	0.393632	-0.00349331	0.00691592	0.615792
1269	finn-b-L12_PSORI_ARTHRO	Lu3bvn	GCST90200889_buildGRCh38.tsv.gz	|| id:finn-b-L12_PSORI_ARTHRO	50	-0.0193989	0.0103787	0.0616073	0.00434134	0.0154	0.778015	0.0168185	0.0174727	0.340594	47.8258	48	0.479929	54.1381	49	0.28476	-0.0171308	0.00681845	0.0154054
1270	finn-b-L12_PSORI_ARTHRO	gsSiD4	GCST90200890_buildGRCh38.tsv.gz	|| id:finn-b-L12_PSORI_ARTHRO	50	-0.0130666	0.0116841	0.263429	0.000619623	0.0162225	0.969532	0.0175073	0.02019	0.390186	64.3666	48	0.0573342	68.8851	49	0.0319579	-0.0144759	0.00788605	0.0726107
1271	finn-b-L12_PSORI_ARTHRO	hfYnod	GCST90200891_buildGRCh38.tsv.gz	|| id:finn-b-L12_PSORI_ARTHRO	50	0.0155203	0.00947708	0.101492	0.0214173	0.014025	0.126741	0.0456458	0.0167762	0.00904259	40.5361	48	0.769214	45.2721	49	0.625034	-0.0142529	0.00654929	0.0344892
1272	finn-b-L12_PSORI_ARTHRO	yXgG3K	GCST90200892_buildGRCh38.tsv.gz	|| id:finn-b-L12_PSORI_ARTHRO	50	0.0116051	0.00893387	0.193942	0.018002	0.013308	0.176146	0.0201337	0.0158082	0.20893	37.4315	48	0.864422	37.8591	49	0.876035	-0.00403783	0.00617457	0.516268
1273	finn-b-L12_PSORI_ARTHRO	73OL20	GCST90200893_buildGRCh38.tsv.gz	|| id:finn-b-L12_PSORI_ARTHRO	50	0.00208444	0.00928447	0.822362	0.00112147	0.0134962	0.933776	-0.0142886	0.0164314	0.38885	29.8187	48	0.981711	31.2773	49	0.977134	0.00774793	0.00641526	0.233067
1274	finn-b-L12_PSORI_ARTHRO	KzFUWi	GCST90200894_buildGRCh38.tsv.gz	|| id:finn-b-L12_PSORI_ARTHRO	50	-0.00804856	0.0149271	0.589755	0.00352228	0.0205386	0.863834	-0.0515326	0.0255997	0.0497401	62.1984	48	0.0817622	67.688	49	0.0395736	0.0205607	0.00998937	0.0450161
1275	finn-b-L12_PSORI_ARTHRO	dSNQeO	GCST90200895_buildGRCh38.tsv.gz	|| id:finn-b-L12_PSORI_ARTHRO	50	0.0135456	0.00932234	0.146217	0.0135653	0.0145306	0.350527	0.00841943	0.0164979	0.612157	36.0528	48	0.897729	36.1947	49	0.912816	0.00242572	0.00644104	0.708128
1276	finn-b-L12_PSORI_ARTHRO	WVXnRb	GCST90200896_buildGRCh38.tsv.gz	|| id:finn-b-L12_PSORI_ARTHRO	50	-0.0164418	0.0122099	0.17811	-0.0134972	0.0186827	0.47002	-0.0422826	0.0216248	0.0563851	42.6345	48	0.691707	44.7308	49	0.646747	0.0122163	0.00843768	0.154165
1277	finn-b-L12_PSORI_ARTHRO	0FK1LH	GCST90200897_buildGRCh38.tsv.gz	|| id:finn-b-L12_PSORI_ARTHRO	50	0.00199996	0.0109781	0.855444	0.0120523	0.0160261	0.452026	0.0233505	0.0192611	0.231325	59.2925	48	0.127205	61.5233	49	0.108039	-0.0101052	0.00751968	0.185319
1278	finn-b-L12_PSORI_ARTHRO	V9CZ2T	GCST90200898_buildGRCh38.tsv.gz	|| id:finn-b-L12_PSORI_ARTHRO	50	0.00221117	0.0092887	0.811842	0.00483918	0.014922	0.745712	0.000800395	0.016576	0.961688	48.8083	48	0.440361	48.8191	49	0.480405	0.000667689	0.00647247	0.918267
1279	finn-b-L12_PSORI_ARTHRO	4PMu2A	GCST90200899_buildGRCh38.tsv.gz	|| id:finn-b-L12_PSORI_ARTHRO	50	0.016934	0.0108293	0.117883	0.0247583	0.0147782	0.0938706	0.0428907	0.0188275	0.0272137	60.3412	48	0.108948	63.8506	49	0.0754101	-0.0122821	0.00735085	0.101262
1280	finn-b-L12_PSORI_ARTHRO	iHFbj6	GCST90200900_buildGRCh38.tsv.gz	|| id:finn-b-L12_PSORI_ARTHRO	50	-0.00608468	0.0109647	0.578941	0.0107264	0.0152509	0.481853	-0.0141159	0.0195614	0.474027	64.4477	48	0.0565553	64.7801	49	0.064882	0.00379687	0.00763107	0.62107
1281	finn-b-L12_PSORI_ARTHRO	HKusJt	GCST90200901_buildGRCh38.tsv.gz	|| id:finn-b-L12_PSORI_ARTHRO	50	-0.00909641	0.010784	0.398943	-0.0104364	0.0143988	0.46857	-0.0352175	0.018732	0.0661749	62.5287	48	0.0775642	66.2501	49	0.0507593	0.0123641	0.00731518	0.0974757
1282	finn-b-L12_PSORI_ARTHRO	p4YLXg	GCST90200902_buildGRCh38.tsv.gz	|| id:finn-b-L12_PSORI_ARTHRO	50	-0.0123338	0.0108077	0.253784	0.000289797	0.0156433	0.98522	-0.0093935	0.0193143	0.628933	59.2929	48	0.127198	59.335	49	0.148063	-0.001392	0.00754339	0.854373
1283	finn-b-L12_PSORI_ARTHRO	AYoznA	GCST90200903_buildGRCh38.tsv.gz	|| id:finn-b-L12_PSORI_ARTHRO	50	-0.00883884	0.00868462	0.308793	-0.00461169	0.013661	0.73568	-0.0152966	0.015363	0.324401	37.2271	48	0.869725	37.4867	49	0.884979	0.00305656	0.00599827	0.612685
1284	finn-b-L12_PSORI_ARTHRO	UMRMy2	GCST90200904_buildGRCh38.tsv.gz	|| id:finn-b-L12_PSORI_ARTHRO	50	-0.0100128	0.00995508	0.314512	-0.00628433	0.0157072	0.689089	-0.0225479	0.017669	0.20805	49.4744	48	0.414144	50.2363	49	0.424217	0.00592661	0.00689315	0.394183
1285	finn-b-L12_PSORI_ARTHRO	TqmYcv	GCST90200905_buildGRCh38.tsv.gz	|| id:finn-b-L12_PSORI_ARTHRO	50	-0.00663639	0.00843526	0.431432	-0.017846	0.0130022	0.169896	-0.0133266	0.0149203	0.376214	42.8762	48	0.682275	43.1718	49	0.707382	0.00316824	0.00582814	0.589225
1286	finn-b-L12_PSORI_ARTHRO	2H3lsp	GCST90200906_buildGRCh38.tsv.gz	|| id:finn-b-L12_PSORI_ARTHRO	50	0.0152981	0.00976089	0.117049	0.023759	0.0159631	0.136654	0.0354507	0.0172759	0.0456421	45.9333	48	0.557912	47.9322	49	0.516403	-0.00952304	0.00673574	0.163872
1287	finn-b-L12_PSORI_ARTHRO	8eS4GV	GCST90200907_buildGRCh38.tsv.gz	|| id:finn-b-L12_PSORI_ARTHRO	50	-0.0197553	0.00986897	0.0453112	-0.0184038	0.0157561	0.242789	-0.0291746	0.0174707	0.101447	45.8181	48	0.562688	46.245	49	0.585491	0.00445385	0.00681664	0.51663
1288	finn-b-L12_PSORI_ARTHRO	6LpvYg	GCST90200908_buildGRCh38.tsv.gz	|| id:finn-b-L12_PSORI_ARTHRO	50	-0.0221665	0.0109442	0.0428254	-0.00597343	0.0152708	0.695674	-0.0107804	0.0194705	0.582371	60.1768	48	0.111664	60.8066	49	0.120085	-0.00538924	0.007604	0.481915
1289	finn-b-L12_PSORI_ARTHRO	GWQHw2	GCST90200909_buildGRCh38.tsv.gz	|| id:finn-b-L12_PSORI_ARTHRO	50	-0.0117378	0.00962112	0.222465	-0.0139406	0.0142265	0.327136	-0.020378	0.0170223	0.237133	46.936	48	0.51642	47.3146	49	0.541669	0.00408924	0.00664605	0.54127
1290	finn-b-L12_PSORI_ARTHRO	wuEGCR	GCST90200910_buildGRCh38.tsv.gz	|| id:finn-b-L12_PSORI_ARTHRO	50	-0.016907	0.0112228	0.131942	-0.0178402	0.0163508	0.275234	-0.0320999	0.0199011	0.113307	65.696	48	0.0456556	66.8673	49	0.045664	0.00718414	0.00776602	0.359556
1291	finn-b-L12_PSORI_ARTHRO	96DPKo	GCST90200911_buildGRCh38.tsv.gz	|| id:finn-b-L12_PSORI_ARTHRO	50	-0.00467274	0.00957006	0.625361	-0.00985069	0.0140295	0.482592	-0.0182668	0.0169334	0.286093	42.8068	48	0.684992	43.7538	49	0.685137	0.00643617	0.00661403	0.335378
1292	finn-b-L12_PSORI_ARTHRO	OCYcRe	GCST90200912_buildGRCh38.tsv.gz	|| id:finn-b-L12_PSORI_ARTHRO	50	-0.00575056	0.0103124	0.577094	0.00330754	0.0139879	0.813077	0.0111645	0.0182004	0.542494	58.6237	48	0.140031	60.1734	49	0.131575	-0.00800259	0.00710426	0.265575
1293	finn-b-L12_PSORI_ARTHRO	9vVohf	GCST90200913_buildGRCh38.tsv.gz	|| id:finn-b-L12_PSORI_ARTHRO	50	0.0128575	0.011067	0.245323	0.00776434	0.0149804	0.60425	0.0385405	0.0192734	0.0512121	60.5217	48	0.106024	63.8106	49	0.0758933	-0.0121494	0.00752253	0.11285
1294	finn-b-L12_PSORI_ARTHRO	QXBsSb	GCST90200914_buildGRCh38.tsv.gz	|| id:finn-b-L12_PSORI_ARTHRO	50	-0.00218587	0.00952546	0.818499	-0.0109027	0.0137888	0.429124	-0.0230164	0.0168576	0.178512	38.511	48	0.834359	40.7541	49	0.79289	0.00985885	0.00658272	0.140762
1295	finn-b-L12_PSORI_ARTHRO	rbNENP	GCST90200915_buildGRCh38.tsv.gz	|| id:finn-b-L12_PSORI_ARTHRO	50	-0.0158353	0.0094816	0.0948973	-0.00385502	0.0141725	0.785616	0.0112801	0.0167803	0.504664	36.3785	48	0.890382	40.2144	49	0.810137	-0.0128318	0.00655173	0.0559917
1296	finn-b-L12_PSORI_ARTHRO	iyA8kT	GCST90200916_buildGRCh38.tsv.gz	|| id:finn-b-L12_PSORI_ARTHRO	50	0.0137481	0.0100323	0.170567	0.00505408	0.0150601	0.737176	0.0222827	0.0178816	0.218769	51.6089	48	0.334626	51.9686	49	0.359014	-0.00403515	0.00697636	0.565696
1297	finn-b-L12_PSORI_ARTHRO	IFUVUq	GCST90200917_buildGRCh38.tsv.gz	|| id:finn-b-L12_PSORI_ARTHRO	50	0.00712592	0.0109154	0.513865	0.00234839	0.014972	0.875361	0.0284268	0.0191524	0.144283	62.2434	48	0.0811796	64.6004	49	0.066816	-0.0100875	0.00748219	0.183923
1298	finn-b-L12_PSORI_ARTHRO	ZxbNmv	GCST90200918_buildGRCh38.tsv.gz	|| id:finn-b-L12_PSORI_ARTHRO	50	-0.0105225	0.00949731	0.267886	-0.0195851	0.0151045	0.194754	-0.0156183	0.016804	0.357311	44.2163	48	0.62864	44.3514	49	0.661791	0.00241396	0.00656694	0.714793
1299	finn-b-L12_PSORI_ARTHRO	vDXjUc	GCST90200919_buildGRCh38.tsv.gz	|| id:finn-b-L12_PSORI_ARTHRO	50	-0.00435565	0.0110194	0.692643	-0.0063601	0.0152641	0.67692	0.0181428	0.0192955	0.351792	59.2744	48	0.127541	61.742	49	0.10456	-0.0106471	0.00753199	0.163936
1300	finn-b-L12_PSORI_ARTHRO	8zue8l	GCST90200920_buildGRCh38.tsv.gz	|| id:finn-b-L12_PSORI_ARTHRO	50	-0.00585972	0.00930272	0.528765	-0.00887878	0.0135297	0.511669	-0.0184914	0.0164839	0.267534	60.9607	48	0.0991753	62.0565	49	0.0997133	0.00597918	0.00643711	0.357609
1301	finn-b-L12_PSORI_ARTHRO	7zCx7C	GCST90200921_buildGRCh38.tsv.gz	|| id:finn-b-L12_PSORI_ARTHRO	50	-0.00294338	0.0094736	0.756034	-0.0118979	0.014786	0.421011	-0.00776191	0.0167635	0.64544	47.9705	48	0.474048	48.0919	49	0.509891	0.00228073	0.00654605	0.729053
1302	finn-b-L12_PSORI_ARTHRO	bfSlc8	GCST90200922_buildGRCh38.tsv.gz	|| id:finn-b-L12_PSORI_ARTHRO	50	0.00398818	0.0102917	0.698375	-0.00382189	0.0154106	0.804131	0.0162726	0.0182691	0.377525	56.0054	48	0.19967	56.7807	49	0.207708	-0.0058187	0.00713824	0.419016
1303	finn-b-L12_PSORI_ARTHRO	1peoVa	GCST90200923_buildGRCh38.tsv.gz	|| id:finn-b-L12_PSORI_ARTHRO	50	0.00366604	0.00927133	0.692535	0.011673	0.0144023	0.417657	0.00944177	0.0164022	0.567546	47.9808	48	0.473629	48.163	49	0.506993	-0.0027343	0.00640549	0.671383
1304	finn-b-L12_PSORI_ARTHRO	8VfBKq	GCST90200924_buildGRCh38.tsv.gz	|| id:finn-b-L12_PSORI_ARTHRO	50	-0.0105415	0.0088255	0.232305	-0.0137621	0.0131912	0.29682	-0.0137648	0.0156171	0.382495	34.3899	48	0.930254	34.4525	49	0.942675	0.0015254	0.00609737	0.803521
1305	finn-b-L12_PSORI_ARTHRO	nd08vd	GCST90200925_buildGRCh38.tsv.gz	|| id:finn-b-L12_PSORI_ARTHRO	50	-0.00862076	0.0110058	0.433457	-0.0265063	0.0163035	0.103991	-0.00277253	0.0196526	0.8884	62.2515	48	0.0810746	62.4202	49	0.0943337	-0.00276493	0.00766589	0.719921
1306	finn-b-L12_PSORI_ARTHRO	zNdS3r	GCST90200926_buildGRCh38.tsv.gz	|| id:finn-b-L12_PSORI_ARTHRO	50	-0.00301517	0.00985713	0.75969	0.00890958	0.0151369	0.55613	-0.000780532	0.017617	0.964845	52.6079	48	0.300272	52.6338	49	0.335281	-0.00105821	0.00688227	0.878445
1307	finn-b-L12_PSORI_ARTHRO	M4PrGd	GCST90200927_buildGRCh38.tsv.gz	|| id:finn-b-L12_PSORI_ARTHRO	50	0.00189886	0.0102017	0.852341	-0.0255469	0.0166044	0.123912	-0.00213377	0.0182189	0.907255	53.0883	48	0.284489	53.1679	49	0.316827	0.00190887	0.00711365	0.789588
1308	finn-b-L12_PSORI_ARTHRO	Xi19xQ	GCST90200928_buildGRCh38.tsv.gz	|| id:finn-b-L12_PSORI_ARTHRO	50	-0.00953754	0.00956126	0.318512	-0.0127315	0.013908	0.359979	-0.0239656	0.0169209	0.163135	41.7727	48	0.724569	42.8408	49	0.719782	0.00682727	0.00660607	0.306556
1309	finn-b-L12_PSORI_ARTHRO	MSK76C	GCST90200929_buildGRCh38.tsv.gz	|| id:finn-b-L12_PSORI_ARTHRO	50	0.00628702	0.00826271	0.446722	0.0105444	0.0133748	0.430477	0.021154	0.0146184	0.154374	45.6199	48	0.570899	47.1398	49	0.548837	-0.00704145	0.00571162	0.223644
1310	finn-b-L12_PSORI_ARTHRO	Avh1Et	GCST90200930_buildGRCh38.tsv.gz	|| id:finn-b-L12_PSORI_ARTHRO	50	0.012278	0.0102887	0.232731	0.0126709	0.0151557	0.403126	-0.00863024	0.0180224	0.63421	58.898	48	0.134656	61.3249	49	0.111273	0.0099037	0.007042	0.166054
1311	finn-b-L12_PSORI_ARTHRO	4tC2kU	GCST90200931_buildGRCh38.tsv.gz	|| id:finn-b-L12_PSORI_ARTHRO	50	0.0213497	0.00860816	0.013132	0.0128983	0.0132022	0.328578	0.0249514	0.0152339	0.107985	45.0695	48	0.59365	45.1516	49	0.629888	-0.00170455	0.00594827	0.775682
1312	finn-b-L12_PSORI_ARTHRO	PkW3le	GCST90200932_buildGRCh38.tsv.gz	|| id:finn-b-L12_PSORI_ARTHRO	50	0.0121282	0.00826531	0.142279	0.0132893	0.0128056	0.299377	0.00661729	0.0146262	0.653	45.8799	48	0.560126	46.0885	49	0.591885	0.00260887	0.00571254	0.649952
1313	finn-b-L12_PSORI_ARTHRO	HjHhQv	GCST90200933_buildGRCh38.tsv.gz	|| id:finn-b-L12_PSORI_ARTHRO	50	-0.00167676	0.00955375	0.860681	-0.0130041	0.0145586	0.371736	-0.0125831	0.0169768	0.462187	50.9188	48	0.359486	51.5619	49	0.373903	0.00516043	0.00662758	0.44002
1314	finn-b-L12_PSORI_ARTHRO	aBzyZm	GCST90200934_buildGRCh38.tsv.gz	|| id:finn-b-L12_PSORI_ARTHRO	50	-0.00920605	0.00917369	0.315607	-0.0095396	0.0149616	0.523729	0.000849122	0.0163134	0.958704	48.8132	48	0.440166	49.3807	49	0.457903	-0.00475664	0.00636787	0.458722
1315	finn-b-L12_PSORI_ARTHRO	whKIIG	GCST90200935_buildGRCh38.tsv.gz	|| id:finn-b-L12_PSORI_ARTHRO	50	0.000377299	0.00923521	0.967412	-0.0018626	0.0144414	0.897376	-0.00741828	0.0163435	0.651949	43.6663	48	0.650894	44.0005	49	0.675554	0.0036898	0.00638231	0.565879
1316	finn-b-L12_PSORI_ARTHRO	lZeCXw	GCST90200936_buildGRCh38.tsv.gz	|| id:finn-b-L12_PSORI_ARTHRO	50	-0.0114998	0.00932613	0.21755	0.00422417	0.0141403	0.765144	-0.00697766	0.0165333	0.674882	48.1826	48	0.465455	48.2929	49	0.501708	-0.00214073	0.00645694	0.741681
1317	finn-b-L12_PSORI_ARTHRO	EpCcRw	GCST90200937_buildGRCh38.tsv.gz	|| id:finn-b-L12_PSORI_ARTHRO	50	0.0202145	0.00938817	0.0313039	0.0199996	0.0140077	0.15336	0.0207696	0.0166157	0.217359	28.8405	48	0.987122	28.8421	49	0.990374	-0.000262727	0.00648781	0.967866
1318	finn-b-L12_PSORI_ARTHRO	cJ1J4G	GCST90200938_buildGRCh38.tsv.gz	|| id:finn-b-L12_PSORI_ARTHRO	50	0.0042258	0.00952552	0.657311	-0.00801467	0.0147864	0.587797	0.0010192	0.0170238	0.952508	50.2978	48	0.382576	50.3524	49	0.41971	0.00151723	0.00664587	0.820386
1319	finn-b-L12_PSORI_ARTHRO	DsdsxD	GCST90200939_buildGRCh38.tsv.gz	|| id:finn-b-L12_PSORI_ARTHRO	50	0.0276556	0.00941473	0.00330885	0.0430088	0.0144699	0.00295589	0.0411682	0.0166592	0.0170669	45.3931	48	0.580284	46.3598	49	0.580799	-0.00639909	0.00650859	0.330451
1320	finn-b-L12_PSORI_ARTHRO	NnSZzo	GCST90200940_buildGRCh38.tsv.gz	|| id:finn-b-L12_PSORI_ARTHRO	50	0.000807825	0.012499	0.948468	-0.000586591	0.0179961	0.973997	-0.0103804	0.0220714	0.640265	25.816	48	0.996352	26.1943	49	0.9969	0.0053281	0.00866314	0.541439
1321	finn-b-L12_PSORI_ARTHRO	LU3Xc4	GCST90200941_buildGRCh38.tsv.gz	|| id:finn-b-L12_PSORI_ARTHRO	50	0.0110104	0.00940971	0.241957	0.0146863	0.0148537	0.322794	0.0241068	0.016646	0.154061	44.4431	48	0.619385	45.3527	49	0.621778	-0.00620286	0.00650353	0.34498
1322	finn-b-L12_PSORI_ARTHRO	IsUMBa	GCST90200942_buildGRCh38.tsv.gz	|| id:finn-b-L12_PSORI_ARTHRO	50	0.00328493	0.0110758	0.766783	-0.000406828	0.0157816	0.979434	1.28e-06	0.0197974	0.999949	72.5371	48	0.0126202	72.5982	49	0.0158889	0.00155378	0.00772926	0.841528
1323	finn-b-L12_PSORI_ARTHRO	haQuu0	GCST90200943_buildGRCh38.tsv.gz	|| id:finn-b-L12_PSORI_ARTHRO	50	-0.0146827	0.0106292	0.167169	-0.0161908	0.0146396	0.268746	-0.0175459	0.0189973	0.360316	68.222	48	0.029018	68.2694	49	0.0356972	0.00135532	0.00741919	0.85582
1324	finn-b-L12_PSORI_ARTHRO	tKDIBJ	GCST90200944_buildGRCh38.tsv.gz	|| id:finn-b-L12_PSORI_ARTHRO	50	0.00159978	0.0093251	0.863787	-0.0154289	0.014735	0.295056	-0.0086944	0.0165379	0.601499	48.1979	48	0.464837	48.7694	49	0.482411	0.00487098	0.00645651	0.454277
1325	finn-b-L12_PSORI_ARTHRO	PimmJX	GCST90200945_buildGRCh38.tsv.gz	|| id:finn-b-L12_PSORI_ARTHRO	50	0.00598802	0.00925453	0.517608	0.00574419	0.0136776	0.674506	-0.00813123	0.0163756	0.621775	42.0923	48	0.712532	43.1846	49	0.706897	0.00668453	0.00639596	0.301204
1326	finn-b-L12_PSORI_ARTHRO	iB1Eis	GCST90200946_buildGRCh38.tsv.gz	|| id:finn-b-L12_PSORI_ARTHRO	50	0.00577199	0.0117737	0.623961	-0.00762256	0.0146228	0.602173	0.00383467	0.0210544	0.856246	81.0149	48	0.0020278	81.0359	49	0.00270181	0.000916395	0.0082177	0.911673
1327	finn-b-L12_PSORI_ARTHRO	RaLZRl	GCST90200947_buildGRCh38.tsv.gz	|| id:finn-b-L12_PSORI_ARTHRO	50	-0.00568205	0.0125253	0.650083	0.00569584	0.0188378	0.762376	-0.0153473	0.0221223	0.491183	30.1513	48	0.979511	30.4322	49	0.982769	0.0046006	0.00867969	0.598526
1328	finn-b-L12_PSORI_ARTHRO	J4GOhb	GCST90200948_buildGRCh38.tsv.gz	|| id:finn-b-L12_PSORI_ARTHRO	50	-0.00612499	0.0126033	0.626978	-0.00307385	0.0200146	0.877941	-0.0290169	0.0222574	0.198556	39.9423	48	0.789418	41.4994	49	0.767884	0.0109005	0.00873557	0.218146
1329	finn-b-L12_PSORI_ARTHRO	giub2a	GCST90200949_buildGRCh38.tsv.gz	|| id:finn-b-L12_PSORI_ARTHRO	50	0.00257266	0.0125612	0.837721	0.00141712	0.019385	0.941723	-0.00850707	0.0221882	0.703113	36.574	48	0.885817	36.941	49	0.897341	0.00527318	0.0087049	0.547521
1330	finn-b-L12_PSORI_ARTHRO	FVTzOw	GCST90200950_buildGRCh38.tsv.gz	|| id:finn-b-L12_PSORI_ARTHRO	50	0.000786006	0.00938704	0.933269	-0.00861238	0.0137474	0.531003	0.00112644	0.0167838	0.946769	49.184	48	0.425504	49.1846	49	0.465728	-0.000161123	0.00655378	0.980488
1331	finn-b-L12_PSORI_ARTHRO	jZf39L	GCST90200951_buildGRCh38.tsv.gz	|| id:finn-b-L12_PSORI_ARTHRO	50	-0.00908031	0.00951453	0.339901	0.000301299	0.014807	0.983765	0.00239553	0.0168359	0.887449	39.2925	48	0.810509	39.9751	49	0.81754	-0.00543331	0.00657612	0.412769
1332	finn-b-L12_PSORI_ARTHRO	75oSBX	GCST90200952_buildGRCh38.tsv.gz	|| id:finn-b-L12_PSORI_ARTHRO	50	0.00529624	0.0129001	0.681398	0.0041224	0.0200294	0.836933	0.0105893	0.0228058	0.644515	28.4349	48	0.988951	28.5141	49	0.991536	-0.00251528	0.00893705	0.779579
1333	finn-b-L12_PSORI_ARTHRO	tSok7c	GCST90200953_buildGRCh38.tsv.gz	|| id:finn-b-L12_PSORI_ARTHRO	50	0.00450655	0.00949671	0.635117	-4.82e-05	0.0148792	0.997415	0.00778664	0.0168125	0.645354	38.0225	48	0.848388	38.0784	49	0.870576	-0.00155179	0.00656345	0.814106
1334	finn-b-L12_PSORI_ARTHRO	Ai0NMD	GCST90200954_buildGRCh38.tsv.gz	|| id:finn-b-L12_PSORI_ARTHRO	50	-0.00630581	0.011178	0.572667	0.00529366	0.0159893	0.740588	-0.0197639	0.019845	0.324287	62.5639	48	0.0771277	63.4446	49	0.0804336	0.00637039	0.00774972	0.415133
1335	finn-b-L12_PSORI_ARTHRO	WdDqpj	GCST90200955_buildGRCh38.tsv.gz	|| id:finn-b-L12_PSORI_ARTHRO	50	0.00695619	0.0126862	0.583466	-0.00210674	0.0188682	0.911096	-0.0111822	0.0224115	0.620095	32.0021	48	0.963292	32.9659	49	0.961711	0.00862316	0.00878333	0.331139
1336	finn-b-L12_PSORI_ARTHRO	3re8Ao	GCST90200956_buildGRCh38.tsv.gz	|| id:finn-b-L12_PSORI_ARTHRO	50	-0.00495854	0.0099574	0.618501	0.0072584	0.0153577	0.636483	-0.00733223	0.0176269	0.679287	44.589	48	0.613413	44.6156	49	0.65133	0.0011228	0.00688007	0.871049
1337	finn-b-L12_PSORI_ARTHRO	8Emk7y	GCST90200957_buildGRCh38.tsv.gz	|| id:finn-b-L12_PSORI_ARTHRO	50	0.00447713	0.00968188	0.643778	0.0146288	0.0150394	0.330705	0.0366691	0.0171405	0.0375227	39.423	48	0.806363	44.6031	49	0.651827	-0.0152233	0.00668863	0.0273482
1338	finn-b-L12_PSORI_ARTHRO	w8HRy0	GCST90200958_buildGRCh38.tsv.gz	|| id:finn-b-L12_PSORI_ARTHRO	50	0.00840355	0.0125149	0.501913	0.0166501	0.0180384	0.355987	0.00533825	0.0221014	0.81017	23.9363	48	0.998577	23.9646	49	0.99901	0.00145954	0.00867388	0.867079
1339	finn-b-L12_PSORI_ARTHRO	8V5Dxk	GCST90200959_buildGRCh38.tsv.gz	|| id:finn-b-L12_PSORI_ARTHRO	50	0.00473425	0.00904436	0.600662	0.0102046	0.0139244	0.463646	0.00478311	0.016001	0.766287	38.144	48	0.844962	38.1441	49	0.868913	-2.31e-05	0.00624977	0.997062
1340	finn-b-L12_PSORI_ARTHRO	tN9y0M	GCST90200960_buildGRCh38.tsv.gz	|| id:finn-b-L12_PSORI_ARTHRO	50	-0.0180949	0.00935756	0.0531476	-0.00540298	0.0143705	0.706933	-0.0122125	0.0165587	0.464392	45.5488	48	0.573843	45.7342	49	0.606319	-0.0027843	0.00646614	0.668688
1341	finn-b-L12_PSORI_ARTHRO	M213uJ	GCST90200961_buildGRCh38.tsv.gz	|| id:finn-b-L12_PSORI_ARTHRO	50	0.00904424	0.0126485	0.47458	0.00679592	0.0191066	0.722077	0.00603305	0.0223382	0.788258	29.59	48	0.983112	29.6168	49	0.987108	0.00143339	0.0087646	0.870778
1342	finn-b-L12_PSORI_ARTHRO	P0DWyC	GCST90200962_buildGRCh38.tsv.gz	|| id:finn-b-L12_PSORI_ARTHRO	50	0.00199143	0.0125828	0.874247	-0.00187938	0.0183166	0.918276	-0.00740789	0.0222209	0.740304	26.4554	48	0.995121	26.7188	49	0.99605	0.00447508	0.00871994	0.610165
1343	finn-b-L12_PSORI_ARTHRO	tQUSxZ	GCST90200963_buildGRCh38.tsv.gz	|| id:finn-b-L12_PSORI_ARTHRO	50	-0.00703738	0.0122767	0.566488	-0.0144296	0.0183429	0.431481	0.0106562	0.0217231	0.625983	39.124	48	0.815792	40.0988	49	0.813733	-0.00836879	0.00847655	0.328453
1344	finn-b-L12_PSORI_ARTHRO	K4baVO	GCST90200964_buildGRCh38.tsv.gz	|| id:finn-b-L12_PSORI_ARTHRO	50	0.00846597	0.0125762	0.500838	0.00119451	0.0188072	0.949358	-0.00118182	0.0222104	0.957785	27.8958	48	0.991051	28.1736	49	0.99262	0.00459333	0.00871591	0.600618
1345	finn-b-L12_PSORI_ARTHRO	7hWuiv	GCST90200965_buildGRCh38.tsv.gz	|| id:finn-b-L12_PSORI_ARTHRO	50	0.00307679	0.0100274	0.758967	-0.00362912	0.0148043	0.806348	0.00290189	0.0179353	0.872144	58.2174	48	0.148287	58.2175	49	0.172377	8.27e-05	0.00700038	0.99062
1346	finn-b-L12_PSORI_ARTHRO	fRU5f9	GCST90200966_buildGRCh38.tsv.gz	|| id:finn-b-L12_PSORI_ARTHRO	50	0.00253678	0.0125874	0.840282	0.000813334	0.0186954	0.965299	0.000128787	0.0222353	0.995403	21.1046	48	0.99974	21.1219	49	0.99983	0.00114524	0.00871748	0.896029
1347	finn-b-L12_PSORI_ARTHRO	mQplbO	GCST90200967_buildGRCh38.tsv.gz	|| id:finn-b-L12_PSORI_ARTHRO	50	0.00801341	0.00850707	0.346208	0.0099232	0.0131734	0.451284	0.0287069	0.0150561	0.062559	43.9436	48	0.639709	46.7186	49	0.566104	-0.00979502	0.00587997	0.102261
1348	finn-b-L12_PSORI_ARTHRO	9FppqP	GCST90200968_buildGRCh38.tsv.gz	|| id:finn-b-L12_PSORI_ARTHRO	50	0.00641243	0.00927451	0.489312	0.0162226	0.0141056	0.250109	0.0192569	0.0164109	0.246417	33.033	48	0.950874	33.9331	49	0.949963	-0.00608084	0.00640958	0.34752
1349	finn-b-L12_PSORI_ARTHRO	bQzEtq	GCST90200969_buildGRCh38.tsv.gz	|| id:finn-b-L12_PSORI_ARTHRO	50	0.0094009	0.0111118	0.397538	0.0111491	0.0143527	0.43728	-0.01481	0.0194128	0.449257	64.5007	48	0.0560517	67.571	49	0.0403958	0.0114602	0.00758157	0.137195
1350	finn-b-L12_PSORI_ARTHRO	u3yUQq	GCST90200970_buildGRCh38.tsv.gz	|| id:finn-b-L12_PSORI_ARTHRO	50	0.0176303	0.00926725	0.0571149	0.0218004	0.0139036	0.11689	0.0175923	0.0164009	0.288796	40.9254	48	0.755515	40.9254	49	0.787262	1.8e-05	0.00640448	0.997772
1351	finn-b-L12_PSORI_ARTHRO	aOhKJY	GCST90200971_buildGRCh38.tsv.gz	|| id:finn-b-L12_PSORI_ARTHRO	50	-0.0136676	0.0113584	0.228857	-0.0332205	0.0140796	0.0183003	-0.0399112	0.0197825	0.0492531	78.3697	48	0.00367991	82.5911	49	0.0019004	0.0124221	0.00772538	0.114404
1352	finn-b-L12_PSORI_ARTHRO	cgIWh3	GCST90200972_buildGRCh38.tsv.gz	|| id:finn-b-L12_PSORI_ARTHRO	50	-0.00850986	0.0128436	0.507602	-0.0088357	0.0149438	0.554345	-0.0450893	0.0220504	0.0463765	89.9467	48	0.000233033	97.5238	49	4.62e-05	0.0173247	0.0086156	0.0499756
1353	finn-b-L12_PSORI_ARTHRO	yzV1mD	GCST90200973_buildGRCh38.tsv.gz	|| id:finn-b-L12_PSORI_ARTHRO	50	-0.00255787	0.0110528	0.816986	-0.0175259	0.0142792	0.219683	0.00645137	0.0196961	0.74468	69.391	48	0.0233228	69.8355	49	0.0268602	-0.00426654	0.00769496	0.581839
1354	finn-b-L12_PSORI_ARTHRO	XoDbYK	GCST90200974_buildGRCh38.tsv.gz	|| id:finn-b-L12_PSORI_ARTHRO	50	-0.00246729	0.00899021	0.783745	-0.00123841	0.0131638	0.925048	0.00806511	0.0159094	0.614519	43.3133	48	0.665012	43.9571	49	0.677245	-0.0049852	0.00621271	0.426265
1355	finn-b-L12_PSORI_ARTHRO	vpP6VZ	GCST90200975_buildGRCh38.tsv.gz	|| id:finn-b-L12_PSORI_ARTHRO	50	0.00318442	0.00991778	0.748148	-0.00462239	0.0170978	0.786891	-0.00538235	0.0176649	0.761918	51.0246	48	0.355617	51.392	49	0.380206	0.00405368	0.00689547	0.559372
1356	finn-b-L12_PSORI_ARTHRO	oIkZbd	GCST90200976_buildGRCh38.tsv.gz	|| id:finn-b-L12_PSORI_ARTHRO	50	0.0174455	0.00949878	0.066269	0.0115803	0.0130418	0.374573	0.0143244	0.0169761	0.402968	53.7681	48	0.263006	53.8238	49	0.294938	0.00147748	0.00663051	0.824614
1357	finn-b-L12_PSORI_ARTHRO	cnWuSc	GCST90200977_buildGRCh38.tsv.gz	|| id:finn-b-L12_PSORI_ARTHRO	50	-0.00107503	0.00977762	0.912451	-0.00321421	0.0151326	0.831793	-0.00675039	0.0173012	0.698138	41.2893	48	0.742407	41.4474	49	0.769673	0.00268547	0.00675388	0.692674
1358	finn-b-L12_PSORI_ARTHRO	QyoLSn	GCST90200978_buildGRCh38.tsv.gz	|| id:finn-b-L12_PSORI_ARTHRO	50	-0.00254765	0.0102389	0.803499	-0.00604137	0.0163569	0.711869	0.015581	0.0180274	0.391725	52.9481	48	0.289043	54.5872	49	0.270582	-0.00857492	0.00703459	0.228814
1359	finn-b-L12_PSORI_ARTHRO	IiGelJ	GCST90200979_buildGRCh38.tsv.gz	|| id:finn-b-L12_PSORI_ARTHRO	50	-0.00884418	0.00976309	0.365	-0.00421277	0.0151929	0.781561	-0.00592759	0.017447	0.735529	52.8431	48	0.292484	52.8883	49	0.32642	-0.00138123	0.0068165	0.840281
1360	finn-b-L12_PSORI_ARTHRO	diah0E	GCST90200980_buildGRCh38.tsv.gz	|| id:finn-b-L12_PSORI_ARTHRO	50	0.0136103	0.00925071	0.141218	0.0098398	0.0139301	0.479959	0.00319092	0.0163738	0.846309	33.156	48	0.949212	33.7508	49	0.952354	0.00492963	0.00639196	0.444354
1361	finn-b-L12_PSORI_ARTHRO	qhYdWI	GCST90200981_buildGRCh38.tsv.gz	|| id:finn-b-L12_PSORI_ARTHRO	50	-0.00443645	0.0103017	0.666721	0.0138244	0.0169501	0.414732	0.0144784	0.0181143	0.428067	53.5636	48	0.269363	55.3515	49	0.247457	-0.00895308	0.00707306	0.211694
1362	finn-b-L12_PSORI_ARTHRO	qhXuMe	GCST90200982_buildGRCh38.tsv.gz	|| id:finn-b-L12_PSORI_ARTHRO	50	-0.000638156	0.0104041	0.951091	-0.000144097	0.0153634	0.992517	0.0174195	0.0183228	0.34652	54.9298	48	0.22869	56.5634	49	0.213453	-0.00854983	0.00715585	0.238035
1363	finn-b-L12_PSORI_ARTHRO	EmeuCF	GCST90200983_buildGRCh38.tsv.gz	|| id:finn-b-L12_PSORI_ARTHRO	50	-0.00422873	0.00975735	0.664732	0.00215577	0.014932	0.885206	-0.0127017	0.0172704	0.465638	34.5607	48	0.927292	34.9142	49	0.935591	0.00400724	0.00673943	0.554906
1364	finn-b-L12_PSORI_ARTHRO	tIDTJB	GCST90200984_buildGRCh38.tsv.gz	|| id:finn-b-L12_PSORI_ARTHRO	50	-0.00985853	0.00994252	0.321416	-0.026152	0.0160238	0.102664	-0.0373217	0.0175186	0.0382898	45.8081	48	0.563101	49.4189	49	0.456383	0.0129983	0.00684049	0.0634234
1365	finn-b-L12_PSORI_ARTHRO	qQl80f	GCST90200985_buildGRCh38.tsv.gz	|| id:finn-b-L12_PSORI_ARTHRO	50	-0.00314323	0.00946579	0.739843	-0.00634958	0.015138	0.67489	-0.0171405	0.0167591	0.311548	43.4287	48	0.660412	44.4531	49	0.657775	0.00661731	0.00653816	0.316562
1366	finn-b-L12_PSORI_ARTHRO	PZAXIc	GCST90200986_buildGRCh38.tsv.gz	|| id:finn-b-L12_PSORI_ARTHRO	50	-0.0139038	0.00977233	0.154802	0.000956912	0.015373	0.950367	-0.00825897	0.0172922	0.635095	45.33	48	0.582894	45.4866	49	0.616366	-0.00267137	0.00675136	0.694095
1367	finn-b-L12_PSORI_ARTHRO	2zNl6f	GCST90200987_buildGRCh38.tsv.gz	|| id:finn-b-L12_PSORI_ARTHRO	50	-0.00472695	0.0101677	0.642005	-0.000734804	0.0157058	0.962684	-0.00398337	0.0181422	0.827142	48.7432	48	0.442953	48.7457	49	0.483367	-0.000351436	0.00707609	0.960595
1368	finn-b-L12_PSORI_ARTHRO	hA68g0	GCST90200988_buildGRCh38.tsv.gz	|| id:finn-b-L12_PSORI_ARTHRO	50	-0.00603223	0.0104768	0.564771	0.0051118	0.0169876	0.76348	-0.00144731	0.0185483	0.938129	47.6288	48	0.487965	47.7186	49	0.52513	-0.00216746	0.00723573	0.765814
1369	finn-b-L12_PSORI_ARTHRO	q56vE9	GCST90200989_buildGRCh38.tsv.gz	|| id:finn-b-L12_PSORI_ARTHRO	50	-0.0064055	0.0107378	0.550816	0.0171034	0.0146099	0.241729	0.0147835	0.0188327	0.436317	60.6115	48	0.104594	62.9604	49	0.0867793	-0.0100373	0.00735934	0.178966
1370	finn-b-L12_PSORI_ARTHRO	93WYcw	GCST90200990_buildGRCh38.tsv.gz	|| id:finn-b-L12_PSORI_ARTHRO	50	-0.0100777	0.0115875	0.384462	0.0100083	0.0169632	0.555193	0.00539184	0.0205394	0.79405	59.8099	48	0.11792	60.8484	49	0.119354	-0.00732518	0.00802392	0.365849
1371	finn-b-L12_PSORI_ARTHRO	HSv9b0	GCST90200991_buildGRCh38.tsv.gz	|| id:finn-b-L12_PSORI_ARTHRO	50	-0.00959135	0.00938416	0.306744	-0.0174345	0.0140579	0.214904	-0.00713748	0.0166122	0.66937	41.1101	48	0.748895	41.1422	49	0.780035	-0.00116077	0.0064843	0.858681
1372	finn-b-L12_PSORI_ARTHRO	z8zyv7	GCST90200992_buildGRCh38.tsv.gz	|| id:finn-b-L12_PSORI_ARTHRO	50	-0.00386983	0.0106066	0.715223	0.00397065	0.014331	0.781729	0.00541922	0.0188947	0.775491	61.1136	48	0.096875	61.5657	49	0.107357	-0.00439703	0.00737902	0.554053
1373	finn-b-L12_PSORI_ARTHRO	1X8Adq	GCST90200993_buildGRCh38.tsv.gz	|| id:finn-b-L12_PSORI_ARTHRO	50	0.00740184	0.00950392	0.436086	0.0197313	0.0143166	0.168137	0.028857	0.0168323	0.0929088	41.6767	48	0.72815	44.0618	49	0.673163	-0.0101418	0.00656694	0.129066
1374	finn-b-L12_PSORI_ARTHRO	pB9blO	GCST90200994_buildGRCh38.tsv.gz	|| id:finn-b-L12_PSORI_ARTHRO	50	0.00344313	0.0100437	0.731737	0.0063569	0.01449	0.660873	0.0148759	0.0178474	0.408691	53.9744	48	0.25669	54.6522	49	0.268564	-0.00541042	0.00696854	0.441319
1375	finn-b-L12_PSORI_ARTHRO	yedlVD	GCST90200995_buildGRCh38.tsv.gz	|| id:finn-b-L12_PSORI_ARTHRO	50	-0.00264809	0.0109116	0.808249	-0.00309944	0.0163708	0.849836	0.0349551	0.018372	0.0630973	53.5262	48	0.270533	60.3879	49	0.127591	-0.0177914	0.00717231	0.0166754
1376	finn-b-L12_PSORI_ARTHRO	LS5Ajs	GCST90200996_buildGRCh38.tsv.gz	|| id:finn-b-L12_PSORI_ARTHRO	50	-0.0145841	0.0107501	0.174894	0.00637255	0.0149271	0.669443	0.0227135	0.0180784	0.215055	51.3609	48	0.343458	58.0522	49	0.176207	-0.0176486	0.00705746	0.0158621
1377	finn-b-L12_PSORI_ARTHRO	K6bBOM	GCST90200997_buildGRCh38.tsv.gz	|| id:finn-b-L12_PSORI_ARTHRO	50	-0.0159497	0.00931441	0.086828	-0.0169368	0.013457	0.208178	-0.0331532	0.0164834	0.0499259	44.4102	48	0.620729	46.0105	49	0.595068	0.00814301	0.00643707	0.211972
1378	finn-b-L12_PSORI_ARTHRO	kXGF2b	GCST90200998_buildGRCh38.tsv.gz	|| id:finn-b-L12_PSORI_ARTHRO	50	0.00955164	0.00949546	0.314456	0.0238717	0.0145745	0.101442	0.0306231	0.0168112	0.074752	46.5272	48	0.533311	48.8343	49	0.479793	-0.00996396	0.00655993	0.135344
1379	finn-b-L12_PSORI_ARTHRO	ETHbKu	GCST90200999_buildGRCh38.tsv.gz	|| id:finn-b-L12_PSORI_ARTHRO	50	0.011231	0.0111855	0.315348	-0.00816233	0.0160046	0.610052	-0.0253519	0.0189524	0.187311	57.1668	48	0.171315	63.6846	49	0.0774316	0.0173072	0.00739824	0.023525
1380	finn-b-L12_PSORI_ARTHRO	zDqnLS	GCST90201000_buildGRCh38.tsv.gz	|| id:finn-b-L12_PSORI_ARTHRO	50	0.0253387	0.00934062	0.00667282	0.0151275	0.0137179	0.270133	0.0219295	0.0165287	0.190868	42.6989	48	0.689203	42.7614	49	0.722729	0.00161352	0.00645393	0.80365
1381	finn-b-L12_PSORI_ARTHRO	lmrqcj	GCST90201001_buildGRCh38.tsv.gz	|| id:finn-b-L12_PSORI_ARTHRO	50	0.00731522	0.0111016	0.509937	-0.00100044	0.0160115	0.950178	-0.00217608	0.0197721	0.912822	64.807	48	0.0532119	65.2643	49	0.0599045	0.00449503	0.00772419	0.563329
1382	finn-b-L12_PSORI_ARTHRO	XgalwZ	GCST90201002_buildGRCh38.tsv.gz	|| id:finn-b-L12_PSORI_ARTHRO	50	-0.00852966	0.011178	0.44542	-0.0116779	0.0167052	0.484516	-0.00958234	0.0197908	0.630459	32.2181	48	0.960907	32.2222	49	0.969246	0.000497365	0.00771641	0.948875
1383	finn-b-L12_PSORI_ARTHRO	0gbosf	GCST90201003_buildGRCh38.tsv.gz	|| id:finn-b-L12_PSORI_ARTHRO	50	0.0090487	0.0109247	0.407511	0.00364792	0.0136513	0.789298	-0.0104016	0.0192297	0.591068	63.7603	48	0.0634498	65.7573	49	0.0551708	0.00921188	0.00751306	0.226137
1384	finn-b-L12_PSORI_ARTHRO	PoIlxM	GCST90201004_buildGRCh38.tsv.gz	|| id:finn-b-L12_PSORI_ARTHRO	50	-0.00920544	0.0117093	0.431771	-0.008673	0.0139546	0.534261	-0.0362506	0.0203991	0.081894	71.3282	48	0.01605	75.1648	49	0.00951177	0.0127967	0.00796407	0.114656
1385	finn-b-L12_PSORI_ARTHRO	YYNoZe	GCST90201005_buildGRCh38.tsv.gz	|| id:finn-b-L12_PSORI_ARTHRO	50	0.00870654	0.0107863	0.41956	0.00706208	0.016395	0.666654	-0.0016975	0.0190766	0.929465	43.9014	48	0.641414	44.3387	49	0.662293	0.00492417	0.007447	0.511627
1386	finn-b-L12_PSORI_ARTHRO	8v2vkS	GCST90201006_buildGRCh38.tsv.gz	|| id:finn-b-L12_PSORI_ARTHRO	50	0.00725871	0.0104407	0.486909	0.00492326	0.014713	0.737911	0.0280286	0.0183152	0.132496	57.9157	48	0.15465	60.1948	49	0.131174	-0.00982354	0.00714768	0.175711
1387	finn-b-L12_PSORI_ARTHRO	IFumg4	GCST90201007_buildGRCh38.tsv.gz	|| id:finn-b-L12_PSORI_ARTHRO	50	-0.00401586	0.0109024	0.712616	-0.017352	0.0145952	0.234485	-0.0250967	0.0191293	0.195776	62.9247	48	0.0727672	65.2649	49	0.059898	0.00998767	0.00747522	0.187815
1388	finn-b-L12_PSORI_ARTHRO	M38cyr	GCST90201008_buildGRCh38.tsv.gz	|| id:finn-b-L12_PSORI_ARTHRO	50	-0.00863109	0.0116846	0.460106	-0.00991595	0.0150626	0.510336	-0.0216349	0.020762	0.302612	71.7729	48	0.0147006	72.6349	49	0.0157754	0.00615508	0.00810679	0.451416
1389	finn-b-L12_PSORI_ARTHRO	lQM12H	GCST90201009_buildGRCh38.tsv.gz	|| id:finn-b-L12_PSORI_ARTHRO	50	-0.00136704	0.00954467	0.886112	-0.0173978	0.0139896	0.21364	-0.0179664	0.0168931	0.29286	42.4431	48	0.699114	43.8614	49	0.680967	0.00785537	0.00659605	0.239541
1390	finn-b-L12_PSORI_ARTHRO	BLgLjW	GCST90201010_buildGRCh38.tsv.gz	|| id:finn-b-L12_PSORI_ARTHRO	50	0.00919974	0.00969272	0.34255	0.00325721	0.0148962	0.826915	0.0335624	0.0168	0.0514264	49.2116	48	0.424421	52.3788	49	0.344286	-0.0115264	0.00655796	0.0851892
1391	finn-b-L12_PSORI_ARTHRO	Li0QT2	GCST90201011_buildGRCh38.tsv.gz	|| id:finn-b-L12_PSORI_ARTHRO	50	0.00541962	0.0101072	0.59181	0.0082763	0.0147808	0.575522	0.00950434	0.0180542	0.601012	56.0156	48	0.199408	56.1034	49	0.225974	-0.00193367	0.00705074	0.785069
1392	finn-b-L12_PSORI_ARTHRO	SepnnC	GCST90201012_buildGRCh38.tsv.gz	|| id:finn-b-L12_PSORI_ARTHRO	50	-0.0217743	0.0103776	0.0358874	-0.0302248	0.0141971	0.0332592	-0.0336126	0.0184344	0.0744789	60.0498	48	0.113801	60.8079	49	0.120062	0.00560446	0.00719938	0.440116
1393	finn-b-L12_PSORI_ARTHRO	U0Pn4M	GCST90201013_buildGRCh38.tsv.gz	|| id:finn-b-L12_PSORI_ARTHRO	50	0.0105241	0.00940225	0.263007	0.00613599	0.0146618	0.67558	0.0223901	0.0166817	0.185846	51.3814	48	0.342722	52.1771	49	0.351488	-0.00562238	0.00652101	0.392868
1394	finn-b-L12_PSORI_ARTHRO	9iMaLb	GCST90201014_buildGRCh38.tsv.gz	|| id:finn-b-L12_PSORI_ARTHRO	50	-0.0177829	0.00910574	0.0508276	-0.0118957	0.0131533	0.365789	-0.0359332	0.0159822	0.0291842	52.6803	48	0.297862	54.7582	49	0.265296	0.00858417	0.00623867	0.175219
1395	finn-b-L12_PSORI_ARTHRO	BOYNq3	GCST90201015_buildGRCh38.tsv.gz	|| id:finn-b-L12_PSORI_ARTHRO	50	-0.0116468	0.0089044	0.19088	-0.0100116	0.0133566	0.453521	-0.0253514	0.0157446	0.113921	48.0935	48	0.469058	49.2084	49	0.464775	0.0064885	0.00615102	0.296768
1396	finn-b-L12_PSORI_ARTHRO	zKq8aY	GCST90201016_buildGRCh38.tsv.gz	|| id:finn-b-L12_PSORI_ARTHRO	50	-0.00492812	0.00972338	0.612273	0.00184042	0.014924	0.901854	-0.00659117	0.0172122	0.703458	45.9665	48	0.556536	45.9803	49	0.5963	0.000786932	0.00672049	0.907274
1397	finn-b-L12_PSORI_ARTHRO	R4BH8V	GCST90201017_buildGRCh38.tsv.gz	|| id:finn-b-L12_PSORI_ARTHRO	50	-0.0242916	0.00918754	0.00819383	-0.0353751	0.0130175	0.00657779	-0.0337143	0.0162555	0.0434637	38.4198	48	0.837033	38.9135	49	0.848492	0.00446187	0.00634996	0.485661
1398	finn-b-L12_PSORI_ARTHRO	cgYkGp	GCST90201018_buildGRCh38.tsv.gz	|| id:finn-b-L12_PSORI_ARTHRO	50	0.00625903	0.0103761	0.546364	0.000124631	0.0144283	0.993108	0.0179627	0.0184432	0.334967	58.5645	48	0.14121	59.2862	49	0.149067	-0.00553466	0.00719657	0.44562
1399	finn-b-L12_PSORI_ARTHRO	9nDzvi	GCST90201019_buildGRCh38.tsv.gz	|| id:finn-b-L12_PSORI_ARTHRO	50	-0.0134513	0.00954393	0.158714	-0.00603557	0.0138073	0.662018	-0.0320344	0.0169023	0.0640882	40.5046	48	0.770307	42.2791	49	0.740371	0.00878145	0.00659209	0.189112
1400	finn-b-L12_PSORI_ARTHRO	o8RMIm	GCST90201020_buildGRCh38.tsv.gz	|| id:finn-b-L12_PSORI_ARTHRO	50	0.00695882	0.0120565	0.563814	0.0177898	0.0160692	0.268261	0.0235426	0.0213564	0.275798	70.1318	48	0.0202513	71.4264	49	0.0199228	-0.00785189	0.00834159	0.351268

## Sheet: Table S5
Number	Outcome	Exposure	Beta	Se	Beta(95%CI)	P-Value
1	Xanthurenate levels	finn-b-L12_PSORI_ARTHRO	-0.0369568	0.00954498	-0.0370(-0.0557- -0.0182)	0.00010801
2	N-alpha-acetylornithine levels	finn-b-L12_PSORI_ARTHRO	-0.0239937	0.0113449	-0.0240(-0.0462- -0.0018)	0.0344353
3	Glucuronate levels	finn-b-L12_PSORI_ARTHRO	-0.0241123	0.0103536	-0.0241(-0.0444- -0.0038)	0.0198649
4	Gentisate levels	finn-b-L12_PSORI_ARTHRO	-0.0321788	0.00973966	-0.0322(-0.0513- -0.0131)	0.000953538
5	Indolelactate levels	finn-b-L12_PSORI_ARTHRO	-0.0200642	0.00928679	-0.0201(-0.0383- -0.0019)	0.0307333
6	3-indoxyl sulfate levels	finn-b-L12_PSORI_ARTHRO	-0.0341953	0.0099691	-0.0342(-0.0537- -0.0147)	0.000603297
7	Erythritol levels in elite athletes	finn-b-L12_PSORI_ARTHRO	-0.0219393	0.00905671	-0.0219(-0.0397- -0.0042)	0.0154168
8	DHEAS levels	finn-b-L12_PSORI_ARTHRO	0.0210238	0.0082583	0.0210( 0.0048- 0.0372)	0.0109034
9	Homocitrulline levels	finn-b-L12_PSORI_ARTHRO	-0.0294686	0.00932641	-0.0295(-0.0477- -0.0112)	0.00157935
10	Indoleacetate levels	finn-b-L12_PSORI_ARTHRO	-0.0281116	0.00935029	-0.0281(-0.0464- -0.0098)	0.0026428
11	1-methylhistidine levels	finn-b-L12_PSORI_ARTHRO	-0.0245036	0.0091851	-0.0245(-0.0425- -0.0065)	0.00763594
12	5-hydroxyhexanoate levels	finn-b-L12_PSORI_ARTHRO	-0.0208415	0.0101748	-0.0208(-0.0408- -0.0009)	0.0405268
13	Pro-hydroxy-pro levels	finn-b-L12_PSORI_ARTHRO	-0.0189434	0.00941772	-0.0189(-0.0374- -0.0005)	0.0442762
14	3-hydroxy-2-ethylpropionate levels	finn-b-L12_PSORI_ARTHRO	-0.0251223	0.00932595	-0.0251(-0.0434- -0.0068)	0.0070642
15	1-methyl-4-imidazoleacetate levels	finn-b-L12_PSORI_ARTHRO	-0.0192362	0.00923743	-0.0192(-0.0373- -0.0011)	0.0373046
16	Carnitine C14 levels	finn-b-L12_PSORI_ARTHRO	-0.019845	0.00912014	-0.0198(-0.0377- -0.0020)	0.0295585
17	1-palmitoyl-GPC (16:0) levels	finn-b-L12_PSORI_ARTHRO	-0.0240936	0.010168	-0.0241(-0.0440- -0.0042)	0.0178101
18	P-cresol sulfate levels	finn-b-L12_PSORI_ARTHRO	-0.027542	0.00904488	-0.0275(-0.0453- -0.0098)	0.0023265
19	Gamma-glutamylthreonine levels	finn-b-L12_PSORI_ARTHRO	-0.0204702	0.0103312	-0.0205(-0.0407- -0.0002)	0.0475472
20	N4-acetylcytidine levels	finn-b-L12_PSORI_ARTHRO	-0.0206061	0.0096756	-0.0206(-0.0396- -0.0016)	0.0331969
21	N1-methylinosine levels	finn-b-L12_PSORI_ARTHRO	-0.0197856	0.00933286	-0.0198(-0.0381- -0.0015)	0.0340064
22	N6-carbamoylthreonyladenosine levels	finn-b-L12_PSORI_ARTHRO	-0.0260512	0.00984931	-0.0261(-0.0454- -0.0067)	0.00816971
23	3-(3-amino-3-carboxypropyl)uridine levels	finn-b-L12_PSORI_ARTHRO	-0.0203637	0.00899853	-0.0204(-0.0380- -0.0027)	0.0236352
24	Phenylacetylglutamine levels	finn-b-L12_PSORI_ARTHRO	-0.0292629	0.00893114	-0.0293(-0.0468- -0.0118)	0.001051
25	Hexanoylglycine levels	finn-b-L12_PSORI_ARTHRO	-0.0231538	0.0109789	-0.0232(-0.0447- -0.0016)	0.034951
26	Gulonate levels	finn-b-L12_PSORI_ARTHRO	-0.0303521	0.00915043	-0.0304(-0.0483- -0.0124)	0.000909859
27	Glutarylcarnitine (c5-dc) levels	finn-b-L12_PSORI_ARTHRO	-0.0406172	0.00926335	-0.0406(-0.0588- -0.0225)	1.16e-05
28	Carnitine C5:1 levels	finn-b-L12_PSORI_ARTHRO	-0.0251879	0.00943514	-0.0252(-0.0437- -0.0067)	0.00759465
29	1-ribosyl-imidazoleacetate levels	finn-b-L12_PSORI_ARTHRO	-0.0320703	0.00876791	-0.0321(-0.0493- -0.0149)	0.000254498
30	N6-acetyllysine levels	finn-b-L12_PSORI_ARTHRO	-0.0270058	0.0101863	-0.0270(-0.0470- -0.0070)	0.00802076
31	Dimethylarginine (sdma + adma) levels	finn-b-L12_PSORI_ARTHRO	-0.0203094	0.00908633	-0.0203(-0.0381- -0.0025)	0.0254066
32	21-hydroxypregnenolone disulfate levels	finn-b-L12_PSORI_ARTHRO	0.022351	0.00896131	0.0224( 0.0048- 0.0399)	0.0126254
33	Androstenediol (3beta,17beta) disulfate (2) levels	finn-b-L12_PSORI_ARTHRO	0.0165409	0.00843281	0.0165( 0 - 0.0331)	0.0498222
34	5alpha-pregnan-3beta,20beta-diol monosulfate (1) levels	finn-b-L12_PSORI_ARTHRO	0.0256487	0.0109476	0.0256( 0.0042- 0.0471)	0.0191365
35	Androstenediol (3alpha, 17alpha) monosulfate (3) levels	finn-b-L12_PSORI_ARTHRO	0.0214905	0.00885774	0.0215( 0.0041- 0.0389)	0.0152587
36	5alpha-pregnan-diol disulfate levels	finn-b-L12_PSORI_ARTHRO	0.0297294	0.0132437	0.0297( 0.0038- 0.0557)	0.0247816
37	N-acetyl-beta-alanine levels	finn-b-L12_PSORI_ARTHRO	-0.0206601	0.00974859	-0.0207(-0.0398- -0.0016)	0.0340655
38	N-acetyl-3-methylhistidine levels	finn-b-L12_PSORI_ARTHRO	-0.0247179	0.0112051	-0.0247(-0.0467- -0.0028)	0.0273874
39	Ergothioneine levels	finn-b-L12_PSORI_ARTHRO	0.0277878	0.0104028	0.0278( 0.0074- 0.0482)	0.00755812
40	2s,3R-dihydroxybutyrate levels	finn-b-L12_PSORI_ARTHRO	-0.026669	0.00976153	-0.0267(-0.0458- -0.0075)	0.00629415
41	3-methylglutaconate levels	finn-b-L12_PSORI_ARTHRO	-0.0222285	0.00907459	-0.0222(-0.0400- -0.0044)	0.014304
42	2R,3R-dihydroxybutyrate levels	finn-b-L12_PSORI_ARTHRO	-0.0235107	0.0099527	-0.0235(-0.0430- -0.0040)	0.0181647
43	Sulfate levels	finn-b-L12_PSORI_ARTHRO	-0.0297731	0.0102486	-0.0298(-0.0499- -0.0097)	0.00367158
44	4-hydroxy-2-oxoglutaric acid levels	finn-b-L12_PSORI_ARTHRO	0.0312699	0.00976283	0.0313( 0.0121- 0.0504)	0.00136026
45	1-methyl-5-imidazoleacetate levels	finn-b-L12_PSORI_ARTHRO	-0.0240475	0.0105631	-0.0240(-0.0448- -0.0033)	0.0228123
46	2-oxoarginine levels	finn-b-L12_PSORI_ARTHRO	-0.0209341	0.00975462	-0.0209(-0.0401- -0.0018)	0.0318675
47	Pregnanediol-3-glucuronide levels	finn-b-L12_PSORI_ARTHRO	0.0203866	0.010244	0.0204( 0.0003- 0.0405)	0.0465803
48	Alliin levels	finn-b-L12_PSORI_ARTHRO	-0.0234814	0.0118645	-0.0235(-0.0467- -0.0002)	0.0478004
49	Trimethylamine n-oxide levels	finn-b-L12_PSORI_ARTHRO	-0.023517	0.00910609	-0.0235(-0.0414- -0.0057)	0.00980713
50	Lanthionine levels	finn-b-L12_PSORI_ARTHRO	-0.0213864	0.00966988	-0.0214(-0.0403- -0.0024)	0.0269908
51	4-methylcatechol sulfate levels	finn-b-L12_PSORI_ARTHRO	-0.0389019	0.00987838	-0.0389(-0.0583- -0.0195)	8.21e-05
52	2-piperidinone levels	finn-b-L12_PSORI_ARTHRO	-0.0215658	0.00988067	-0.0216(-0.0409- -0.0022)	0.0290632
53	Indolin-2-one levels	finn-b-L12_PSORI_ARTHRO	-0.0381585	0.0104069	-0.0382(-0.0586- -0.0178)	0.000245754
54	Sphingomyelin (d18:1/14:0, d16:1/16:0) levels	finn-b-L12_PSORI_ARTHRO	-0.0270527	0.00997437	-0.0271(-0.0466- -0.0075)	0.00668337
55	N2,N5-diacetylornithine levels	finn-b-L12_PSORI_ARTHRO	-0.0204161	0.00978481	-0.0204(-0.0396- -0.0012)	0.0369324
56	N-formylanthranilic acid levels	finn-b-L12_PSORI_ARTHRO	-0.0308818	0.00993645	-0.0309(-0.0504- -0.0114)	0.00188403
57	Sphingomyelin (d18:2/14:0, d18:1/14:1) levels	finn-b-L12_PSORI_ARTHRO	-0.0191987	0.00858849	-0.0192(-0.0360- -0.0024)	0.0253911
58	Phenylacetylcarnitine levels	finn-b-L12_PSORI_ARTHRO	-0.0197353	0.00929047	-0.0197(-0.0379- -0.0015)	0.0336487
59	6-hydroxyindole sulfate levels	finn-b-L12_PSORI_ARTHRO	-0.0278038	0.00996961	-0.0278(-0.0473- -0.0083)	0.00528946
60	P-cresol glucuronide levels	finn-b-L12_PSORI_ARTHRO	-0.0226043	0.00923651	-0.0226(-0.0407- -0.0045)	0.0143941
61	N-carbamoylalanine levels	finn-b-L12_PSORI_ARTHRO	-0.0269892	0.0105871	-0.0270(-0.0477- -0.0062)	0.0107958
62	3-methoxycatechol sulfate (2) levels	finn-b-L12_PSORI_ARTHRO	-0.0200097	0.010022	-0.0200(-0.0397- -0.0004)	0.0458715
63	C-glycosyltryptophan levels	finn-b-L12_PSORI_ARTHRO	-0.0204619	0.00844479	-0.0205(-0.0370- -0.0039)	0.0153922
64	Arabitol/xylitol levels	finn-b-L12_PSORI_ARTHRO	-0.0262081	0.00882219	-0.0262(-0.0435- -0.0089)	0.00297121
65	Trans 3,4-methyleneheptanoate levels	finn-b-L12_PSORI_ARTHRO	0.0212851	0.0101796	0.0213( 0.0013- 0.0412)	0.0365321
66	4-hydroxyphenylacetoylcarnitine levels	finn-b-L12_PSORI_ARTHRO	-0.0394175	0.00970227	-0.0394(-0.0584- -0.0204)	4.85e-05
67	5-hydroxyindole sulfate levels	finn-b-L12_PSORI_ARTHRO	-0.0233859	0.0110141	-0.0234(-0.0450- -0.0018)	0.033732
68	Methylsuccinoylcarnitine levels	finn-b-L12_PSORI_ARTHRO	-0.0306618	0.00944355	-0.0307(-0.0492- -0.0122)	0.00116689
69	Furaneol sulfate levels	finn-b-L12_PSORI_ARTHRO	-0.0401921	0.0128901	-0.0402(-0.0655- -0.0149)	0.0018204
70	N-oleoylserine levels	finn-b-L12_PSORI_ARTHRO	-0.0204025	0.00969952	-0.0204(-0.0394- -0.0014)	0.0354258
71	4-hydroxyphenylacetylglutamine levels	finn-b-L12_PSORI_ARTHRO	-0.0326014	0.00956682	-0.0326(-0.0514- -0.0139)	0.000654995
72	Glycosyl-N-tricosanoyl-sphingadienine (d18:2/23:0) levels	finn-b-L12_PSORI_ARTHRO	-0.0224079	0.010079	-0.0224(-0.0422- -0.0027)	0.0262001
73	Heptenedioate (C7:1-DC) levels	finn-b-L12_PSORI_ARTHRO	-0.0249144	0.00984315	-0.0249(-0.0442- -0.0056)	0.0113692
74	Hexadecenedioate (C16:1-DC) levels	finn-b-L12_PSORI_ARTHRO	-0.0224132	0.00933468	-0.0224(-0.0407- -0.0041)	0.0163475
75	Hydroxyasparagine levels	finn-b-L12_PSORI_ARTHRO	-0.018883	0.00815212	-0.0189(-0.0349- -0.0029)	0.0205405
76	N,n,n-trimethyl-alanylproline betaine (tmap) levels	finn-b-L12_PSORI_ARTHRO	-0.0178523	0.00850632	-0.0179(-0.0345- -0.0012)	0.0358427
77	N-lactoyl valine levels	finn-b-L12_PSORI_ARTHRO	-0.0204462	0.0092252	-0.0204(-0.0385- -0.0024)	0.026668
78	Indoleacetoylcarnitine levels	finn-b-L12_PSORI_ARTHRO	-0.0320467	0.0100158	-0.0320(-0.0517- -0.0124)	0.0013761
79	N-acetyl leucine levels	finn-b-L12_PSORI_ARTHRO	-0.0202862	0.00952743	-0.0203(-0.0390- -0.0016)	0.0332344
80	2,6-dihydroxybenzoic acid levels	finn-b-L12_PSORI_ARTHRO	-0.028893	0.00976294	-0.0289(-0.0480- -0.0098)	0.00308187
81	2,3-dihydroxy-5-methylthio-4-pentenoate (dmtpa) levels	finn-b-L12_PSORI_ARTHRO	-0.0220922	0.00852591	-0.0221(-0.0388- -0.0054)	0.00956458
82	Picolinoylglycine levels	finn-b-L12_PSORI_ARTHRO	-0.0203357	0.00936184	-0.0203(-0.0387- -0.0020)	0.0298415
83	Pregnenetriol sulfate levels	finn-b-L12_PSORI_ARTHRO	0.0186214	0.00793306	0.0186( 0.0031- 0.0342)	0.0189092
84	5-hydroxymethyl-2-furoylcarnitine levels	finn-b-L12_PSORI_ARTHRO	-0.0449271	0.0122073	-0.0449(-0.0689- -0.0210)	0.000232911
85	Cis 3,4-methyleneheptanoate levels	finn-b-L12_PSORI_ARTHRO	0.0385064	0.00945787	0.0385( 0.0200- 0.0570)	4.67e-05
86	(S)-a-amino-omega-caprolactam levels	finn-b-L12_PSORI_ARTHRO	-0.0270701	0.00872701	-0.0271(-0.0442- -0.0100)	0.00192302
87	Cis-3,4-methyleneheptanoylcarnitine levels	finn-b-L12_PSORI_ARTHRO	0.0318607	0.00933753	0.0319( 0.0136- 0.0502)	0.000644621
88	3-ureidopropionate levels	finn-b-L12_PSORI_ARTHRO	-0.0247256	0.00938777	-0.0247(-0.0431- -0.0063)	0.0084432
89	N-acetylvaline levels	finn-b-L12_PSORI_ARTHRO	-0.0189544	0.00913237	-0.0190(-0.0369- -0.0011)	0.0379387
90	Trans-4-hydroxyproline levels	finn-b-L12_PSORI_ARTHRO	-0.0225523	0.00935371	-0.0226(-0.0409- -0.0042)	0.0159064
91	Pipecolate levels	finn-b-L12_PSORI_ARTHRO	-0.0276431	0.00956493	-0.0276(-0.0464- -0.0089)	0.00385183
92	3-hydroxyisobutyrate levels	finn-b-L12_PSORI_ARTHRO	-0.0284566	0.00955191	-0.0285(-0.0472- -0.0097)	0.00289048
93	Vanillylmandelate (VMA) levels	finn-b-L12_PSORI_ARTHRO	-0.0196707	0.00829183	-0.0197(-0.0359- -0.0034)	0.0176779
94	4-acetamidobutanoate levels	finn-b-L12_PSORI_ARTHRO	-0.0210676	0.00898731	-0.0211(-0.0387- -0.0035)	0.0190704
95	2-hydroxystearate levels	finn-b-L12_PSORI_ARTHRO	-0.024082	0.010391	-0.0241(-0.0444- -0.0037)	0.0204717
96	N-acetylglucosaminylasparagine levels	finn-b-L12_PSORI_ARTHRO	-0.0276766	0.0093323	-0.0277(-0.0460- -0.0094)	0.00302017
97	Cholate levels	finn-b-L12_PSORI_ARTHRO	-0.0204337	0.00983384	-0.0204(-0.0397- -0.0012)	0.0377187
98	Gamma-glutamylleucine levels	finn-b-L12_PSORI_ARTHRO	-0.0282415	0.0106844	-0.0282(-0.0492- -0.0073)	0.00821155
99	S-adenosylhomocysteine (SAH) levels	finn-b-L12_PSORI_ARTHRO	-0.0216871	0.0101671	-0.0217(-0.0416- -0.0018)	0.0329192
100	N-acetylputrescine levels	finn-b-L12_PSORI_ARTHRO	-0.0265488	0.00962189	-0.0265(-0.0454- -0.0077)	0.00579412
101	Adenosine 3',5'-cyclic monophosphate (camp) levels	finn-b-L12_PSORI_ARTHRO	-0.0219619	0.0105111	-0.0220(-0.0426- -0.0014)	0.036671
102	5-methylthioadenosine (mta) levels	finn-b-L12_PSORI_ARTHRO	-0.0212511	0.00922528	-0.0213(-0.0393- -0.0032)	0.0212469
103	Creatinine levels	finn-b-L12_PSORI_ARTHRO	-0.0224708	0.00816007	-0.0225(-0.0385- -0.0065)	0.00589164
104	Retinol (Vitamin A) levels	finn-b-L12_PSORI_ARTHRO	-0.0299536	0.00971046	-0.0300(-0.0490- -0.0109)	0.00203778
105	Serine levels	finn-b-L12_PSORI_ARTHRO	0.0191202	0.00957131	0.0191( 0.0004- 0.0379)	0.0457542
106	Trans-urocanate levels	finn-b-L12_PSORI_ARTHRO	0.0262508	0.0095903	0.0263( 0.0075- 0.0450)	0.00619592
107	Urea levels	finn-b-L12_PSORI_ARTHRO	-0.0187618	0.00956408	-0.0188(-0.0375- 0 )	0.0497985
108	Pseudouridine levels	finn-b-L12_PSORI_ARTHRO	-0.0197694	0.00994801	-0.0198(-0.0393- -0.0003)	0.0468923
109	X-11478 levels	finn-b-L12_PSORI_ARTHRO	0.0340999	0.00945496	0.0341( 0.0156- 0.0526)	0.000310287
110	X-11850 levels	finn-b-L12_PSORI_ARTHRO	-0.0247822	0.0100662	-0.0248(-0.0445- -0.0051)	0.0138195
111	X-12410 levels	finn-b-L12_PSORI_ARTHRO	-0.0219916	0.00974968	-0.0220(-0.0411- -0.0029)	0.0240946
112	X-12216 levels	finn-b-L12_PSORI_ARTHRO	-0.0278731	0.00927594	-0.0279(-0.0461- -0.0097)	0.00265689
113	X-12117 levels	finn-b-L12_PSORI_ARTHRO	-0.0190961	0.00923158	-0.0191(-0.0372- -0.0010)	0.0385871
114	X-12007 levels	finn-b-L12_PSORI_ARTHRO	-0.0206686	0.0103629	-0.0207(-0.0410- -0.0004)	0.0460991
115	X-12680 levels	finn-b-L12_PSORI_ARTHRO	-0.0274843	0.00943421	-0.0275(-0.0460- -0.0090)	0.00357673
116	X-13507 levels	finn-b-L12_PSORI_ARTHRO	-0.0254832	0.00953068	-0.0255(-0.0442- -0.0068)	0.00749951
117	X-13553 levels	finn-b-L12_PSORI_ARTHRO	-0.0229139	0.00868343	-0.0229(-0.0399- -0.0059)	0.00831978
118	X-13729 levels	finn-b-L12_PSORI_ARTHRO	-0.0237382	0.00949383	-0.0237(-0.0423- -0.0051)	0.0124061
119	X-15486 levels	finn-b-L12_PSORI_ARTHRO	0.0216672	0.00999005	0.0217( 0.0021- 0.0412)	0.0300922
120	X-14939 levels	finn-b-L12_PSORI_ARTHRO	0.0313167	0.00970769	0.0313( 0.0123- 0.0503)	0.00125549
121	X-17438 levels	finn-b-L12_PSORI_ARTHRO	-0.0313123	0.011072	-0.0313(-0.0530- -0.0096)	0.00468314
122	X-18345 levels	finn-b-L12_PSORI_ARTHRO	-0.0262528	0.011656	-0.0263(-0.0491- -0.0034)	0.0243029
123	X-21319 levels	finn-b-L12_PSORI_ARTHRO	0.0391394	0.0095499	0.0391( 0.0204- 0.0579)	4.16e-05
124	X-21258 levels	finn-b-L12_PSORI_ARTHRO	-0.0321991	0.00957518	-0.0322(-0.0510- -0.0134)	0.000771652
125	X-18921 levels	finn-b-L12_PSORI_ARTHRO	0.0308319	0.00947128	0.0308( 0.0123- 0.0494)	0.00113271
126	X-18922 levels	finn-b-L12_PSORI_ARTHRO	0.0311457	0.00950507	0.0311( 0.0125- 0.0498)	0.00105009
127	X-21821 levels	finn-b-L12_PSORI_ARTHRO	-0.0215319	0.00965407	-0.0215(-0.0405- -0.0026)	0.0257249
128	X-23648 levels	finn-b-L12_PSORI_ARTHRO	-0.0415029	0.0098742	-0.0415(-0.0609- -0.0221)	2.63e-05
129	X-23654 levels	finn-b-L12_PSORI_ARTHRO	-0.0222503	0.0100455	-0.0223(-0.0419- -0.0026)	0.0267638
130	X-22162 levels	finn-b-L12_PSORI_ARTHRO	-0.0394018	0.00939526	-0.0394(-0.0578- -0.0210)	2.74e-05
131	X-23680 levels	finn-b-L12_PSORI_ARTHRO	0.0202503	0.00929869	0.0203( 0.0020- 0.0385)	0.0294237
132	X-23659 levels	finn-b-L12_PSORI_ARTHRO	-0.0195018	0.00886482	-0.0195(-0.0369- -0.0021)	0.0278136
133	X-23739 levels	finn-b-L12_PSORI_ARTHRO	-0.020931	0.00937269	-0.0209(-0.0393- -0.0026)	0.0255367
134	X-23997 levels	finn-b-L12_PSORI_ARTHRO	-0.0256847	0.00949754	-0.0257(-0.0443- -0.0071)	0.00684366
135	X-24456 levels	finn-b-L12_PSORI_ARTHRO	-0.0257229	0.0106452	-0.0257(-0.0466- -0.0049)	0.0156753
136	X-24418 levels	finn-b-L12_PSORI_ARTHRO	-0.0215556	0.010917	-0.0216(-0.0430- -0.0002)	0.0483246
137	X-24494 levels	finn-b-L12_PSORI_ARTHRO	-0.032703	0.0113418	-0.0327(-0.0549- -0.0105)	0.00393402
138	X-24728 levels	finn-b-L12_PSORI_ARTHRO	-0.0216886	0.00900911	-0.0217(-0.0393- -0.0040)	0.0160662
139	X-24588 levels	finn-b-L12_PSORI_ARTHRO	-0.0210764	0.00916011	-0.0211(-0.0390- -0.0031)	0.0213981
140	X-25265 levels	finn-b-L12_PSORI_ARTHRO	0.0210971	0.0104244	0.0211( 0.0007- 0.0415)	0.0429883
141	X-25790 levels	finn-b-L12_PSORI_ARTHRO	-0.0174052	0.00861129	-0.0174(-0.0343- -0.0005)	0.0432584
142	X-26054 levels	finn-b-L12_PSORI_ARTHRO	-0.0269917	0.0092635	-0.0270(-0.0451- -0.0088)	0.00357087
143	Bilirubin (E,E) levels	finn-b-L12_PSORI_ARTHRO	-0.028877	0.00976969	-0.0289(-0.0480- -0.0097)	0.00311888
144	Bilirubin (E,Z or Z,E) levels	finn-b-L12_PSORI_ARTHRO	-0.0232883	0.00925741	-0.0233(-0.0414- -0.0051)	0.0118819
145	N-delta-acetylornithine levels	finn-b-L12_PSORI_ARTHRO	-0.0228074	0.00939869	-0.0228(-0.0412- -0.0044)	0.0152388
146	2'-o-methylcytidine levels	finn-b-L12_PSORI_ARTHRO	0.0272232	0.0102056	0.0272( 0.0072- 0.0472)	0.00764232
147	Decadienedioic acid (C10:2-DC) levels	finn-b-L12_PSORI_ARTHRO	-0.0296381	0.00956727	-0.0296(-0.0484- -0.0109)	0.00194923
148	Bilirubin (z,z) levels	finn-b-L12_PSORI_ARTHRO	-0.0276071	0.00971015	-0.0276(-0.0466- -0.0086)	0.00446745
149	Ethylmalonate levels	finn-b-L12_PSORI_ARTHRO	-0.0189781	0.00933716	-0.0190(-0.0373- -0.0007)	0.0420994
150	Spermidine to 5-methylthioadenosine (MTA) ratio	finn-b-L12_PSORI_ARTHRO	0.0252442	0.0100173	0.0252( 0.0056- 0.0449)	0.0117332
151	Adenosine 3',5'-cyclic monophosphate (cAMP) to adenosine 5'-monophosphate (AMP) ratio	finn-b-L12_PSORI_ARTHRO	-0.0228892	0.0110915	-0.0229(-0.0446- -0.0011)	0.0390491
152	Cholate to taurocholate ratio	finn-b-L12_PSORI_ARTHRO	-0.0335227	0.0106301	-0.0335(-0.0544- -0.0127)	0.00161286
153	N-acetylputrescine to (N(1) + N(8))-acetylspermidine ratio	finn-b-L12_PSORI_ARTHRO	-0.0218391	0.00941775	-0.0218(-0.0403- -0.0034)	0.0203989
154	Arginine to ornithine ratio	finn-b-L12_PSORI_ARTHRO	0.0193684	0.00978342	0.0194( 0.0002- 0.0385)	0.0477359
155	Histidine to trans-urocanate ratio	finn-b-L12_PSORI_ARTHRO	-0.0238578	0.0100922	-0.0239(-0.0436- -0.0041)	0.0180797
156	Citrulline to dimethylarginine (SDMA + ADMA) ratio	finn-b-L12_PSORI_ARTHRO	0.0186378	0.00950533	0.0186( 0 - 0.0373)	0.0499056
157	Alpha-tocopherol to sulfate ratio	finn-b-L12_PSORI_ARTHRO	0.0233003	0.0106379	0.0233( 0.0025- 0.0442)	0.0285013
158	Thyroxine to taurocholate ratio	finn-b-L12_PSORI_ARTHRO	-0.0203397	0.0102764	-0.0203(-0.0405- -0.0002)	0.0477859
159	Spermidine to N-acetylputrescine ratio	finn-b-L12_PSORI_ARTHRO	0.0206257	0.00997281	0.0206( 0.0011- 0.0402)	0.0386217
160	Dopamine 4-sulfate to dopamine 3-O-sulfate ratio	finn-b-L12_PSORI_ARTHRO	-0.0229965	0.0104873	-0.0230(-0.0436- -0.0024)	0.0283218
161	5-methylthioadenosine (MTA) to phosphate ratio	finn-b-L12_PSORI_ARTHRO	-0.023695	0.00902337	-0.0237(-0.0414- -0.0060)	0.00864044
162	Carnitine to ergothioneine ratio	finn-b-L12_PSORI_ARTHRO	-0.0256411	0.00955152	-0.0256(-0.0444- -0.0069)	0.00726367
163	3-hydroxyisobutyrate to phosphate ratio	finn-b-L12_PSORI_ARTHRO	-0.0310161	0.00945674	-0.0310(-0.0496- -0.0125)	0.00103884
164	Phosphate to sulfate ratio	finn-b-L12_PSORI_ARTHRO	0.0275119	0.00930431	0.0275( 0.0093- 0.0457)	0.00310753
165	Cholate to phosphate ratio	finn-b-L12_PSORI_ARTHRO	-0.019934	0.00985798	-0.0199(-0.0393- -0.0006)	0.0431644
166	Adenosine 5'-monophosphate (AMP) to isoleucine ratio	finn-b-L12_PSORI_ARTHRO	0.0188395	0.00932703	0.0188( 0.0006- 0.0371)	0.0433952
167	Adenosine 5'-monophosphate (AMP) to valine ratio	finn-b-L12_PSORI_ARTHRO	0.0182897	0.0092955	0.0183( 0.0001- 0.0365)	0.0491157
168	Aspartate to N-acetylglucosamine to N-acetylgalactosamine ratio	finn-b-L12_PSORI_ARTHRO	0.0212563	0.00909618	0.0213( 0.0034- 0.0391)	0.0194475
169	Retinol (Vitamin A) to linoleoyl-arachidonoyl-glycerol (18:2 to 20:4) [1] ratio	finn-b-L12_PSORI_ARTHRO	-0.0197553	0.00986897	-0.0198(-0.0391- -0.0004)	0.0453112
170	Retinol (Vitamin A) to linoleoyl-arachidonoyl-glycerol (18:2 to 20:4) [2] ratio	finn-b-L12_PSORI_ARTHRO	-0.0221665	0.0109442	-0.0222(-0.0436- -0.0007)	0.0428254
171	Glycerol to sulfate ratio	finn-b-L12_PSORI_ARTHRO	0.0213497	0.00860816	0.0213( 0.0045- 0.0382)	0.013132
172	Alpha-ketoglutarate to trans-4-hydroxyproline ratio	finn-b-L12_PSORI_ARTHRO	0.0202145	0.00938817	0.0202( 0.0018- 0.0386)	0.0313039
173	Proline to trans-4-hydroxyproline ratio	finn-b-L12_PSORI_ARTHRO	0.0276556	0.00941473	0.0277( 0.0092- 0.0461)	0.00330885
174	Serine to threonine ratio	finn-b-L12_PSORI_ARTHRO	0.0253387	0.00934062	0.0253( 0.0070- 0.0436)	0.00667282
175	3-methyl-2-oxovalerate to 3-methyl-2-oxobutyrate ratio	finn-b-L12_PSORI_ARTHRO	-0.0217743	0.0103776	-0.0218(-0.0421- -0.0014)	0.0358874
176	4-methyl-2-oxopentanoate to 3-methyl-2-oxobutyrate ratio	finn-b-L12_PSORI_ARTHRO	-0.0242916	0.00918754	-0.0243(-0.0423- -0.0063)	0.00819383

## Sheet: Table S6
	id.exposure	id.outcome	outcome	exposure	nsnp	b_Inverse.variance.weighted	se_Inverse.variance.weighted	pval_Inverse.variance.weighted	fdr_Inverse.variance.weighted	b_Weighted.median	se_Weighted.median	pval_Weighted.median	b_MR.Egger	se_MR.Egger	pval_MR.Egger	Q_MR.Egger	Q_df_MR.Egger	Q_pval_MR.Egger	Q_Inverse.variance.weighted	Q_df_Inverse.variance.weighted	Q_pval_Inverse.variance.weighted	egger_intercept	se	pval
1	rrnYcq	D2SCH2	cd	GCST90199626_buildGRCh38.csv	7	-0.000398519	0.000478674	0.405099	0.986344	-0.000866745	0.000555088	0.118417	-0.00276036	0.00157661	0.140373	4.42027	5	0.490621	6.8612	6	0.333874	0.000244731	0.000156643	0.178966
2	9Hfsmi	2M0NbZ	cd	GCST90199627_buildGRCh38.csv	3	-0.00023272	0.000741501	0.753635	0.991938	-0.000461334	0.000909947	0.612162	0.00818252	0.0140686	0.664633	0.00543379	1	0.941238	0.364225	2	0.833508	-0.000796517	0.00132976	0.656431
3	uaAqI7	SAiTXB	cd	GCST90199646_buildGRCh38.csv	5	-0.000361325	0.000830295	0.663434	0.986344	-0.000168426	0.00104642	0.872129	-0.00340021	0.019368	0.871822	5.37191	3	0.146504	5.4161	4	0.247204	0.000229501	0.00146092	0.885149
4	8fFQ5W	S34X2z	cd	GCST90199650_buildGRCh38.csv	9	4.5e-05	0.000453493	0.920873	0.991938	0.00048198	0.000569487	0.397363	0.00138137	0.00114342	0.266231	3.37072	7	0.848723	4.99156	8	0.758477	-0.000128548	0.000100971	0.243621
5	x6bpGL	KZHXbV	cd	GCST90199656_buildGRCh38.csv	7	0.00094976	0.000740926	0.199894	0.887495	0.000362882	0.000921508	0.693735	0.0289404	0.0218263	0.242202	6.56171	5	0.25533	8.72225	6	0.189812	-0.00202821	0.00158072	0.255712
6	dgTs0v	CCHitd	cd	GCST90199667_buildGRCh38.csv	5	0.000347679	0.000853092	0.683603	0.991279	0.000724953	0.00107069	0.498349	-5.3e-05	0.0188573	0.997932	5.10915	3	0.163977	5.10992	4	0.276203	2.87e-05	0.00134718	0.984359
7	j4xlcG	NIIn6q	cd	GCST90199673_buildGRCh38.csv	11	-0.000758467	0.000565105	0.179541	0.887495	-0.000912826	0.000760209	0.229846	-0.00689105	0.00459903	0.168266	9.86181	9	0.361788	11.8378	10	0.29606	0.000426685	0.000317742	0.212198
8	ITbJyS	swnY47	cd	GCST90199682_buildGRCh38.csv	7	-0.000725331	0.000363248	0.0458473	0.642866	-0.000546479	0.00042046	0.193698	-0.000429153	0.00071366	0.573834	1.9387	5	0.85756	2.17117	6	0.903303	-4.26e-05	8.84e-05	0.65007
9	zBuZ6J	ULOC6d	cd	GCST90199691_buildGRCh38.csv	9	-0.000212405	0.00041939	0.612532	0.986344	-0.000149944	0.000521078	0.773532	-0.000256524	0.00119812	0.836568	2.03826	7	0.957692	2.03981	8	0.979767	4.56e-06	0.000116046	0.96974
10	wmAa5C	LeL4Oi	cd	GCST90199702_buildGRCh38.csv	4	-0.00190166	0.000737358	0.00990819	0.332915	-0.00177167	0.000881086	0.0443484	0.00354505	0.0101923	0.761174	0.0658693	2	0.967602	0.352947	3	0.949781	-0.000440368	0.000821894	0.645709
11	zwRmlM	sqBacB	cd	GCST90199707_buildGRCh38.csv	9	0.000772478	0.000537127	0.150386	0.887495	0.000727571	0.000660573	0.270713	-0.00725241	0.00693551	0.330463	3.53022	7	0.832015	4.87711	8	0.770626	0.000596337	0.000513836	0.283867
12	DCu0zR	91cRWA	cd	GCST90199714_buildGRCh38.csv	10	-4.84e-05	0.000449404	0.91426	0.991938	-0.000239914	0.000563053	0.670038	-0.000277997	0.00225192	0.904797	5.58947	8	0.693109	5.60029	9	0.779159	1.98e-05	0.000189894	0.919687
13	iLTEMq	YAaidu	cd	GCST90199717_buildGRCh38.csv	6	-0.000143084	0.000289703	0.621378	0.986344	-0.000146508	0.000316571	0.64351	-0.000248976	0.00048131	0.632245	0.351816	4	0.986228	0.427717	5	0.994532	2.32e-05	8.43e-05	0.796577
14	tYq3qp	lNVv8j	cd	GCST90199730_buildGRCh38.csv	4	-0.00154939	0.000718027	0.0309403	0.642866	-0.00116686	0.000898664	0.194136	-0.00695577	0.00311044	0.154824	0.0414448	2	0.979491	3.22039	3	0.358877	0.000476535	0.000267272	0.216533
[truncated: 154 more rows]
